# Supplementary material for: An integrated multi-omics approach to identify regulatory mechanisms in cancer metastatic processes
Source: Genome Biol. 2021 Jan 7;22:19. doi: 10.1186/s13059-020-02213-x (PMC7789593; doi:10.1186/s13059-020-02213-x)
Supplement: Supplementary file 2 — Additional file 2. Gene set characterization. Gene set characterization of the DE genes between early and late stages. The downregulated genes are significantly enriched for cancer-related gene signatures from mSigDB. [file 13059_2020_2213_MOESM2_ESM.xlsx]

## Sheet: DE-stages-genes
hgnc_symbol	baseMean	log2FoldChange	lfcSE	pvalue	padj	hgnc_symbolrep
BTG4	1925.22	6.90488	0.380543	2.2829e-74	6.85921e-70	BTG4
GGT5	4905.14	6.05601	0.375416	1.09304e-59	1.64207e-55	GGT5
GPR39	9611.44	6.69187	0.484683	1.54407e-44	1.54644e-40	GPR39
DDIT4L	628.245	6.14759	0.444471	3.79664e-44	2.85185e-40	DDIT4L
LYPD1	12730.9	6.64906	0.494174	1.82032e-42	1.09387e-38	LYPD1
ESM1	3291.45	5.72891	0.43455	7.99151e-41	4.00188e-37	ESM1
AMOTL1	15574.1	4.98629	0.381279	2.14648e-40	9.21329e-37	AMOTL1
MAL2	5829.9	-3.96392	0.318204	6.87289e-37	2.29448e-33	MAL2
KCNQ5	1054.12	5.76911	0.466262	4.85156e-36	1.4577e-32	KCNQ5
KISS1	741.863	5.0666	0.420515	3.05407e-34	8.34204e-31	KISS1
CAVIN2	10802.3	6.09624	0.525651	2.5347e-32	6.34646e-29	CAVIN2
SCEL	1247.47	10.2799	0.870525	2.87974e-32	6.65574e-29	SCEL
POM121L9P	576.745	5.42806	0.468124	4.3963e-32	9.43508e-29	POM121L9P
LAPTM5	644.31	-4.48291	0.391382	9.7623e-32	1.95545e-28	LAPTM5
KRT6C	1502.68	-5.04111	0.441481	1.60411e-31	3.01232e-28	KRT6C
KRT81	1670.69	-3.83239	0.336676	2.83121e-31	5.00391e-28	KRT81
GATA6	471.877	4.87617	0.430347	7.49104e-31	1.18461e-27	GATA6
MAB21L4	2317.66	-5.22751	0.465234	1.09535e-30	1.64554e-27	MAB21L4
MAL2-AS1	1067.05	-3.94963	0.351159	1.20441e-30	1.72323e-27	MAL2-AS1
B3GALT5	810.168	-4.10972	0.367711	2.49107e-30	3.40212e-27	B3GALT5
C11orf88	296.312	5.80272	0.518154	1.01834e-29	1.33031e-26	C11orf88
DPYD	444.087	4.46662	0.403006	1.11051e-29	1.39027e-26	DPYD
SHH	607.146	-4.22246	0.383912	1.79713e-29	2.15986e-26	SHH
MUCL1	16535.5	4.72751	0.432743	5.67122e-29	6.55375e-26	MUCL1
LAMB3	6150.91	-4.18199	0.384735	8.66424e-29	9.6417e-26	LAMB3
DKK2	499.52	9.01003	0.799797	1.21204e-28	1.30061e-25	DKK2
VGLL3	891.104	5.09663	0.469528	1.7183e-28	1.78027e-25	VGLL3
PDZRN3	3924.62	3.73338	0.347861	3.93228e-28	3.92445e-25	PDZRN3
MAP7	2051.25	-4.7398	0.442844	4.04906e-28	3.92445e-25	MAP7
SEMA3C	1515.11	5.77893	0.546809	2.43195e-27	2.28345e-24	SEMA3C
IRF6	777.102	-3.73482	0.356171	5.17731e-27	4.71386e-24	IRF6
SYT13	356.668	-4.37788	0.4192	8.37673e-27	7.40256e-24	SYT13
FOXA2	3404.67	3.69743	0.35744	2.41606e-26	2.07408e-23	FOXA2
SUSD2	5869.07	4.33192	0.419792	2.90448e-26	2.42411e-23	SUSD2
PCDH19	275.868	-5.22978	0.505741	5.78312e-26	4.69621e-23	PCDH19
CTHRC1	1211.49	4.1872	0.409164	7.85273e-26	6.10618e-23	CTHRC1
PLB1	906.946	-3.5598	0.348141	7.92588e-26	6.10618e-23	PLB1
LRP2	1234.48	-3.90108	0.386225	2.65953e-25	1.9977e-22	LRP2
FGFR2	587.081	-4.01632	0.397284	3.00874e-25	2.2049e-22	FGFR2
RGS2	611.678	4.27724	0.429705	1.09808e-24	7.85543e-22	RGS2
BTBD16	295.845	-4.32161	0.43513	1.76067e-24	1.23026e-21	BTBD16
CAPN8	294.607	-5.14053	0.523668	3.04354e-24	2.07832e-21	CAPN8
LIN7A	1695.84	5.55788	0.563984	4.11884e-24	2.7501e-21	LIN7A
SATB1	466.218	-3.9088	0.396869	4.21546e-24	2.75343e-21	SATB1
SYK	29035.7	-3.11894	0.318497	4.78197e-24	3.057e-21	SYK
TMEM52B	4723.29	4.88054	0.497212	5.52777e-24	3.46015e-21	TMEM52B
GABRE	1955.92	3.97962	0.407595	9.71656e-24	5.87513e-21	GABRE
NOTCH3	648.707	3.65739	0.375145	9.77689e-24	5.87513e-21	NOTCH3
SYT8	398.336	-5.38201	0.560914	2.17989e-23	1.28426e-20	SYT8
WNT7A	458.503	-5.29441	0.553067	3.10646e-23	1.79493e-20	WNT7A
LINC01479	214.206	6.59988	0.676313	3.451e-23	1.95639e-20	LINC01479
TMEM30B	540.818	-3.84943	0.401475	3.95963e-23	2.20317e-20	TMEM30B
MPP4	963.082	3.39064	0.353378	4.69957e-23	2.56733e-20	MPP4
KRT6A	828.714	-4.00745	0.430528	5.7415e-22	3.02648e-19	KRT6A
MCTP2	181.176	-5.90579	0.633879	1.13791e-21	5.79486e-19	MCTP2
SMIM10	11488.4	3.02833	0.326945	1.19589e-21	5.98863e-19	SMIM10
FHDC1	1541.63	-3.84211	0.416474	1.28931e-21	6.35061e-19	FHDC1
ANK3	259.72	-4.40687	0.479613	1.79243e-21	8.68634e-19	ANK3
SFTA1P	288.232	6.40268	0.69082	2.16058e-21	1.03043e-18	SFTA1P
TREML2	2328.9	-3.04252	0.340288	2.11852e-20	9.79279e-18	TREML2
LAMA3	4642.95	-2.9676	0.334246	3.55273e-20	1.61735e-17	LAMA3
KRT86	584.193	-3.38424	0.382267	4.17345e-20	1.87157e-17	KRT86
RAPGEF5	919.992	-3.2989	0.3731	5.00306e-20	2.21062e-17	RAPGEF5
GDA	11854.4	3.98578	0.452968	7.27746e-20	3.16896e-17	GDA
DAB2	3196.37	3.7624	0.427721	8.31326e-20	3.56829e-17	DAB2
ANTXR2	778.508	3.63115	0.416066	1.57271e-19	6.65545e-17	ANTXR2
SRARP	222.28	7.19544	0.820151	3.82895e-19	1.59784e-16	SRARP
FRMD6	19515.7	3.8525	0.447731	4.5096e-19	1.8561e-16	FRMD6
CDYL2	406.75	-3.40022	0.397698	6.14649e-19	2.49564e-16	CDYL2
CR2	226.7	-4.19372	0.490008	6.40798e-19	2.56712e-16	CR2
OLR1	11637.8	4.37021	0.512455	8.54921e-19	3.37986e-16	OLR1
NEDD9	3379.54	-3.35829	0.397383	1.51229e-18	5.90109e-16	NEDD9
SERPINB5	254.548	-3.92483	0.471797	3.79011e-18	1.41606e-15	SERPINB5
CACNA2D1	1175.9	4.67776	0.560963	3.81481e-18	1.41606e-15	CACNA2D1
NPM1P38	390.553	4.67081	0.556792	3.8175e-18	1.41606e-15	NPM1P38
PPARGC1A	542.748	3.26534	0.393131	5.59986e-18	2.05187e-15	PPARGC1A
PLOD2	934.679	3.07753	0.371016	6.3318e-18	2.29211e-15	PLOD2
CDH3	2055.27	-4.19604	0.511751	1.08311e-17	3.87417e-15	CDH3
NOS3	438.832	-4.44037	0.54463	1.24127e-17	4.38766e-15	NOS3
LCK	573.165	-3.66291	0.448378	1.35741e-17	4.74242e-15	LCK
B3GNT3	779.708	-3.58998	0.441687	1.9585e-17	6.7638e-15	B3GNT3
LINC01356	1278.6	-3.00835	0.370737	2.51827e-17	8.59819e-15	LINC01356
FBN3	444.747	-3.25303	0.401361	2.6621e-17	8.98714e-15	FBN3
PLA2G4D	2790.53	2.62578	0.325701	4.46504e-17	1.49063e-14	PLA2G4D
LINC01116	637.57	3.23196	0.402184	5.63026e-17	1.85898e-14	LINC01116
RBM47	720.087	-3.19926	0.399269	5.81543e-17	1.89924e-14	RBM47
ADGRV1	322.951	-3.75892	0.472437	9.47453e-17	3.06099e-14	ADGRV1
C1orf210	160.046	-4.86577	0.617016	1.17509e-16	3.75605e-14	C1orf210
SLC16A9	215.376	-5.25241	0.67046	1.41235e-16	4.42036e-14	SLC16A9
LINC01992	267.911	-3.59792	0.458004	1.87999e-16	5.82331e-14	LINC01992
REPS2	861.513	-2.79943	0.358541	3.19624e-16	9.70043e-14	REPS2
TMPRSS2	241.146	-4.37913	0.564239	3.28503e-16	9.87021e-14	TMPRSS2
CORIN	428.374	3.6497	0.469223	4.61543e-16	1.37302e-13	CORIN
CACNA1H	521.215	2.84322	0.366588	5.0251e-16	1.48024e-13	CACNA1H
TSPAN5	15342.7	2.45084	0.316384	5.782e-16	1.68666e-13	TSPAN5
CD74	1412.4	-3.55333	0.461602	6.36494e-16	1.83885e-13	CD74
SERPINE1	63096.3	2.58026	0.334242	6.89627e-16	1.97338e-13	SERPINE1
TMEM37	123.628	5.04278	0.649844	8.36525e-16	2.37115e-13	TMEM37
TH	1447.65	-2.82199	0.368117	9.41506e-16	2.64378e-13	TH
JAG1	13362	3.05972	0.39907	1.07332e-15	2.98602e-13	JAG1
BSPRY	676.49	-3.95518	0.520779	1.24745e-15	3.4386e-13	BSPRY
CNTN1	225.047	-3.93766	0.531439	5.21247e-15	1.42376e-12	CNTN1
CYB5R2	7847.58	3.01983	0.405578	5.75339e-15	1.55735e-12	CYB5R2
PITX2	690.183	2.68809	0.361814	6.17799e-15	1.65736e-12	PITX2
MTHFD2P1	323.954	4.07696	0.549292	6.25401e-15	1.6629e-12	MTHFD2P1
ELAVL2	905.1	3.25039	0.437449	6.31174e-15	1.66353e-12	ELAVL2
ESAM	1086.32	2.67444	0.360084	6.41738e-15	1.67667e-12	ESAM
OR7E19P	96.4314	4.94778	0.664941	8.01746e-15	2.07666e-12	OR7E19P
C16orf54	285.047	-3.13352	0.427163	1.18925e-14	3.02816e-12	C16orf54
DENND1C	1738.25	-2.6412	0.360277	1.23112e-14	3.10842e-12	DENND1C
WFDC2	1219.63	-3.30505	0.45267	1.34872e-14	3.37696e-12	WFDC2
ZBED2	14295.6	3.80528	0.521317	1.61703e-14	4.01532e-12	ZBED2
CDS1	968.497	-2.57488	0.355897	2.62424e-14	6.41039e-12	CDS1
MBP	1112.87	-2.68238	0.372039	2.93398e-14	7.10923e-12	MBP
MYT1	328.756	-3.15963	0.438422	2.99326e-14	7.19484e-12	MYT1
FAM181B	126.336	4.47717	0.622059	4.00782e-14	9.41727e-12	FAM181B
AK5	6187.29	3.17747	0.441024	4.01884e-14	9.41727e-12	AK5
CHN2	2916.13	3.30765	0.462106	4.78139e-14	1.10509e-11	CHN2
MBNL3	580.862	-3.77821	0.53487	7.00764e-14	1.60726e-11	MBNL3
CPE	294.778	3.05408	0.431656	9.01346e-14	2.05165e-11	CPE
PRRG4	1093.79	-2.68728	0.381705	9.98701e-14	2.25616e-11	PRRG4
PTPRZ1	1465.21	-3.36554	0.479018	1.00863e-13	2.26159e-11	PTPRZ1
CST4	349.25	-3.64544	0.520291	1.32715e-13	2.95375e-11	CST4
CST5	150.182	-4.27845	0.616458	1.41126e-13	3.11784e-11	CST5
LINC00261	225.301	3.57738	0.51025	1.42369e-13	3.12235e-11	LINC00261
RNASE1	394.361	3.39734	0.488713	1.63567e-13	3.53564e-11	RNASE1
GJB4	118.907	-4.00268	0.575285	1.68985e-13	3.62666e-11	GJB4
LINC00319	1195.44	2.5224	0.362179	1.8816e-13	4.00954e-11	LINC00319
PALM	7871.72	2.27072	0.327466	2.06499e-13	4.36935e-11	PALM
HOXA10-AS	2626.01	-2.54886	0.367564	2.20479e-13	4.63253e-11	HOXA10-AS
NAV3	314.646	3.19491	0.459527	2.2238e-13	4.64002e-11	NAV3
ST14	14072	-2.92896	0.423253	2.27646e-13	4.71713e-11	ST14
PRSS23	37159.3	2.97833	0.429772	2.46364e-13	5.07004e-11	PRSS23
CADPS2	638.545	-3.46612	0.505561	3.10686e-13	6.35025e-11	CADPS2
AOC1	2715.55	-2.44719	0.355797	3.29956e-13	6.69856e-11	AOC1
CD70	1202.63	-2.54929	0.370795	3.33707e-13	6.72923e-11	CD70
NRXN3	543.716	0.0328769	0.400712	3.44796e-13	6.9065e-11	NRXN3
CDKN2B	12045.4	2.71463	0.394423	3.54706e-13	7.0115e-11	CDKN2B
SUGCT	4085.88	2.92183	0.426133	4.03922e-13	7.93218e-11	SUGCT
BMPR1B	109.056	4.10374	0.60426	5.02752e-13	9.80889e-11	BMPR1B
CD4	929.449	2.44201	0.35862	5.65132e-13	1.09548e-10	CD4
CRB3	923.015	-3.76453	0.557199	6.01884e-13	1.15924e-10	CRB3
NT5DC4	1668.34	-2.51112	0.370168	6.54348e-13	1.25226e-10	NT5DC4
CPVL	2805.68	2.85721	0.421321	6.8383e-13	1.3004e-10	CPVL
HOXA9	5482.25	-2.31766	0.344626	8.60931e-13	1.61672e-10	HOXA9
CRYAB	281.913	2.94287	0.436629	9.40969e-13	1.75605e-10	CRYAB
NTRK2	1399.32	-2.60635	0.388492	1.03509e-12	1.91977e-10	NTRK2
KRTAP2-3	2569.87	2.45622	0.366761	1.2646e-12	2.33104e-10	KRTAP2-3
WNT10A	1185.88	-3.06908	0.461175	1.32141e-12	2.40625e-10	WNT10A
ILDR1	473.643	-3.83611	0.580104	1.50913e-12	2.73153e-10	ILDR1
MARVELD3	722.695	-3.15702	0.477618	1.74936e-12	3.14738e-10	MARVELD3
CMTM3	1720.56	2.20589	0.33402	2.35842e-12	4.21792e-10	CMTM3
RLBP1	1539.42	-2.77945	0.42306	2.5414e-12	4.51828e-10	RLBP1
EHD2	3504.38	2.83965	0.43249	3.01954e-12	5.33676e-10	EHD2
EPCAM	23074.6	-3.08508	0.473179	3.40785e-12	5.98785e-10	EPCAM
RAET1E	443.533	2.44324	0.374405	3.94717e-12	6.89515e-10	RAET1E
CST1	4405.73	-2.30969	0.354172	4.03611e-12	7.00976e-10	CST1
FILIP1L	1827.55	3.5104	0.539958	4.33011e-12	7.47716e-10	FILIP1L
HOXD3	517.412	2.73198	0.419867	4.5461e-12	7.80526e-10	HOXD3
CYTIP	119.201	3.83912	0.5923	4.91547e-12	8.34409e-10	CYTIP
ANXA1	57195.7	3.17352	0.489306	4.96284e-12	8.37716e-10	ANXA1
DIRAS2	178.61	-2.98771	0.461609	5.38276e-12	9.03521e-10	DIRAS2
MYBPC2	334.987	2.72141	0.420834	5.98107e-12	9.98374e-10	MYBPC2
BCRP1	93.4085	4.33855	0.672561	6.15343e-12	1.02147e-09	BCRP1
RARSP1	363.062	-3.2947	0.514284	6.39763e-12	1.05617e-09	RARSP1
SOX4	18426	2.2914	0.356475	6.55618e-12	1.07643e-09	SOX4
HOXA10	3200.84	-2.27138	0.353468	6.81213e-12	1.11238e-09	HOXA10
LAMC2	7609.36	-2.53761	0.394895	6.96636e-12	1.13141e-09	LAMC2
HOXD-AS2	353.27	2.72248	0.422827	7.13226e-12	1.15064e-09	HOXD-AS2
ALDH3A1	2374.53	2.17994	0.338181	7.16133e-12	1.15064e-09	ALDH3A1
LINC00973	1687.15	2.24479	0.348635	7.40601e-12	1.18362e-09	LINC00973
PPP1R1C	719.227	2.77712	0.432106	7.54649e-12	1.19969e-09	PPP1R1C
MXD4	2857.72	2.26216	0.351911	8.03854e-12	1.27119e-09	MXD4
KCNH8	282.378	-3.35627	0.526999	8.20563e-12	1.29082e-09	KCNH8
GJB1	13548.6	-3.01335	0.472069	8.37375e-12	1.3104e-09	GJB1
UROC1	3485.48	-2.85807	0.448671	9.45515e-12	1.47197e-09	UROC1
SH3BGRL	2927.85	2.38174	0.372695	9.85219e-12	1.52587e-09	SH3BGRL
XKR7	121.698	-4.06844	0.633637	9.94531e-12	1.53239e-09	XKR7
TKTL1	122.376	-3.43642	0.538686	1.08946e-11	1.6701e-09	TKTL1
SYT1	11371	2.60419	0.410112	1.27457e-11	1.92447e-09	SYT1
DPEP1	485.881	-3.46901	0.549101	1.27461e-11	1.92447e-09	DPEP1
SLCO1B3	371.047	2.45425	0.386745	1.31308e-11	1.97265e-09	SLCO1B3
AFF2	77.0246	-4.46409	0.700033	1.49032e-11	2.22777e-09	AFF2
LINC00313	320.988	2.79444	0.4436	1.62701e-11	2.42006e-09	LINC00313
PRDM16	301.156	-2.60003	0.414065	1.80021e-11	2.66448e-09	PRDM16
PDE11A	829.75	3.07277	0.48961	1.96326e-11	2.89158e-09	PDE11A
ROBO2	109.133	-7.3002	1.096	2.06632e-11	3.02852e-09	ROBO2
GGTLC4P	68.0344	6.01853	0.918048	2.17732e-11	3.17572e-09	GGTLC4P
ELOVL7	1611.63	-2.2503	0.359651	2.24972e-11	3.26546e-09	ELOVL7
MGAT3	339.189	-2.84085	0.456051	2.30058e-11	3.32323e-09	MGAT3
IFIH1	1072.62	-2.16083	0.34658	2.65472e-11	3.81644e-09	IFIH1
ADAMTS7P4	155.255	2.9834	0.480485	3.09067e-11	4.42201e-09	ADAMTS7P4
MYOSLID	853.516	7.83819	1.2686	3.1892e-11	4.54136e-09	MYOSLID
RIPPLY3	171.561	-3.25679	0.524748	3.22516e-11	4.5709e-09	RIPPLY3
SULF2	7394.31	-2.51517	0.407424	3.47092e-11	4.89611e-09	SULF2
TSPAN1	1320.41	-2.19501	0.355739	3.92771e-11	5.48893e-09	TSPAN1
QPRT	17488.5	2.28318	0.37312	5.67469e-11	7.89359e-09	QPRT
PGGHG	1691.19	2.23824	0.366103	5.83662e-11	8.08143e-09	PGGHG
SLAIN1	3409.89	2.78349	0.456432	5.90467e-11	8.13815e-09	SLAIN1
PLA2G4A	272.192	2.50642	0.411618	6.70755e-11	9.20251e-09	PLA2G4A
CRYL1	780.916	-2.11244	0.350207	9.64619e-11	1.31145e-08	CRYL1
TGFB2	5840.36	2.91588	0.483793	1.03018e-10	1.39201e-08	TGFB2
LINC01239	101.281	3.70756	0.613693	1.03315e-10	1.39201e-08	LINC01239
KRT37	82.5291	-3.89305	0.647436	1.06012e-10	1.42198e-08	KRT37
KNOP1P4	117.331	3.93982	0.651414	1.10308e-10	1.47303e-08	KNOP1P4
LAD1	5355.07	-3.12948	0.525451	1.21077e-10	1.60968e-08	LAD1
KRT32	69.4447	-4.69611	0.78133	1.27075e-10	1.68198e-08	KRT32
ESPN	1915.63	-3.12389	0.525544	1.29361e-10	1.70472e-08	ESPN
PTK2B	2468.73	-2.1272	0.356016	1.33699e-10	1.75419e-08	PTK2B
MAP7D2	5344.24	-2.27048	0.380319	1.34402e-10	1.75575e-08	MAP7D2
LINC02241	87.7382	5.4469	0.911238	1.35062e-10	1.75674e-08	LINC02241
2020-03-01	842.89	-2.15673	0.361546	1.42525e-10	1.8379e-08	2020-03-01
ITGA1	54906.2	2.8819	0.485168	1.54092e-10	1.97857e-08	ITGA1
LINC00519	63.8836	4.60892	0.763258	1.57385e-10	2.01226e-08	LINC00519
BDNF	10135.6	2.59279	0.434259	1.6135e-10	2.04554e-08	BDNF
ESRRG	69.2683	-5.72013	0.930605	1.70152e-10	2.14806e-08	ESRRG
LIPH	230.549	2.71134	0.45674	1.74363e-10	2.19201e-08	LIPH
IGFBPL1	774.187	3.05354	0.517253	1.80326e-10	2.25753e-08	IGFBPL1
SOWAHA	193.642	-2.648	0.448247	1.81349e-10	2.26092e-08	SOWAHA
SPTLC3	2385.48	2.78026	0.474053	2.65748e-10	3.29944e-08	SPTLC3
COL4A1	97.9678	-7.17155	1.13942	2.89797e-10	3.58323e-08	COL4A1
KCNJ2	149.6	3.09052	0.531819	3.0062e-10	3.70181e-08	KCNJ2
CTSO	71.6968	4.0066	0.682035	3.19514e-10	3.91842e-08	CTSO
JPH2	3304.97	1.88959	0.322862	3.22983e-10	3.94485e-08	JPH2
CCR7	1647.45	-2.3963	0.412164	3.24679e-10	3.94952e-08	CCR7
KLK6	8903.91	-2.60812	0.449539	3.54804e-10	4.29857e-08	KLK6
ST6GAL1	6771.05	1.90697	0.325927	3.59437e-10	4.33721e-08	ST6GAL1
LINC02700	323.13	3.85514	0.665129	3.60955e-10	4.3381e-08	LINC02700
DMBX1	251.184	-2.64793	0.457866	3.65596e-10	4.37638e-08	DMBX1
MATN3	1926.42	3.23736	0.56031	3.78318e-10	4.51069e-08	MATN3
CPXM1	1775.41	1.97899	0.340729	4.11189e-10	4.86401e-08	CPXM1
CDH12	60.2402	-4.73148	0.803039	4.18548e-10	4.93165e-08	CDH12
ATP6AP1L	12207.3	2.76264	0.476954	4.43956e-10	5.21059e-08	ATP6AP1L
PPARG	796.133	-3.27699	0.572231	4.48008e-10	5.23769e-08	PPARG
FAM133A	144.996	3.78438	0.661198	4.69333e-10	5.46573e-08	FAM133A
IL17D	1528.98	-2.09542	0.364381	5.18553e-10	6.01561e-08	IL17D
ADAP1	4957.01	-2.46995	0.431955	5.31599e-10	6.13136e-08	ADAP1
FAM178B	540.329	-2.7703	0.484504	5.32611e-10	6.13136e-08	FAM178B
SLC5A1	64.9041	-5.18588	0.900251	5.61031e-10	6.43387e-08	SLC5A1
SSTR1	76.6802	-6.75536	1.10873	6.07901e-10	6.94487e-08	SSTR1
MYO5C	4030.37	-2.09704	0.366708	6.43286e-10	7.32128e-08	MYO5C
PART1	397.465	3.30191	0.583229	7.70683e-10	8.7381e-08	PART1
ARHGAP24	64.4319	5.79316	1.00008	8.08758e-10	9.12037e-08	ARHGAP24
RASSF6	118.853	-3.93205	0.701549	8.1047e-10	9.12037e-08	RASSF6
LINC01819	147.189	-4.25783	0.763184	8.44564e-10	9.43337e-08	LINC01819
SAA2	2334.15	-2.38222	0.423004	9.50536e-10	1.05387e-07	SAA2
C9	143.334	3.13676	0.555485	9.93365e-10	1.0973e-07	C9
RAB11FIP4	7150.07	-1.86461	0.331012	1.01522e-09	1.11734e-07	RAB11FIP4
PCLO	1824.34	-3.1658	0.567338	1.06338e-09	1.16607e-07	PCLO
RASSF9	73.0598	7.00313	1.154	1.13781e-09	1.24315e-07	RASSF9
NEBL	8950.01	-2.08265	0.373147	1.38147e-09	1.49308e-07	NEBL
APOC2	87.4074	-5.26321	0.93229	1.48449e-09	1.59867e-07	APOC2
DMRTA1	74.6356	3.7068	0.665042	1.51223e-09	1.62273e-07	DMRTA1
HOXA6	352.594	-2.40685	0.434982	1.61327e-09	1.725e-07	HOXA6
ZSCAN12P1	196.702	-2.6977	0.48836	1.78858e-09	1.90566e-07	ZSCAN12P1
C8orf34	74.1273	3.67142	0.660757	1.88445e-09	2.00071e-07	C8orf34
HAGLR	3705.35	1.86039	0.335942	2.05629e-09	2.17546e-07	HAGLR
CST2	104.605	-3.07135	0.563108	2.33624e-09	2.46297e-07	CST2
TPD52L1	22729	1.95721	0.355944	2.465e-09	2.58963e-07	TPD52L1
NBPF18P	59.2941	-4.42957	0.806264	2.50174e-09	2.61907e-07	NBPF18P
CDKN2A	14242.6	1.78946	0.325992	2.52976e-09	2.6392e-07	CDKN2A
CCND2	2863.44	-3.03533	0.558698	2.55719e-09	2.65859e-07	CCND2
SLC29A4	1679.66	1.9345	0.353287	2.7797e-09	2.87996e-07	SLC29A4
ARHGEF3	12115.7	2.22843	0.409535	2.93333e-09	3.02869e-07	ARHGEF3
TRPS1	1254.42	3.08163	0.56843	3.01413e-09	3.09945e-07	TRPS1
HKDC1	75.6199	-3.48067	0.641558	3.02249e-09	3.09945e-07	HKDC1
HOXA7	4120.37	-1.88395	0.345305	3.0434e-09	3.11027e-07	HOXA7
FA2H	197.012	-2.70698	0.502049	3.29651e-09	3.33406e-07	FA2H
PYROXD2	1098.89	2.26778	0.41781	3.30286e-09	3.33406e-07	PYROXD2
SLC27A2	2859.88	-1.77048	0.324898	3.30676e-09	3.33406e-07	SLC27A2
PROS1	1504.92	1.95707	0.35983	3.44858e-09	3.45387e-07	PROS1
ENHO	578.611	2.2252	0.41142	3.74623e-09	3.73129e-07	ENHO
RNF223	79.6031	-3.65266	0.681968	3.75042e-09	3.73129e-07	RNF223
GABARAPL1	40688.6	2.27008	0.418299	3.96822e-09	3.90915e-07	GABARAPL1
HOXD8	697.742	2.14343	0.397397	4.22606e-09	4.14955e-07	HOXD8
TCF21	93.6187	4.026	0.742097	4.32614e-09	4.23398e-07	TCF21
NAV1	2952.25	-2.48222	0.464008	4.35846e-09	4.238e-07	NAV1
HOXA-AS3	3950.06	-1.90608	0.355499	5.02488e-09	4.85458e-07	HOXA-AS3
GLS2	3215.73	-2.00345	0.374504	5.14793e-09	4.95752e-07	GLS2
PELO	11552.7	1.77969	0.331171	5.30102e-09	5.08864e-07	PELO
IGFBP7	28591	2.09059	0.389418	5.43949e-09	5.20493e-07	IGFBP7
FSCN1	9153.26	2.21824	0.41611	5.71921e-09	5.43796e-07	FSCN1
ALDH1A3	17587	-2.00993	0.376769	5.79585e-09	5.49344e-07	ALDH1A3
ME3	3087.23	1.81432	0.338903	5.88222e-09	5.55777e-07	ME3
RIPK4	870.887	-2.51885	0.475786	5.92775e-09	5.58323e-07	RIPK4
SERPINI1	2499.99	2.78227	0.524116	6.08551e-09	5.69934e-07	SERPINI1
ENTPD8	5196.85	-2.95278	0.559646	6.08896e-09	5.69934e-07	ENTPD8
HCP5	469.711	-2.23748	0.424026	7.0461e-09	6.5544e-07	HCP5
LRRTM1	67.0538	-3.7939	0.721102	7.3521e-09	6.81793e-07	LRRTM1
KANK4	851.105	-2.27831	0.43274	7.57049e-09	6.99886e-07	KANK4
PAGE4	56.4219	4.59983	0.870087	7.63521e-09	7.03704e-07	PAGE4
PVALB	54.6807	-5.28824	0.977409	7.66576e-09	7.04359e-07	PVALB
DUSP19	314.439	2.49688	0.473301	7.73471e-09	7.08528e-07	DUSP19
NIPAL1	515.736	-2.08574	0.396518	8.40085e-09	7.6721e-07	NIPAL1
ANGPTL4	407.536	2.0482	0.389235	8.85217e-09	7.99316e-07	ANGPTL4
APOC4-APOC2	87.4384	-4.50082	0.863643	8.85882e-09	7.99316e-07	APOC4-APOC2
APOC4	87.4384	-4.50082	0.863643	8.85882e-09	7.99316e-07	APOC4
SOD3	148.421	3.50742	0.678233	9.04603e-09	8.13763e-07	SOD3
SLC7A4	683.441	-2.15641	0.412327	9.41867e-09	8.44756e-07	SLC7A4
TNIP3	66.3493	4.26609	0.807654	9.66942e-09	8.64665e-07	TNIP3
POF1B	61.3518	-6.45522	1.14048	1.01425e-08	9.04282e-07	POF1B
RBBP8NL	81.8626	-3.86448	0.741818	1.05923e-08	9.41585e-07	RBBP8NL
RCSD1	56.8953	-4.0702	0.779096	1.13868e-08	1.00037e-06	RCSD1
GABRG1	50.1927	-9.1347	2.90144	1.1762e-08	1.03033e-06	GABRG1
SNAP25	495.107	2.24408	0.431666	1.18847e-08	1.03805e-06	SNAP25
SLC15A1	68.1266	-3.57226	0.689823	1.25884e-08	1.09633e-06	SLC15A1
POM121L10P	458.69	1.94305	0.374013	1.29738e-08	1.12662e-06	POM121L10P
GJB2	554.05	-2.54725	0.496061	1.36273e-08	1.17996e-06	GJB2
ALPL	364.112	2.0429	0.394657	1.39479e-08	1.20425e-06	ALPL
BEX5	196.407	-2.29151	0.44455	1.43223e-08	1.23303e-06	BEX5
FRZB	141.08	-3.07669	0.600166	1.49394e-08	1.27883e-06	FRZB
MDFI	1399.65	-2.37254	0.464444	1.63974e-08	1.39965e-06	MDFI
MCTP1	5482.21	2.37671	0.462727	1.66203e-08	1.41466e-06	MCTP1
PPFIBP2	897.919	2.74083	0.536404	1.67678e-08	1.42318e-06	PPFIBP2
UNC5B	687.177	-1.86302	0.362852	1.7523e-08	1.48309e-06	UNC5B
SP6	2533.93	-1.82169	0.354868	1.80081e-08	1.51986e-06	SP6
IGFBP3	6981.31	-2.68621	0.529083	1.82601e-08	1.53682e-06	IGFBP3
NDNF	92.2096	3.49019	0.679494	1.83826e-08	1.5428e-06	NDNF
PCDH7	264.765	2.37622	0.464822	1.85659e-08	1.55384e-06	PCDH7
FAAH2	80.5333	-3.31445	0.648702	1.95831e-08	1.6299e-06	FAAH2
MYO5B	2463.81	-1.84672	0.360957	1.9653e-08	1.6312e-06	MYO5B
MROH6	3923.58	-2.27298	0.448647	2.15402e-08	1.78291e-06	MROH6
RPS6KA2	486.251	-2.2124	0.435866	2.18835e-08	1.80635e-06	RPS6KA2
CKMT2	3245.17	1.69083	0.330467	2.19599e-08	1.80769e-06	CKMT2
HMGCS2	1298.24	2.68513	0.530314	2.30193e-08	1.88972e-06	HMGCS2
TLE1	2271.96	2.24173	0.443466	2.439e-08	1.99136e-06	TLE1
BDNF-AS	1722.34	2.23134	0.443788	2.68263e-08	2.18435e-06	BDNF-AS
HOXD1	99.594	2.72755	0.543731	2.69092e-08	2.18517e-06	HOXD1
CNTNAP1	653.075	1.89452	0.374364	2.70071e-08	2.18722e-06	CNTNAP1
LINC02457	214.223	-3.31621	0.668501	2.73843e-08	2.21179e-06	LINC02457
ZNF781	331.638	2.06141	0.409103	2.87873e-08	2.31888e-06	ZNF781
LMO2	10861.6	1.912	0.380288	3.20582e-08	2.56859e-06	LMO2
HDDC2	13075	1.90914	0.380331	3.29878e-08	2.63303e-06	HDDC2
TRBC2	5723.21	-1.92845	0.38524	3.30378e-08	2.63303e-06	TRBC2
PAPSS2	321.451	2.27852	0.455594	3.35046e-08	2.66318e-06	PAPSS2
LAMP5	92.9703	3.20093	0.641924	3.41896e-08	2.71045e-06	LAMP5
CYP39A1	586.8	2.56036	0.514181	3.43184e-08	2.71071e-06	CYP39A1
LYZ	197.976	-2.28978	0.459021	3.43733e-08	2.71071e-06	LYZ
OTULINL	3360.22	1.97792	0.395414	3.50145e-08	2.75404e-06	OTULINL
IGFN1	76.2279	3.76114	0.765488	3.53134e-08	2.76309e-06	IGFN1
SAA2-SAA4	1794.3	-2.13658	0.429527	3.57037e-08	2.78637e-06	SAA2-SAA4
KRT15	921.985	-2.34602	0.473168	3.77548e-08	2.92591e-06	KRT15
NOD2	734.371	-1.80672	0.362019	3.77838e-08	2.92591e-06	NOD2
MRC2	12456.1	1.67209	0.333845	3.82823e-08	2.95689e-06	MRC2
TRIM5	1982.17	1.77717	0.355605	3.89617e-08	2.99257e-06	TRIM5
SPNS3	729.157	-2.0902	0.421303	3.89651e-08	2.99257e-06	SPNS3
SERPINA1	7351.18	-2.08211	0.420032	3.9043e-08	2.99257e-06	SERPINA1
SPINT1-AS1	758.374	-2.26903	0.459514	4.08265e-08	3.1213e-06	SPINT1-AS1
RBM24	137.375	2.54	0.513958	4.11574e-08	3.13862e-06	RBM24
DNAH3	1530.97	-1.78892	0.359809	4.21227e-08	3.19601e-06	DNAH3
PRSS22	872.785	-2.34965	0.477191	4.29109e-08	3.24761e-06	PRSS22
LRCH1	7351.64	-1.675	0.336796	4.42642e-08	3.34161e-06	LRCH1
ALOXE3	277.202	-2.57815	0.526703	4.56751e-08	3.43088e-06	ALOXE3
BMF-AS1	250.269	2.04694	0.414069	4.59935e-08	3.43761e-06	BMF-AS1
FGF20	2271.64	2.19387	0.443922	4.64763e-08	3.46508e-06	FGF20
FGD4	1013.96	-2.00255	0.406323	4.72575e-08	3.5146e-06	FGD4
KRTAP1-5	94.25	3.04876	0.622195	4.76471e-08	3.53483e-06	KRTAP1-5
HOXD4	183.957	2.38801	0.484843	4.92908e-08	3.64474e-06	HOXD4
RAPGEF4	675.018	-1.92857	0.391647	4.93712e-08	3.64474e-06	RAPGEF4
KCNJ1	83.2481	-2.98968	0.61155	5.46198e-08	4.02232e-06	KCNJ1
NREP	3716.83	1.92917	0.3931	5.67542e-08	4.16928e-06	NREP
ASCL2	4478.1	-2.45975	0.507485	5.80225e-08	4.25206e-06	ASCL2
LRRN1	117.597	-2.51758	0.517277	5.8199e-08	4.25462e-06	LRRN1
CPA4	1292.99	2.72521	0.559296	5.8976e-08	4.30095e-06	CPA4
PIK3AP1	1165.7	-1.66761	0.339227	5.96444e-08	4.33916e-06	PIK3AP1
DPP4	78.1484	-3.63368	0.75487	6.06237e-08	4.39462e-06	DPP4
B3GALT5-AS1	51.6885	-3.80216	0.774076	6.0824e-08	4.39462e-06	B3GALT5-AS1
BMF	1623.71	1.67466	0.340322	6.08455e-08	4.39462e-06	BMF
SGIP1	158.397	3.2284	0.664001	6.41025e-08	4.60772e-06	SGIP1
ZBTB7C	1106.14	-1.85891	0.380785	6.44048e-08	4.61839e-06	ZBTB7C
GATA6-AS1	38.8845	5.00807	1.00698	6.82467e-08	4.88224e-06	GATA6-AS1
AP3B2	1385.3	-1.87496	0.385865	7.07482e-08	5.04917e-06	AP3B2
LCA5	1860.92	2.19308	0.451974	7.22568e-08	5.14462e-06	LCA5
LAMA1	196.023	2.79417	0.580956	7.64941e-08	5.43343e-06	LAMA1
GAS6-DT	775.105	-1.75757	0.362104	7.75623e-08	5.49631e-06	GAS6-DT
GNAI1	14376.2	2.1885	0.451462	7.77666e-08	5.49782e-06	GNAI1
CDH13	1641.49	-1.99332	0.412897	7.99618e-08	5.63974e-06	CDH13
PAPPA2	56.5198	4.1515	0.860557	8.10192e-08	5.70095e-06	PAPPA2
FANCC	12639.1	1.75931	0.363272	8.43377e-08	5.92058e-06	FANCC
KCNE3	1540.68	1.74194	0.359782	8.65018e-08	6.05835e-06	KCNE3
CSMD3	1010.99	2.67352	0.557687	8.79939e-08	6.14852e-06	CSMD3
DSC2	156.776	-2.73542	0.575316	8.85039e-08	6.16981e-06	DSC2
DIRAS1	470.063	1.78576	0.371205	9.82419e-08	6.81704e-06	DIRAS1
TMEM176A	61.3424	-3.33075	0.702337	1.0062e-07	6.96597e-06	TMEM176A
TINCR	510.875	1.85664	0.387651	1.07168e-07	7.40223e-06	TINCR
ICAM1	12920.7	1.62499	0.337825	1.14143e-07	7.85124e-06	ICAM1
KCNJ3	58.7876	3.68555	0.783052	1.14191e-07	7.85124e-06	KCNJ3
SLC44A3	116.365	-2.57026	0.54535	1.17324e-07	8.02986e-06	SLC44A3
FGF3	5982.35	-2.56892	0.547836	1.23762e-07	8.45123e-06	FGF3
MMP8	50.705	5.06557	1.06028	1.30478e-07	8.88966e-06	MMP8
XDH	59.1504	-3.38837	0.720601	1.31216e-07	8.91973e-06	XDH
KLF7	7409.78	2.12873	0.448738	1.32402e-07	8.98005e-06	KLF7
TRBJ2-1	320.041	-2.0326	0.430763	1.33045e-07	9.00334e-06	TRBJ2-1
ABCA3	1283.48	-1.9505	0.414617	1.46804e-07	9.88988e-06	ABCA3
SEMA5A	3305.14	2.43483	0.518074	1.48551e-07	9.98513e-06	SEMA5A
ZNF204P	214.877	-2.21798	0.472936	1.53215e-07	1.02528e-05	ZNF204P
LPAR1	1940.96	5.41405	1.17943	1.578e-07	1.05128e-05	LPAR1
RHOBTB1	291.868	2.56289	0.54834	1.63162e-07	1.0846e-05	RHOBTB1
MYB	396.528	-2.08063	0.445834	1.6494e-07	1.09399e-05	MYB
AGPAT4	283.354	2.4744	0.531714	1.6702e-07	1.10535e-05	AGPAT4
ADGRG5	313.293	-2.72446	0.586825	1.69415e-07	1.11874e-05	ADGRG5
POC1B	23961.8	1.97965	0.421282	1.71068e-07	1.12717e-05	POC1B
PDZD2	3442.43	-1.77814	0.379663	1.76669e-07	1.15969e-05	PDZD2
F11R	7242.78	-1.7162	0.365975	1.76776e-07	1.15969e-05	F11R
NTSR1	6896.54	-1.82498	0.389968	1.80333e-07	1.18045e-05	NTSR1
ATP8B4	289.661	-2.10197	0.451741	1.85743e-07	1.21323e-05	ATP8B4
CD24P4	278.995	2.15424	0.462904	1.92691e-07	1.2555e-05	CD24P4
SESN3	6748.13	1.78234	0.382134	1.93437e-07	1.2555e-05	SESN3
SERPINA3	51.9844	-3.60808	0.779008	1.93468e-07	1.2555e-05	SERPINA3
MIR99AHG	273.53	2.6377	0.572184	2.10184e-07	1.36103e-05	MIR99AHG
PRDM8	54.7411	3.23843	0.701504	2.12214e-07	1.37122e-05	PRDM8
PTPRD	35.6112	-8.48388	2.87826	2.14419e-07	1.3825e-05	PTPRD
SLC26A9	42.1912	-4.76104	1.02567	2.30461e-07	1.48275e-05	SLC26A9
RAB42	2152.52	-1.57898	0.33954	2.3186e-07	1.48856e-05	RAB42
UGT1A5	2825.78	-1.59219	0.343466	2.34828e-07	1.5044e-05	UGT1A5
PDGFRB	678.302	2.71387	0.592825	2.38644e-07	1.52559e-05	PDGFRB
TUSC8	853.028	-2.15076	0.469946	2.4635e-07	1.57152e-05	TUSC8
PSTPIP2	1459.35	-2.15092	0.471601	2.51511e-07	1.59765e-05	PSTPIP2
TARID	163.102	2.79089	0.611588	2.7333e-07	1.73259e-05	TARID
UGT1A1	3182.22	-1.57456	0.342036	2.78105e-07	1.75182e-05	UGT1A1
NKX2-5	38.3993	-8.56831	2.91902	2.78112e-07	1.75182e-05	NKX2-5
DCLK2	337.823	2.19397	0.480742	2.89927e-07	1.82242e-05	DCLK2
TPTEP1	2644.42	2.08173	0.45725	2.96795e-07	1.85745e-05	TPTEP1
SAA1	4109.9	-1.74974	0.382385	2.97677e-07	1.85745e-05	SAA1
YPEL4	278.193	1.91363	0.418897	2.97973e-07	1.85745e-05	YPEL4
COLGALT2	7214.37	1.86974	0.41061	3.08043e-07	1.91624e-05	COLGALT2
ZAP70	40053.1	1.94776	0.427149	3.11821e-07	1.93574e-05	ZAP70
UGT1A3	2749.22	-1.57663	0.344545	3.14814e-07	1.94733e-05	UGT1A3
UGT1A8	2709.66	-1.57595	0.344354	3.16531e-07	1.95288e-05	UGT1A8
CDC42BPG	3173.26	-2.12325	0.470064	3.17711e-07	1.95614e-05	CDC42BPG
RGL1	3385.8	1.83414	0.401721	3.25502e-07	2.00001e-05	RGL1
TLCD4	1346.59	-1.98769	0.438254	3.27857e-07	2.0064e-05	TLCD4
UGT1A7	2708.19	-1.57445	0.344613	3.27878e-07	2.0064e-05	UGT1A7
UGT1A9	2707.26	-1.57377	0.344615	3.31164e-07	2.02239e-05	UGT1A9
HOXA13	356.639	-1.95021	0.430586	3.32694e-07	2.02761e-05	HOXA13
NPFFR1	183.943	-2.06238	0.455923	3.35765e-07	2.04218e-05	NPFFR1
ATP7B	2475.98	-1.53863	0.336818	3.51599e-07	2.1272e-05	ATP7B
CHST3	1030.45	-1.73788	0.382635	3.51866e-07	2.1272e-05	CHST3
LRATD2	3645.83	-1.48974	0.325344	3.58737e-07	2.16438e-05	LRATD2
TSPAN7	59.9138	-3.82431	0.852715	3.80291e-07	2.28014e-05	TSPAN7
SPANXB1	113.914	2.68907	0.602517	3.80959e-07	2.28014e-05	SPANXB1
PON2	40033	1.88882	0.415485	3.82524e-07	2.28388e-05	PON2
AMIGO2	388.675	2.45435	0.547698	3.83105e-07	2.28388e-05	AMIGO2
RIN2	4103.48	1.84788	0.408955	3.95057e-07	2.34583e-05	RIN2
CDK8	16892.7	-1.49841	0.330597	4.41539e-07	2.61666e-05	CDK8
MIR200CHG	233.09	-2.69992	0.61364	4.62957e-07	2.73819e-05	MIR200CHG
HSD17B2	1135.62	-1.84936	0.41395	4.70399e-07	2.77674e-05	HSD17B2
RYR1	1589.12	1.5137	0.335144	4.72455e-07	2.78341e-05	RYR1
KRT87P	84.7021	-2.58657	0.586165	5.03862e-07	2.95684e-05	KRT87P
SLC30A2	253.352	-2.15828	0.488799	5.17224e-07	3.02934e-05	SLC30A2
ESRG	728.987	-1.63083	0.365008	5.22052e-07	3.05167e-05	ESRG
UGT1A4	2843.61	-1.54492	0.345671	5.24211e-07	3.05834e-05	UGT1A4
TMPRSS15	30.3529	-8.19007	2.85464	5.25926e-07	3.0624e-05	TMPRSS15
UGT1A6	2883.84	-1.5438	0.346382	5.57705e-07	3.2349e-05	UGT1A6
SYT7	2555.1	-1.63267	0.366756	5.58803e-07	3.23503e-05	SYT7
TRIL	73.526	3.69578	0.835547	5.61525e-07	3.24453e-05	TRIL
UGT1A10	2924.59	-1.53674	0.345003	5.68208e-07	3.27057e-05	UGT1A10
PDX1	439.043	-1.86605	0.422425	5.79656e-07	3.33008e-05	PDX1
SHF	873.723	1.60329	0.359684	5.81267e-07	3.33297e-05	SHF
SPATA13	15600.4	-1.572	0.353628	5.94171e-07	3.40047e-05	SPATA13
LOXL1-AS1	822.097	-1.76442	0.399531	6.12302e-07	3.49757e-05	LOXL1-AS1
KLK7	438.465	-1.94318	0.442096	6.18657e-07	3.52717e-05	KLK7
ESPNP	179.741	-2.10782	0.481149	6.20624e-07	3.53168e-05	ESPNP
WASF3	6351.78	-1.49669	0.337218	6.62271e-07	3.76155e-05	WASF3
IGFBP7-AS1	4802.85	1.97307	0.448484	6.76947e-07	3.83043e-05	IGFBP7-AS1
STAT4	56.9613	7.3543	1.54833	6.79354e-07	3.83682e-05	STAT4
SMCO2	3187.11	-2.41837	0.557965	6.90395e-07	3.89186e-05	SMCO2
RYR2	242.843	2.28963	0.525645	7.37057e-07	4.13937e-05	RYR2
CREB5	58.5735	2.95239	0.679429	7.5142e-07	4.21216e-05	CREB5
WT1	662.444	1.60855	0.365354	7.53246e-07	4.21453e-05	WT1
DPPA2	36.5966	4.97233	1.09924	7.69436e-07	4.29711e-05	DPPA2
TMOD2	1297.86	-1.55977	0.355483	7.97707e-07	4.44381e-05	TMOD2
KRT38	97.0832	-2.54659	0.589735	7.98662e-07	4.44381e-05	KRT38
WHRN	378.15	1.98809	0.457521	8.25969e-07	4.58726e-05	WHRN
MRPS31P5	1014.73	-1.59431	0.364444	8.28481e-07	4.59272e-05	MRPS31P5
MOCOS	140.965	-2.16236	0.501294	8.31246e-07	4.59956e-05	MOCOS
CCN2	6728.54	1.63019	0.372591	8.42803e-07	4.65494e-05	CCN2
PLEKHD1	82.599	-2.5631	0.597427	8.59846e-07	4.74035e-05	PLEKHD1
SLC4A4	606.242	5.97328	1.42596	8.65509e-07	4.76284e-05	SLC4A4
GRK3	1303.82	-1.48977	0.340384	8.78494e-07	4.82545e-05	GRK3
JAKMIP2	43.5288	-5.84652	1.25649	8.85672e-07	4.856e-05	JAKMIP2
ASTN2	2552.46	1.54344	0.352855	8.94048e-07	4.893e-05	ASTN2
MACC1	446.92	-2.55981	0.600552	9.07154e-07	4.9557e-05	MACC1
TTLL10	33.1504	-8.26996	2.91789	9.08848e-07	4.95594e-05	TTLL10
CXCL14	6941.76	2.08591	0.482522	9.32401e-07	5.07517e-05	CXCL14
PCSK5	2764.27	-1.5804	0.363636	9.4173e-07	5.11668e-05	PCSK5
STYK1	429.391	-1.7813	0.413521	9.91289e-07	5.37622e-05	STYK1
SNAI2	214.469	-1.905	0.442758	9.96496e-07	5.39473e-05	SNAI2
SNHG18	373.834	1.98642	0.462686	1.04699e-06	5.64772e-05	SNHG18
C1orf127	72.8035	2.69669	0.631016	1.05026e-06	5.65524e-05	C1orf127
SEL1L3	8348.92	-1.72638	0.401952	1.07959e-06	5.80274e-05	SEL1L3
KRT41P	67.1419	-3.29336	0.782846	1.08817e-06	5.83843e-05	KRT41P
LINC02112	38.8484	5.95015	1.2925	1.11254e-06	5.95853e-05	LINC02112
EPHX2	2066.97	-1.46706	0.339513	1.14896e-06	6.13804e-05	EPHX2
TPBG	10900.2	1.39973	0.322086	1.18879e-06	6.32346e-05	TPBG
KCNH2	434.93	-1.86171	0.437448	1.18909e-06	6.32346e-05	KCNH2
POM121L1P	23.9179	8.00101	2.81084	1.19486e-06	6.33155e-05	POM121L1P
TEX41	43.1525	4.11425	0.952532	1.19694e-06	6.33155e-05	TEX41
FLNC	2247.25	1.77766	0.416301	1.23049e-06	6.48621e-05	FLNC
HEY2	1664.19	1.63083	0.380973	1.27344e-06	6.67742e-05	HEY2
FZD8	167.625	-2.00538	0.474015	1.29423e-06	6.77463e-05	FZD8
CHGA	199.776	-2.40647	0.57608	1.33229e-06	6.94966e-05	CHGA
TRIM2	11250.3	-1.55358	0.364226	1.33929e-06	6.96935e-05	TRIM2
FAM13C	71.3614	-3.67946	0.877366	1.3407e-06	6.96935e-05	FAM13C
CROCC2	27.7992	-7.98139	2.86415	1.34797e-06	6.99502e-05	CROCC2
COL4A2-AS2	672.767	-1.67973	0.395146	1.36555e-06	7.06184e-05	COL4A2-AS2
DKK4	5106.61	5.5783	1.36824	1.39966e-06	7.22578e-05	DKK4
KCNF1	58.1732	3.09119	0.734806	1.44259e-06	7.43463e-05	KCNF1
HOXA5	1017.65	-1.75987	0.417248	1.4799e-06	7.6139e-05	HOXA5
CDH1	1909.4	-0.360759	0.723925	1.54182e-06	7.9189e-05	CDH1
BICDL2	461.473	-2.20182	0.529743	1.58399e-06	8.12161e-05	BICDL2
CTH	1205.59	1.4931	0.350968	1.59733e-06	8.17606e-05	CTH
RASGRF1	1125.1	-1.70563	0.405136	1.60408e-06	8.19665e-05	RASGRF1
TGFB2-AS1	227.839	2.44111	0.584887	1.60991e-06	8.21247e-05	TGFB2-AS1
MCF2L	2484.65	-1.63927	0.390431	1.73949e-06	8.85844e-05	MCF2L
ITGB6	108.73	-2.20202	0.533065	1.85697e-06	9.44068e-05	ITGB6
NFIB	2491.62	1.46246	0.34687	1.90787e-06	9.6831e-05	NFIB
LINC01460	108.238	-2.49993	0.612417	1.96684e-06	9.94878e-05	LINC01460
TRBJ2-3	334.24	-1.80049	0.434173	1.99358e-06	0.000100502	TRBJ2-3
SLC7A1	29386.8	-1.36294	0.325777	2.12151e-06	0.000106772	SLC7A1
LINC02417	135.86	-2.25956	0.553862	2.14743e-06	0.000107896	LINC02417
ZNF365	87.6286	-2.77809	0.68568	2.16725e-06	0.00010871	ZNF365
KCNJ10	721.394	-1.59375	0.383478	2.17613e-06	0.000108973	KCNJ10
DAAM2	33.8102	-5.35703	1.23241	2.1961e-06	0.00010979	DAAM2
RBMS3	30.8857	4.69146	1.09721	2.20611e-06	0.000110108	RBMS3
ACPP	111.261	3.2093	0.78628	2.24028e-06	0.000111628	ACPP
SDK2	86.4113	-2.46464	0.605494	2.41406e-06	0.000119889	SDK2
PCSK1	37.4121	-5.61059	1.27091	2.42882e-06	0.000120423	PCSK1
KCNS3	360.791	-1.85471	0.454111	2.46994e-06	0.00012226	KCNS3
SLC44A1	9836.54	-1.53844	0.372506	2.50542e-06	0.000123812	SLC44A1
SLC26A4	301.459	-1.93642	0.476474	2.60905e-06	0.000128576	SLC26A4
PROCR	839.858	1.49271	0.360764	2.61038e-06	0.000128576	PROCR
GJC2	387.165	1.64711	0.400975	2.63141e-06	0.0001294	GJC2
CST7	5374.84	-1.42544	0.346139	2.66904e-06	0.000131036	CST7
MN1	295.075	-2.02741	0.501565	2.72149e-06	0.000133393	MN1
SYDE1	4524.87	1.35816	0.327374	2.76603e-06	0.000135355	SYDE1
ETS1	8752.18	-1.38053	0.333796	2.77191e-06	0.000135422	ETS1
IRX3	199.281	-2.24872	0.559863	2.80468e-06	0.000136801	IRX3
KPRP	30.4344	4.59309	1.10436	2.8407e-06	0.000138333	KPRP
ADAM33	34.7058	3.7943	0.937792	2.90802e-06	0.000141383	ADAM33
FBLIM1	731.223	-1.46047	0.356294	3.01924e-06	0.000146553	FBLIM1
HLA-F-AS1	691.681	-1.5936	0.392362	3.2465e-06	0.00015733	HLA-F-AS1
HOXA11	1579.04	-1.47749	0.362689	3.29897e-06	0.000159615	HOXA11
DOCK9	47140.7	-1.60054	0.39523	3.32632e-06	0.000160679	DOCK9
BTBD19	1464.06	1.54851	0.38084	3.36468e-06	0.000162272	BTBD19
PCDHB14	217.871	1.81336	0.450347	3.50273e-06	0.000168399	PCDHB14
HPCAL4	268.251	-1.73974	0.432643	3.50294e-06	0.000168399	HPCAL4
PROX1-AS1	353.952	-1.61825	0.400924	3.53365e-06	0.000169604	PROX1-AS1
SOX14	22.6421	-7.60923	2.83403	3.60111e-06	0.000172566	SOX14
PLEKHG4	1039.4	1.40915	0.346325	3.71391e-06	0.000177406	PLEKHG4
CYFIP2	1702.75	-1.39492	0.343392	3.76396e-06	0.000179226	CYFIP2
SAA4	91.7635	-3.12846	0.807094	3.8201e-06	0.000181609	SAA4
SYBU	340.344	-2.02705	0.512124	3.82608e-06	0.000181609	SYBU
SLIT1	2889.06	-1.41975	0.350333	3.88271e-06	0.000184006	SLIT1
PALMD	32.7718	4.87506	1.22641	3.93057e-06	0.000185981	PALMD
MIR1-1HG-AS1	129.413	-3.14073	0.811148	4.09595e-06	0.000193198	MIR1-1HG-AS1
SEMA3D	31.8297	-5.35746	1.24697	4.1878e-06	0.00019722	SEMA3D
IL1A	68.6073	-2.52269	0.640771	4.21735e-06	0.000198301	IL1A
SLC16A14	371.756	2.23065	0.566088	4.26064e-06	0.000200024	SLC16A14
RAB19	52.2246	-2.90818	0.746955	4.33718e-06	0.000203299	RAB19
FGD5	5431.17	-4.41692	1.16346	4.34814e-06	0.000203496	FGD5
CNTNAP2	21.6708	-7.52258	2.8268	4.43177e-06	0.000207087	CNTNAP2
CUX2	110.446	-2.2201	0.566946	4.46768e-06	0.000208441	CUX2
LINC01750	116.252	2.60452	0.66356	4.49634e-06	0.000209453	LINC01750
ENPP3	138.607	2.09567	0.531304	4.53973e-06	0.000211147	ENPP3
TNNC1	13232.3	1.5285	0.382254	4.57824e-06	0.000212608	TNNC1
MAPK13	3996.85	-1.92369	0.489714	4.61864e-06	0.000214154	MAPK13
TNFRSF18	216.138	-2.16758	0.557213	4.79634e-06	0.000222051	TNFRSF18
OGFRL1	9310.74	2.21468	0.562752	4.81659e-06	0.000222535	OGFRL1
GRAMD2B	742.091	1.55201	0.390013	4.87622e-06	0.00022471	GRAMD2B
CASS4	834.273	1.43616	0.359712	5.01389e-06	0.000230701	CASS4
FAM43A	10595.6	1.35006	0.337394	5.19177e-06	0.00023852	FAM43A
FAM83F	5299.28	-1.4488	0.365845	5.41191e-06	0.000248254	FAM83F
FLRT3	643.802	1.7691	0.451785	5.5639e-06	0.000254449	FLRT3
MARCKSL1	24062.5	1.28544	0.320792	5.65943e-06	0.000258424	MARCKSL1
PROSER1	9749.61	-1.31392	0.330482	5.72205e-06	0.000260887	PROSER1
PLEK2	2788.03	-1.57081	0.400551	5.76806e-06	0.000262586	PLEK2
MELTF	3789.95	-1.64301	0.420671	5.84354e-06	0.00026562	MELTF
BRCA2	5187.24	-1.5683	0.400227	5.87039e-06	0.000266438	BRCA2
APOBEC3H	155.793	-1.84679	0.476152	5.91885e-06	0.000268232	APOBEC3H
CTLA4	91.1281	3.10192	0.806939	5.92822e-06	0.000268252	CTLA4
FSTL3	5142.54	1.34048	0.338325	6.12762e-06	0.000276858	FSTL3
PPP1R1B	138.022	-2.51879	0.66329	6.40333e-06	0.000288194	PPP1R1B
GBGT1	328.753	1.53706	0.392923	6.40729e-06	0.000288194	GBGT1
PDE8B	980.25	1.93009	0.499855	6.42924e-06	0.000288749	PDE8B
ETV7	95.8826	-2.47193	0.652584	6.48797e-06	0.000290951	ETV7
CYP4F35P	155.657	2.49798	0.658336	6.53286e-06	0.000292528	CYP4F35P
C13orf42	61.6934	-2.62284	0.692544	6.82847e-06	0.00030531	C13orf42
PELI2	1423.57	1.90407	0.496355	7.34141e-06	0.000327756	PELI2
XKR6	29.1575	-4.6277	1.16416	7.39359e-06	0.000329596	XKR6
GPSM2	22111.7	-1.26281	0.321883	7.45579e-06	0.000331877	GPSM2
MMP10	19.9864	7.58376	2.85687	7.54778e-06	0.000335474	MMP10
RNF122	256.562	1.62659	0.422171	7.58694e-06	0.000336717	RNF122
KRT83	55.3433	-2.90698	0.765517	7.60626e-06	0.000337076	KRT83
IFITM10	320.836	-1.77407	0.463691	7.64931e-06	0.000337383	IFITM10
MYH7B	99825.9	1.68728	0.435402	7.65701e-06	0.000337383	MYH7B
HDAC9	49.2724	-3.05125	0.815049	7.6581e-06	0.000337383	HDAC9
SCN3B	127.142	-1.91223	0.502029	7.86465e-06	0.00034547	SCN3B
CRIM1-DT	253.306	1.90776	0.500623	8.00245e-06	0.00035101	CRIM1-DT
SGPP2	279.622	-1.60098	0.417539	8.13356e-06	0.000355722	SGPP2
KLK3	128.938	-2.00759	0.530354	8.32881e-06	0.000363204	KLK3
WDFY2	1205.06	-1.3404	0.345816	8.36383e-06	0.000364202	WDFY2
CAMK1D	1290.96	1.71989	0.451784	8.38701e-06	0.000364683	CAMK1D
POU3F2	192.764	-2.06876	0.551554	8.56825e-06	0.000372026	POU3F2
KRTAP4-9	43.9067	2.90478	0.775855	8.99661e-06	0.000389269	KRTAP4-9
SLC47A1	529.321	1.815	0.478982	9.00426e-06	0.000389269	SLC47A1
PHYHIPL	141.545	-0.14053	0.437886	9.07206e-06	0.000391636	PHYHIPL
SNTB1	6018.54	-1.44824	0.378118	9.11157e-06	0.000392778	SNTB1
POM121L7P	28.0127	3.86421	1.01857	9.19708e-06	0.000395896	POM121L7P
YBX2	4171.69	-1.80433	0.48218	9.37778e-06	0.000403097	YBX2
PRDX5	19145.3	1.27351	0.328793	9.48919e-06	0.000407303	PRDX5
ICA1L	1019.41	-1.52422	0.400816	9.67564e-06	0.000414123	ICA1L
MAOB	3705.49	-1.59511	0.422021	9.84808e-06	0.000420173	MAOB
HMX3	173.339	-2.01868	0.543307	1.00238e-05	0.000426592	HMX3
KRT43P	29.8381	-5.09343	1.29889	1.01494e-05	0.000430112	KRT43P
ALPP	579.719	-1.68189	0.447891	1.0284e-05	0.000435202	ALPP
CNTNAP3B	937.612	2.19367	0.590259	1.04341e-05	0.000440934	CNTNAP3B
ITM2C	11798.5	1.33906	0.350754	1.05787e-05	0.000446417	ITM2C
AKR1C4	36.5036	-4.94763	1.28101	1.06944e-05	0.000450495	AKR1C4
KIZ	12118.9	-1.25578	0.327248	1.07054e-05	0.000450495	KIZ
LINC02223	45.3203	2.81596	0.765019	1.078e-05	0.000453	LINC02223
HOOK1	3506.36	-1.42395	0.375413	1.08642e-05	0.000455902	HOOK1
WNT8B	91.221	-2.22408	0.604649	1.09082e-05	0.000457108	WNT8B
ZDHHC8P1	425.086	-1.63537	0.435914	1.09292e-05	0.00045735	ZDHHC8P1
NRXN1	27.4344	-4.46526	1.16773	1.11162e-05	0.000463884	NRXN1
KRT36	26.9699	-4.49252	1.16263	1.1325e-05	0.000471944	KRT36
NACA3P	233.763	-1.6286	0.43526	1.15156e-05	0.000479222	NACA3P
KCNQ1	210.563	-1.7459	0.470076	1.16214e-05	0.000482955	KCNQ1
MDFIC	32.0877	4.67743	1.22666	1.1665e-05	0.000483503	MDFIC
NAV2-AS2	1169.13	-1.31016	0.3447	1.16668e-05	0.000483503	NAV2-AS2
ARHGAP19-SLIT1	3380.23	-1.28413	0.337474	1.17257e-05	0.000485276	ARHGAP19-SLIT1
NEU4	328.204	1.75243	0.471643	1.18094e-05	0.000487926	NEU4
DNMBP	12426.7	1.43583	0.378388	1.2091e-05	0.000497652	DNMBP
IGFL4	1006.21	-1.89864	0.515617	1.21272e-05	0.000498457	IGFL4
TSPOAP1	1169.44	-1.38794	0.368658	1.23624e-05	0.000506809	TSPOAP1
RPL39P	113.001	1.93442	0.523491	1.24857e-05	0.000510706	RPL39P
FAM171A2	977.285	1.37246	0.363342	1.24932e-05	0.000510706	FAM171A2
SH3TC2-DT	159.911	-1.87668	0.510033	1.25595e-05	0.000512722	SH3TC2-DT
NMNAT2	5092.02	1.38949	0.368651	1.2746e-05	0.000519627	NMNAT2
DLX1	1648.34	1.34413	0.356462	1.30616e-05	0.000531774	DLX1
TSPAN12	2096.4	1.36756	0.363273	1.31868e-05	0.000536143	TSPAN12
DKK1	3128.84	1.51056	0.406673	1.37266e-05	0.000557339	DKK1
SASH1	663.739	-1.67674	0.455371	1.37778e-05	0.000558659	SASH1
SLC40A1	7723.12	4.9461	1.41705	1.38478e-05	0.000560086	SLC40A1
SCN3A	18.4445	-7.16699	2.8336	1.38502e-05	0.000560086	SCN3A
FLI1	56.7656	-2.79657	0.770329	1.42114e-05	0.00057392	FLI1
ATG9B	133.67	-1.85751	0.508969	1.42637e-05	0.000575259	ATG9B
AMPD3	3327.2	-1.31101	0.349768	1.44833e-05	0.000582552	AMPD3
RAB3B	9648.84	1.63549	0.441135	1.45122e-05	0.000582611	RAB3B
POU2AF1	474.39	1.91327	0.526081	1.45236e-05	0.000582611	POU2AF1
ANK2	6104.77	1.5763	0.428297	1.46322e-05	0.000586184	ANK2
LAYN	94.4789	2.27685	0.629451	1.50765e-05	0.000602378	LAYN
PPP2R2C	1983.41	-1.29443	0.3468	1.54046e-05	0.000614672	PPP2R2C
ABCC12	30.8187	-6.05737	1.49559	1.5701e-05	0.000625668	ABCC12
ACOXL	50.0712	-3.0718	0.871983	1.58422e-05	0.000630456	ACOXL
MAGEC3	17.852	-7.10576	2.83017	1.60051e-05	0.000635258	MAGEC3
BCYRN1	1716.03	1.27862	0.3424	1.62145e-05	0.000642719	BCYRN1
TFCP2L1	3351.78	-1.44403	0.392378	1.63423e-05	0.000646932	TFCP2L1
PRUNE2	160.329	-2.02989	0.56337	1.65894e-05	0.000655849	PRUNE2
DNAH12	849.01	-1.49757	0.408756	1.68902e-05	0.000666863	DNAH12
ARHGAP18	2857.1	1.59511	0.43544	1.70264e-05	0.00067136	ARHGAP18
ZNF165	685.728	-1.32289	0.357755	1.7165e-05	0.000675658	ZNF165
NLRC5	1194.97	-1.3897	0.377764	1.72029e-05	0.000675658	NLRC5
TREM2	377.997	1.88262	0.522025	1.74094e-05	0.000682874	TREM2
TRIM29	16122.4	-1.58155	0.434116	1.76047e-05	0.000689634	TRIM29
FABP2	25.1404	4.31506	1.15851	1.76535e-05	0.000690646	FABP2
CSMD1	30.2552	-6.01801	1.49994	1.78163e-05	0.000696111	CSMD1
CTXN1	2154.14	1.35032	0.366695	1.82392e-05	0.000709864	CTXN1
TUBB4A	1409.56	1.3245	0.359824	1.89075e-05	0.000733972	TUBB4A
DISC1	1197.63	1.44664	0.396061	1.89561e-05	0.000734908	DISC1
LTK	588.452	1.55357	0.428835	1.92958e-05	0.000747115	LTK
KLHDC8B	519.386	1.35314	0.369553	1.97005e-05	0.000761805	KLHDC8B
FOXJ1	38.8499	-3.35766	0.963383	1.98084e-05	0.000764993	FOXJ1
KALRN	1949.5	-1.41943	0.39094	1.99502e-05	0.000769479	KALRN
ERVK9-11	307.136	-1.45995	0.402923	2.01293e-05	0.000774397	ERVK9-11
MARK1	219.806	-1.9352	0.545185	2.06112e-05	0.000791922	MARK1
MRVI1	3408.49	-1.34994	0.371222	2.08433e-05	0.000799328	MRVI1
TMC4	1092.52	-1.57903	0.440104	2.08571e-05	0.000799328	TMC4
S100A3	5437.8	1.29014	0.352696	2.1378e-05	0.000818246	S100A3
L1CAM	15608.6	-1.8522	0.524104	2.14499e-05	0.000819952	L1CAM
KRT5	339245	-1.20508	0.328455	2.15127e-05	0.000821311	KRT5
ARHGAP22	126.105	-2.10007	0.597679	2.15483e-05	0.000821625	ARHGAP22
GRB7	1371.09	-1.73188	0.488885	2.22005e-05	0.000845421	GRB7
CAB39L	1762.5	-1.47269	0.410668	2.28387e-05	0.00086693	CAB39L
SLC45A2	32.8615	3.23906	0.922661	2.2864e-05	0.00086693	SLC45A2
CASC8	1827.75	1.37405	0.379626	2.28808e-05	0.00086693	CASC8
TSPAN2	1244.82	-1.29121	0.356038	2.32292e-05	0.000879022	TSPAN2
ABCC6	592.902	1.32503	0.365648	2.32864e-05	0.00088008	ABCC6
BASP1	994.447	4.94457	1.49141	2.36859e-05	0.000894055	BASP1
NCAM1	2658.81	-0.210783	0.489408	2.39734e-05	0.000903771	NCAM1
MX2	955.578	1.55681	0.436976	2.43151e-05	0.000914359	MX2
SH2D3A	3842.01	-1.6025	0.4525	2.47451e-05	0.000929365	SH2D3A
SP140L	992.606	1.27989	0.353872	2.51577e-05	0.000943679	SP140L
GJA1	25.8732	-4.97954	1.31474	2.54399e-05	0.000953075	GJA1
AKAP11	8052.06	-1.49318	0.423348	2.57446e-05	0.00096329	AKAP11
PBX1	77.8971	-2.82018	0.819587	2.62693e-05	0.000979265	PBX1
SPANXD	98.4685	-2.17174	0.632495	2.70212e-05	0.00100605	SPANXD
ABO	100.301	-2.32571	0.67387	2.70788e-05	0.00100694	ABO
ADAMTS10	124.46	2.02867	0.583406	2.73517e-05	0.00101583	ADAMTS10
TMEM200B	1805.46	1.28569	0.359499	2.89862e-05	0.00107256	TMEM200B
FAM222A-AS1	185.422	-1.659	0.476744	2.92135e-05	0.00107964	FAM222A-AS1
KRT13	12194.2	-0.261013	0.543715	2.96984e-05	0.00109342	KRT13
MGAM2	19.0778	-7.136	2.92586	2.97e-05	0.00109342	MGAM2
KIZ-AS1	1038.76	-1.26773	0.355375	2.97017e-05	0.00109342	KIZ-AS1
LINC02582	307.837	-1.72979	0.500364	3.01294e-05	0.00110669	LINC02582
CD300A	89.2635	-2.0861	0.610297	3.13093e-05	0.00114761	CD300A
PPP1R2C	16.9401	7.17626	2.90873	3.13199e-05	0.00114761	PPP1R2C
ALDH1A2	44.2025	2.89201	0.849668	3.14842e-05	0.00115222	ALDH1A2
ASCL5	216.334	1.66253	0.480351	3.21029e-05	0.00117059	ASCL5
HHLA3	306.243	1.44933	0.413157	3.24145e-05	0.00118052	HHLA3
MLC1	40.1468	-3.78251	1.12414	3.24965e-05	0.00118207	MLC1
LINC00525	120.086	-1.88469	0.551885	3.28011e-05	0.00119171	LINC00525
TCEA1P3	32.6377	4.63133	1.32611	3.29006e-05	0.00119388	TCEA1P3
COL4A4	136.86	-2.21298	0.655312	3.32319e-05	0.00120167	COL4A4
IPMKP1	130.519	-2.16663	0.640087	3.32354e-05	0.00120167	IPMKP1
SLC22A3	62.441	-2.26526	0.670647	3.39836e-05	0.00122725	SLC22A3
LOXL1	808.681	-1.41645	0.406431	3.43465e-05	0.00123886	LOXL1
ENTPD2	437.531	-1.75396	0.514396	3.50037e-05	0.00125955	ENTPD2
CLDN9	229.014	-1.8127	0.533547	3.52967e-05	0.00126797	CLDN9
SLC37A2	298.516	-1.81702	0.534894	3.53221e-05	0.00126797	SLC37A2
SKA3	7006.42	-1.23371	0.349987	3.547e-05	0.00127176	SKA3
RUBCNL	1867.3	-1.20133	0.339668	3.57452e-05	0.0012801	RUBCNL
XPO4	9192.88	-1.44876	0.41934	3.58172e-05	0.00128115	XPO4
COLCA2	190.016	1.60797	0.467438	3.62572e-05	0.00129534	COLCA2
RNF6	12256.9	-1.35868	0.390762	3.7242e-05	0.00132895	RNF6
HSH2D	231.099	-1.72478	0.507888	3.73531e-05	0.00133133	HSH2D
SYP	629.61	-1.34564	0.386574	3.76987e-05	0.00134205	SYP
TRBJ2-2P	140.492	-1.78244	0.525904	3.78227e-05	0.00134488	TRBJ2-2P
PGM5	1072.68	4.99399	1.57786	3.78818e-05	0.00134539	PGM5
STEAP1	3100.76	1.16317	0.32879	3.87764e-05	0.00137391	STEAP1
KRT17	129.135	-2.40679	0.729195	3.93124e-05	0.00138995	KRT17
DCDC2	6244.76	1.73139	0.506354	3.93217e-05	0.00138995	DCDC2
PNPLA7	4751.72	-1.39049	0.4028	3.95339e-05	0.00139581	PNPLA7
CLEC2B	37.0197	2.74194	0.821666	3.96468e-05	0.00139816	CLEC2B
PTPRN	42.2147	-3.26021	0.974024	4.01801e-05	0.0014153	PTPRN
LINC00571	56.4759	-2.35658	0.706328	4.09575e-05	0.00144099	LINC00571
HCN2	4633.54	1.21935	0.348317	4.1275e-05	0.00144767	HCN2
TNFRSF14-AS1	1784.39	-1.25638	0.361287	4.13416e-05	0.00144767	TNFRSF14-AS1
LINC01747	28.4914	3.71587	1.09298	4.1357e-05	0.00144767	LINC01747
NMNAT3	1090.77	-1.25574	0.361032	4.13883e-05	0.00144767	NMNAT3
TM4SF1	10116.1	1.32898	0.383926	4.23673e-05	0.00147848	TM4SF1
ARHGEF16	2543.91	-1.3961	0.406979	4.25651e-05	0.00148365	ARHGEF16
ELF3	1061.47	-1.5745	0.465426	4.3294e-05	0.00150557	ELF3
RASAL1	1150.58	-1.62614	0.481769	4.39984e-05	0.0015283	RASAL1
VIL1	3364.82	-1.25949	0.364324	4.46018e-05	0.00154568	VIL1
NKX6-1	385.803	1.53312	0.452445	4.51321e-05	0.00156226	NKX6-1
NEK3	1328.26	-1.30428	0.37931	4.55106e-05	0.00157355	NEK3
PTPN7	702.815	1.28585	0.372766	4.61047e-05	0.00159043	PTPN7
ADAMTS17	1315.09	-1.24646	0.361254	4.62265e-05	0.0015928	ADAMTS17
KCTD12	186.51	-1.65405	0.492527	4.65271e-05	0.00160132	KCTD12
TDO2	21.8989	4.74599	1.38455	4.6893e-05	0.00161207	TDO2
ADGRG1	10238.8	-3.76077	1.22569	4.72674e-05	0.00162072	ADGRG1
CEBPD	6143.02	1.32054	0.384686	4.73066e-05	0.00162072	CEBPD
LINC00479	23.7622	-4.23125	1.23022	4.7432e-05	0.00162317	LINC00479
SOX5	23.2778	-4.78568	1.32957	4.7671e-05	0.00162949	SOX5
EGFLAM	184.939	2.07024	0.628453	4.79812e-05	0.00163823	EGFLAM
DYRK1B	2228.75	1.26664	0.368161	4.8407e-05	0.00164729	DYRK1B
CLRN3	72.4606	-0.142999	0.439175	4.84111e-05	0.00164729	CLRN3
ESRP1	3887.5	-0.242966	0.521884	4.9195e-05	0.00167018	ESRP1
GABRB2	24.2119	-4.30231	1.24479	5.01842e-05	0.00170184	GABRB2
ADAM20P3	79.8128	1.98151	0.601806	5.04255e-05	0.0017081	ADAM20P3
BNC2	438.962	1.31279	0.384373	5.0746e-05	0.00171702	BNC2
CCDC80	1511.69	1.39328	0.411016	5.12251e-05	0.00173128	CCDC80
ACOT11	1075.92	-1.21448	0.354002	5.15777e-05	0.00174124	ACOT11
CCDC120	4351.96	-1.23434	0.361379	5.29606e-05	0.00178392	CCDC120
PTGER2	41.3748	-2.74407	0.8536	5.40536e-05	0.00181869	PTGER2
SOX2	407.795	1.93787	0.591134	5.62218e-05	0.00188953	SOX2
ZFYVE28	432.309	1.35643	0.402921	5.68251e-05	0.00190767	ZFYVE28
2020-03-02	264.144	-1.7393	0.532384	5.77332e-05	0.001936	2020-03-02
NAA16	2909.23	-1.22799	0.362097	5.81835e-05	0.00194675	NAA16
MICE	276.775	-1.38732	0.414876	5.84044e-05	0.00195197	MICE
SLC45A3	1295.83	-1.26468	0.374918	5.93402e-05	0.00197884	SLC45A3
HOXA11-AS	1145.59	-1.27097	0.377638	6.05312e-05	0.0020134	HOXA11-AS
MEIS3	6932.2	1.12382	0.327631	6.12678e-05	0.00203278	MEIS3
ST3GAL5	908.177	1.31371	0.390781	6.1341e-05	0.00203278	ST3GAL5
ISL1	1617.49	1.81395	0.557014	6.13635e-05	0.00203278	ISL1
BTC	94.8259	-2.21474	0.691441	6.35042e-05	0.00210137	BTC
EDA2R	15.1381	-6.68608	2.88664	6.43669e-05	0.00212758	EDA2R
FAM160A1	663.342	-1.78988	0.555172	6.47375e-05	0.00213748	FAM160A1
SPTBN5	1165.98	-1.4989	0.458235	6.48641e-05	0.00213931	SPTBN5
PDLIM5	14302.2	1.29655	0.387937	6.52737e-05	0.00214961	PDLIM5
RORA-AS1	306.963	1.37354	0.413078	6.57631e-05	0.00216184	RORA-AS1
LYPD5	451.124	-1.46848	0.44732	6.62498e-05	0.00217546	LYPD5
IQANK1	1781.8	-1.32665	0.399733	6.69394e-05	0.0021957	IQANK1
ENPP1	314.883	1.6578	0.50901	6.78031e-05	0.00222161	ENPP1
FGF9	574.146	-1.77147	0.551871	6.92731e-05	0.00226483	FGF9
COL6A2	207.536	1.52147	0.465533	7.00677e-05	0.00228832	COL6A2
CERNA1	227.089	-1.56517	0.481893	7.02023e-05	0.00229023	CERNA1
EDN2	170.714	-1.72806	0.538916	7.08125e-05	0.00230763	EDN2
LINC00659	1074.67	1.25829	0.377522	7.09135e-05	0.00230842	LINC00659
FEZF1	31.7744	-3.48187	1.12584	7.15409e-05	0.00232632	FEZF1
ANPEP	135.134	1.58677	0.488226	7.1665e-05	0.00232766	ANPEP
FAM189A1	478.329	-1.84323	0.577825	7.18786e-05	0.00232766	FAM189A1
2020-03-04	1562.83	1.73858	0.537915	7.18919e-05	0.00232766	2020-03-04
PCYT1B	182.281	1.83693	0.574161	7.22899e-05	0.0023359	PCYT1B
LY96	241.786	1.68844	0.523514	7.2302e-05	0.0023359	LY96
PALM3	879.677	1.48204	0.454204	7.27589e-05	0.00234813	PALM3
LINC01224	33.9767	-2.78148	0.885108	7.31124e-05	0.00235701	LINC01224
CCDC184	79.0368	1.94001	0.607805	7.33431e-05	0.00236192	CCDC184
DRD2	50.8632	-2.29924	0.732761	7.40987e-05	0.00238369	DRD2
RND2	369.237	1.37304	0.41823	7.44832e-05	0.0023935	RND2
HMGN3	14677.5	1.12464	0.333987	7.46641e-05	0.00239675	HMGN3
DOP1B	3603.18	-1.11865	0.332898	7.55472e-05	0.00242251	DOP1B
APLN	1247.6	-1.26812	0.38437	7.65568e-05	0.00245227	APLN
HLA-DRA	31.4924	-4.91933	1.53194	7.6824e-05	0.00245769	HLA-DRA
PSG4	346.968	-1.62122	0.504786	7.69164e-05	0.00245769	PSG4
TTPA	1974.02	-1.28875	0.39155	7.69714e-05	0.00245769	TTPA
FAM49A	142.613	-1.75523	0.54951	7.73421e-05	0.0024669	FAM49A
CDK18	868.65	-1.57749	0.492661	7.82567e-05	0.00249343	CDK18
DPP6	33.7667	-2.81915	0.898382	7.8421e-05	0.00249593	DPP6
C19orf33	10382.9	1.11671	0.332297	7.85015e-05	0.00249593	C19orf33
ACSL5	1513.38	-1.19698	0.361065	7.89331e-05	0.00250518	ACSL5
SLCO1B7	62.2323	2.09823	0.665414	7.8959e-05	0.00250518	SLCO1B7
SOWAHB	247.66	-1.49673	0.46372	7.91092e-05	0.0025073	SOWAHB
LINC01342	39.6916	-2.99415	0.969202	8.03378e-05	0.00254355	LINC01342
IFIT2	180.723	1.70163	0.53216	8.10362e-05	0.00256027	IFIT2
ETV3	23514	-1.10257	0.329955	8.11756e-05	0.00256198	ETV3
TNNI1	143.634	-1.72721	0.545705	8.13068e-05	0.00256343	TNNI1
NR2F1	9045.26	1.48858	0.457904	8.16872e-05	0.00257272	NR2F1
C6orf223	6862.76	1.2165	0.372209	8.18538e-05	0.00257527	C6orf223
BRSK1	411.082	1.51743	0.471496	8.19828e-05	0.00257663	BRSK1
KLRC4	27.9418	-3.8443	1.24561	8.23535e-05	0.00258557	KLRC4
FLT1	72.7818	-2.4798	0.798616	8.37868e-05	0.00262783	FLT1
VWF	147.113	-1.59546	0.499238	8.40941e-05	0.00263471	VWF
CPLX2	3739	-1.36137	0.419947	8.43804e-05	0.00264093	CPLX2
BCL6	993.613	1.24624	0.379057	8.62975e-05	0.00269812	BCL6
SLC52A3	3191.09	-1.10784	0.333187	8.77155e-05	0.00273595	SLC52A3
HLA-DQB1	404.708	-1.31311	0.404303	8.77805e-05	0.00273595	HLA-DQB1
ITM2B	20335.8	-1.11027	0.337664	8.96769e-05	0.00279216	ITM2B
SEMA3A	4027.58	1.28414	0.39436	9.07024e-05	0.00282116	SEMA3A
PPP1R2P4	1386.93	-1.13468	0.344408	9.17938e-05	0.00285216	PPP1R2P4
DNM3	958.687	-1.20766	0.369793	9.20143e-05	0.00285606	DNM3
DGKH	5667.57	-1.16544	0.358688	9.4001e-05	0.00291471	DGKH
LINC00543	234.775	-1.36415	0.424834	9.42771e-05	0.00292026	LINC00543
PHACTR3	246.459	-1.4286	0.447081	9.46222e-05	0.00292793	PHACTR3
EIF4A1P12	19.8694	4.24899	1.30202	9.47453e-05	0.00292872	EIF4A1P12
MPPED2	269.415	1.68469	0.535925	9.5243e-05	0.00294108	MPPED2
TAS1R3	408.838	-1.91051	0.620274	9.62155e-05	0.00296806	TAS1R3
HES2	667.895	1.48899	0.469138	9.73257e-05	0.00299688	HES2
PDLIM1	8980.64	1.14368	0.348895	9.7422e-05	0.00299688	PDLIM1
PAN3	5453.3	-1.21845	0.375585	9.7449e-05	0.00299688	PAN3
SP110	423.094	1.25115	0.385895	9.81976e-05	0.00301069	SP110
DOCK11	3289.29	-1.23666	0.382151	9.82492e-05	0.00301069	DOCK11
SMPD3	738.301	1.63359	0.519081	9.82775e-05	0.00301069	SMPD3
PLA2G2E	21.4977	-3.968	1.25409	9.88866e-05	0.00302561	PLA2G2E
SPINT1	7127.94	-1.59748	0.510024	9.91201e-05	0.00302967	SPINT1
LINC02011	13.3803	-6.42462	2.8696	9.95092e-05	0.00303847	LINC02011
MCOLN2	893.765	-1.20243	0.371427	0.000101861	0.00309806	MCOLN2
F2RL3	54.0462	-2.49101	0.822209	0.000101873	0.00309806	F2RL3
GNAL	12672	1.59839	0.499304	0.000102769	0.00312213	GNAL
COG3	3808	-1.26306	0.393393	0.000103515	0.00313872	COG3
LMO7	20312.3	1.68131	0.527786	0.000103539	0.00313872	LMO7
ABHD2	13731.2	-1.10835	0.339173	0.000103628	0.00313872	ABHD2
LINC01812	14.0069	6.71088	2.95968	0.000104036	0.0031479	LINC01812
PIP5K1B	6722.34	1.6028	0.511599	0.000104619	0.00316235	PIP5K1B
KCNMA1	93.2425	-1.84267	0.599886	0.000105314	0.00318017	KCNMA1
LIMA1	7747.5	-1.26356	0.393344	0.000105754	0.00319025	LIMA1
ANKRD20A5P	864.453	1.26828	0.394674	0.000106216	0.00319777	ANKRD20A5P
KIAA1211L	117.037	2.16548	0.712266	0.000107115	0.00322161	KIAA1211L
PTHLH	158.503	-1.50532	0.479875	0.000107471	0.00322584	PTHLH
HLA-F	1063.46	-1.22078	0.379921	0.000107777	0.00323181	HLA-F
RFX8	53.4519	-2.50032	0.840705	0.000108339	0.00324543	RFX8
LINC00511	5619.5	-1.86562	0.613059	0.000109242	0.00326721	LINC00511
DPYSL3	1741.95	-1.25986	0.394685	0.000110382	0.00329676	DPYSL3
CNTFR	290.831	1.37692	0.435273	0.00011193	0.00333967	CNTFR
LINC01483	151.033	7.22742	2.51008	0.000112283	0.00334689	LINC01483
ANO5	11.9862	6.469	2.8807	0.000112728	0.00335681	ANO5
ABCB1	3126.13	1.106	0.340528	0.000113132	0.00336219	ABCB1
OVOL2	1425.19	-1.13792	0.352429	0.000114219	0.00339112	OVOL2
IL18R1	41.2409	-2.44875	0.811201	0.00011485	0.00340314	IL18R1
NLK	10558.9	-1.05578	0.324324	0.000116991	0.00346316	NLK
MRVI1-AS1	172.154	-1.44826	0.46449	0.000118126	0.00349332	MRVI1-AS1
CLIC5	1273.62	1.4705	0.471017	0.000118417	0.00349849	CLIC5
SPN	407.778	-1.67744	0.548063	0.000119655	0.0035316	SPN
PBXIP1	7044.28	1.24363	0.390516	0.000120404	0.00355021	PBXIP1
LINC02300	28.671	3.64382	1.20041	0.000122161	0.00359849	LINC02300
WT1-AS	85.795	1.86452	0.616995	0.000124224	0.00365567	WT1-AS
HOMER3	2996.64	1.24107	0.391442	0.000125475	0.00368886	HOMER3
KLHL3	132.587	2.49881	0.843242	0.000125642	0.00369016	KLHL3
ZIC2	1532.74	1.126	0.350606	0.000126403	0.00370661	ZIC2
ABCG2	220.695	2.08363	0.695581	0.000126449	0.00370661	ABCG2
SLC26A11	130.215	2.0176	0.67458	0.000127176	0.00372258	SLC26A11
ALS2CL	3836.04	-1.13447	0.356659	0.000127841	0.00373649	ALS2CL
BTG1	5341.47	1.10291	0.343005	0.000128932	0.00376106	BTG1
GPC2	1062.68	1.30195	0.414327	0.000129086	0.00376189	GPC2
RIMS2	876.997	-1.30178	0.416524	0.000131503	0.00382862	RIMS2
BCAT1	60.0205	2.38397	0.803568	0.000132167	0.00384422	BCAT1
NFE2	1409.2	-1.52564	0.499757	0.000133824	0.00388866	NFE2
TEX19	146.624	-1.71136	0.56818	0.000134411	0.00390195	TEX19
ALK	771.414	-1.60133	0.527331	0.000135204	0.00391788	ALK
AIFM3	319.478	-1.53163	0.50291	0.000135221	0.00391788	AIFM3
SIK2	18774	1.19778	0.379805	0.00013622	0.00394095	SIK2
BBOX1-AS1	713.766	1.22339	0.388258	0.000136279	0.00394095	BBOX1-AS1
ZNF780A	5097.5	1.26036	0.401617	0.000136836	0.00395324	ZNF780A
SYNE3	5049.82	-1.18498	0.376063	0.000137884	0.00397587	SYNE3
C4orf36	1035.28	1.17292	0.371592	0.000138643	0.00399394	C4orf36
LMO4	4495.7	1.09495	0.342352	0.000139352	0.00401049	LMO4
LINC00539	95.279	-1.82501	0.60886	0.00014045	0.00403455	LINC00539
DIO2	278.902	4.39565	1.60047	0.000141316	0.00405537	DIO2
LRIG3	125.586	1.6848	0.557875	0.0001419	0.00406439	LRIG3
MCRIP1	6189.75	1.08809	0.34187	0.000146049	0.00417127	MCRIP1
ZNF474	23.8145	3.2196	1.099	0.000148172	0.00422789	ZNF474
LINC00514	177.685	-1.62553	0.542731	0.00014895	0.00424203	LINC00514
CLDN7	7478.32	-3.47986	1.27406	0.000149626	0.00425636	CLDN7
ATP9A	11644.3	-1.1413	0.362873	0.000149736	0.00425636	ATP9A
SELENOM	328.596	1.2631	0.406411	0.000150441	0.00426832	SELENOM
NAV2	19651.5	-1.04017	0.326496	0.000151164	0.00428478	NAV2
GAS2L1P1	13.8353	6.61441	3.01414	0.000152709	0.00432451	GAS2L1P1
RNF43	11405.5	-1.20857	0.388661	0.000153159	0.00432982	RNF43
ARSG	5377.03	1.04389	0.327099	0.000153329	0.00432982	ARSG
CACNA2D3	374.525	1.32431	0.429885	0.000154522	0.00435886	CACNA2D3
RB1	13159.8	-1.43886	0.474957	0.000154673	0.00435886	RB1
CECR2	58.7667	1.97035	0.669651	0.000154825	0.00435886	CECR2
GFI1	609.97	-1.58508	0.530124	0.000154938	0.00435886	GFI1
OLFM2	84.8611	1.73042	0.581168	0.000156832	0.00440802	OLFM2
EXT1	8218.15	1.11004	0.352218	0.000157244	0.00441547	EXT1
CXADR	5396.69	-1.11207	0.354269	0.00015813	0.00443619	CXADR
RNF141	7339.57	-1.10815	0.355583	0.000158277	0.00443619	RNF141
CHODL	22.1007	-3.59757	1.21601	0.000158453	0.00443697	CHODL
ESYT3	576.285	-1.14357	0.365956	0.000159705	0.00446371	ESYT3
MMP7	38.4414	-3.40368	1.19865	0.00016028	0.00447564	MMP7
MRGPRE	26.4036	-3.41269	1.19856	0.000161848	0.00451037	MRGPRE
CREG2	20.9218	-4.00422	1.30547	0.000162104	0.00451037	CREG2
FURIN	13385.9	-1.32759	0.435498	0.000162125	0.00451037	FURIN
LINC01117	74.6962	1.89121	0.640372	0.000162796	0.00452485	LINC01117
GPD1L	4696.46	-1.08461	0.345534	0.000164275	0.00456176	GPD1L
CHI3L1	289.355	-1.59925	0.537611	0.000166318	0.00460995	CHI3L1
BTBD11	5174.95	1.07215	0.340226	0.000167128	0.00462494	BTBD11
FAM43B	402.478	1.22246	0.395976	0.000167167	0.00462494	FAM43B
DRAXIN	848.21	-1.61018	0.544442	0.000167925	0.00464165	DRAXIN
ACTL8	114.426	-1.66901	0.564581	0.000170039	0.00469575	ACTL8
PKIA	28.7166	-3.26748	1.16387	0.000171618	0.00473258	PKIA
CEMIP	2004.16	1.08501	0.345633	0.000171687	0.00473258	CEMIP
SMPDL3B	1086.23	1.11249	0.356263	0.000172231	0.00474322	SMPDL3B
MIR200B	22.9183	-3.89493	1.34898	0.000176417	0.00485405	MIR200B
LEF1	14442.8	1.21569	0.39553	0.000177757	0.00488645	LEF1
GRIN2B	150.026	-2.09959	0.731332	0.000178061	0.00489032	GRIN2B
TTC22	234.597	-1.46574	0.492789	0.00017938	0.00491756	TTC22
PRRT4	182.41	-1.62199	0.553341	0.000182983	0.00501176	PRRT4
SH3RF1	3285.99	-1.12863	0.366047	0.000185166	0.00506694	SH3RF1
IFNL3P1	43.2594	-2.38153	0.833811	0.000189376	0.00517741	IFNL3P1
CORO1A	1909.56	-1.25105	0.413797	0.000191665	0.00523526	CORO1A
CENPJ	3512.78	-1.1448	0.374582	0.000193575	0.0052736	CENPJ
HDX	405.485	1.19205	0.390686	0.000195135	0.00530592	HDX
SPATA19	60.5964	2.65948	0.948178	0.000197485	0.00536011	SPATA19
LPCAT2	10824.3	-1.12037	0.368817	0.000198796	0.00539082	LPCAT2
ACE	812.843	-1.25854	0.418623	0.000199798	0.0054131	ACE
PHOSPHO1	108.36	1.90503	0.667643	0.000200534	0.00542815	PHOSPHO1
LINC00326	12.1658	6.36981	2.9915	0.000206278	0.0055736	LINC00326
TPSP2	57.2958	-1.98704	0.699573	0.000206934	0.0055863	TPSP2
NRGN	3478.53	1.04353	0.33884	0.000211167	0.00568523	NRGN
TNNI2	19.603	-3.8242	1.30202	0.000211695	0.00569436	TNNI2
NUP62CL	800.974	-1.23327	0.411075	0.000212114	0.00570051	NUP62CL
HOXD9	1369.22	1.10255	0.360364	0.000212458	0.00570465	HOXD9
LINC00494	187.543	-1.51235	0.518354	0.000213521	0.00572808	LINC00494
RGL3	1131.53	-1.48659	0.511033	0.000213895	0.00573068	RGL3
ECM1	413.757	1.17126	0.38681	0.000214822	0.00574759	ECM1
CITED2	8249.53	1.23651	0.413547	0.000215354	0.00575669	CITED2
CYTH4	94.1819	-1.66554	0.580577	0.000217321	0.0058041	CYTH4
MAP6	393.786	-1.3764	0.467744	0.000218712	0.00583607	MAP6
LIMS2	1552.62	1.10321	0.361018	0.000220294	0.00587308	LIMS2
MYL9	3198.55	1.0457	0.340048	0.000222708	0.00592255	MYL9
C2orf15	1066.16	-1.08113	0.354487	0.000222741	0.00592255	C2orf15
MPP1	2238.01	-1.16815	0.389276	0.000227139	0.00602881	MPP1
ZNF582	37.9267	2.84532	1.03623	0.000229445	0.00607933	ZNF582
PSG9	1124.69	-1.408	0.483654	0.000229447	0.00607933	PSG9
CD55	1080.32	1.15829	0.384313	0.000230104	0.00609138	CD55
TLCD3B	453.325	1.23702	0.415892	0.000233311	0.00617083	TLCD3B
TMEM100	1475.82	7.41553	3.65538	0.000235923	0.00623443	TMEM100
SDK1	10332.1	-0.99782	0.325182	0.000237715	0.00627386	SDK1
LOX	282.465	1.34054	0.456723	0.000237833	0.00627386	LOX
FOXD1	2964.92	1.12114	0.371707	0.000240842	0.00634768	FOXD1
TSLP	177.787	1.48722	0.516965	0.000241557	0.00635862	TSLP
BDH2	1197.57	1.05407	0.346309	0.000241681	0.00635862	BDH2
C16orf74	157.164	-1.75819	0.629061	0.00024587	0.00646317	C16orf74
CCDC110	179.394	-1.56444	0.552391	0.000252218	0.00662407	CCDC110
SGSH	484.736	1.28293	0.437259	0.000252432	0.00662407	SGSH
CRISPLD2	684.986	-1.33473	0.460834	0.000256142	0.00671557	CRISPLD2
EPS8	1962.6	-1.50389	0.529249	0.000256886	0.00672921	EPS8
PLCG2	911.836	-1.07996	0.36005	0.000260213	0.00681041	PLCG2
TPM2	5023.02	1.03956	0.343289	0.00026083	0.00682063	TPM2
CDK14	868.545	1.64332	0.582637	0.000262187	0.00685014	CDK14
FBXO32	716.939	1.17833	0.398283	0.000265944	0.00694227	FBXO32
TMEM173	4830.04	1.01204	0.333179	0.000267402	0.00697426	TMEM173
WSCD1	351.928	1.19725	0.4061	0.00026828	0.00699109	WSCD1
CDA	1451.9	-1.10465	0.371494	0.000270384	0.00703982	CDA
PRRX2	249.306	1.50787	0.531466	0.000270857	0.00704603	PRRX2
KAAG1	626.363	1.58043	0.560269	0.000272033	0.00707051	KAAG1
VWDE	299.478	-1.58453	0.565785	0.000274248	0.00711586	VWDE
RPS6KA5	1978.11	-1.19047	0.406254	0.000274252	0.00711586	RPS6KA5
RAB25	44.9457	3.16494	1.20549	0.000275227	0.007135	RAB25
CXCL8	75.9614	2.32307	0.862422	0.00027616	0.00715302	CXCL8
TMEFF2	10.8123	6.13454	2.9759	0.000277519	0.00718204	TMEFF2
CD19	28.822	-2.86824	1.06359	0.000278216	0.00719386	CD19
LHX9	119.863	-1.71215	0.619851	0.000278956	0.00720679	LHX9
ITPR2	3430.24	-1.25546	0.433426	0.000280101	0.00723015	ITPR2
PAX8	2427.08	-1.08013	0.364218	0.00028727	0.00740856	PAX8
PADI3	797.417	-1.57018	0.564076	0.000287505	0.00740856	PADI3
ARL15	4103.14	1.46155	0.51168	0.000289116	0.00744369	ARL15
FOXD1-AS1	1892.26	1.15935	0.394706	0.000289555	0.00744862	FOXD1-AS1
PSG2	1058.08	-1.42556	0.505358	0.000295078	0.00756477	PSG2
RAB39A	144	-1.51921	0.543558	0.000296533	0.00758912	RAB39A
TTC39A	668.339	-1.07289	0.362426	0.000296991	0.00759438	TTC39A
RCAN2	338.608	1.51501	0.540897	0.000303904	0.00776453	RCAN2
MPHOSPH8	11495.4	-0.979275	0.328494	0.000306439	0.00782265	MPHOSPH8
FOXF1	142.88	-1.44533	0.516604	0.00030887	0.00787215	FOXF1
ZC3H13	15291.9	-1.19929	0.414528	0.000309095	0.00787215	ZC3H13
MYRIP	11.5586	-0.38916	0.773991	0.000311111	0.00791502	MYRIP
PNRC1	2445.21	0.998012	0.333696	0.000313805	0.00797006	PNRC1
SYTL2	685.371	1.40126	0.496174	0.000315674	0.00801077	SYTL2
UCP2	8645.34	1.24588	0.433491	0.00031601	0.00801252	UCP2
PADI2	109.004	-1.51073	0.544638	0.000316722	0.0080238	PADI2
ALOX5AP	47.8378	-2.04441	0.760865	0.000320032	0.008094	ALOX5AP
MAP2	18.082	-4.99739	1.64681	0.000321496	0.00812418	MAP2
ABCC6P1	252.336	1.24671	0.435122	0.000323704	0.00817311	ABCC6P1
PKP3	11937.9	-1.10622	0.380187	0.000326067	0.00822586	PKP3
GPSM1	5770.05	1.01263	0.341012	0.00032795	0.00826644	GPSM1
FRMD6-AS2	10.1492	6.00068	2.97051	0.000329077	0.00828789	FRMD6-AS2
LINC01504	67.0923	1.7868	0.660683	0.000330186	0.00830884	LINC01504
CLEC11A	2147.5	1.27904	0.450153	0.000335224	0.00842856	CLEC11A
KLRC4-KLRK1	71.1379	-2.06795	0.788641	0.000337034	0.008467	KLRC4-KLRK1
VWA8	3383.44	-1.18245	0.412861	0.000338147	0.00848152	VWA8
EPN2	7061.73	1.01325	0.343065	0.000340701	0.00853069	EPN2
MIR635	209.103	1.3204	0.469278	0.000340705	0.00853069	MIR635
PRRG2	541.166	-1.33338	0.476535	0.000341052	0.00853226	PRRG2
DOCK4	5975.84	-1.07579	0.369866	0.000344175	0.00860323	DOCK4
DSG2	4312.46	-1.10403	0.382748	0.000349227	0.00872225	DSG2
NANOS1	9626.48	1.17593	0.415977	0.000353612	0.00881712	NANOS1
MYO6	2041.37	-1.08117	0.373071	0.000353994	0.00881931	MYO6
ISM2	1902.03	-1.63787	0.609482	0.000355917	0.00885989	ISM2
OSBPL3	20434	-1.04996	0.363266	0.000363535	0.00902707	OSBPL3
LCP1	95.9127	-2.00851	0.762594	0.000366514	0.00909354	LCP1
HSPB2	24.2606	2.69439	1.03595	0.000368987	0.00912597	HSPB2
RRAD	48.1826	2.00589	0.766328	0.000373586	0.00921572	RRAD
PDGFC	320.62	1.29448	0.462766	0.000376612	0.00928276	PDGFC
FRMD3	65.1919	-1.79328	0.674825	0.000379807	0.00935384	FRMD3
LINC00173	1030.51	-1.31674	0.476433	0.000382562	0.00941397	LINC00173
LINC02313	601.182	1.13813	0.399478	0.000387425	0.00951429	LINC02313
MIA-RAB4B	1994.41	-1.13634	0.400602	0.000387589	0.00951429	MIA-RAB4B
MYO1F	896.706	1.1318	0.396757	0.000388426	0.00952705	MYO1F
ICA1	2552.81	-0.972525	0.332417	0.00038936	0.00954218	ICA1
ALOX12B	510.817	-1.28813	0.465301	0.000390149	0.00955372	ALOX12B
HLA-G	243.037	-1.26664	0.455737	0.000391193	0.00957149	HLA-G
KRTAP3-3	21.3087	-3.22689	1.22755	0.000392577	0.00959754	KRTAP3-3
MC5R	42.1488	2.2376	0.856813	0.000392952	0.00959888	MC5R
DIAPH3-AS1	346.4	-1.41055	0.518328	0.000395956	0.00966441	DIAPH3-AS1
HSPB7	48.2328	2.04584	0.779942	0.000397572	0.00969598	HSPB7
MLLT3	1622.92	0.992788	0.340563	0.000398458	0.00970971	MLLT3
KCNJ5	19529.6	-1.06276	0.374647	0.000399857	0.0097359	KCNJ5
ASGR1	251.43	1.22454	0.438304	0.000403406	0.00980838	ASGR1
CHRND	512.482	-1.25549	0.453451	0.000403897	0.00980838	CHRND
MPPE1	6034.87	1.35987	0.48469	0.000403979	0.00980838	MPPE1
PCDH9	25.0082	-3.06296	1.17632	0.000404139	0.00980838	PCDH9
SMIM25	36.7748	-2.36728	0.936564	0.000405812	0.00984101	SMIM25
CDH18	10.4851	-0.375999	0.737403	0.000412549	0.00998023	CDH18
BAIAP2L2	198.083	-1.59822	0.603847	0.000415447	0.0100423	BAIAP2L2
KBTBD11	173.411	-1.42134	0.524131	0.000416132	0.0100469	KBTBD11
FTH1P8	269.558	-1.29958	0.473877	0.000416309	0.0100469	FTH1P8
GZMA	220.114	3.94636	1.72085	0.000425322	0.0102562	GZMA
MAFA-AS1	35.0044	2.20842	0.867457	0.000428805	0.0103236	MAFA-AS1
EVA1A	2246.55	1.13008	0.401102	0.00042944	0.0103306	EVA1A
NHLRC3	3662.36	-1.18386	0.426073	0.000432267	0.0103903	NHLRC3
CAMK2B	232.708	-1.25937	0.459006	0.000435053	0.0104406	CAMK2B
ASB4	27881.9	1.09296	0.385768	0.000436395	0.0104644	ASB4
IFIT1	81.9222	1.59362	0.599928	0.000437187	0.0104751	IFIT1
DEFA5	42.0583	-2.3669	0.930114	0.000438022	0.0104867	DEFA5
MARVELD2	1873.49	-1.03253	0.363054	0.000441349	0.0105579	MARVELD2
SOSTDC1	24.2118	-2.71084	1.07011	0.000442866	0.0105858	SOSTDC1
ARHGAP6	40.6768	2.40891	0.951831	0.000448996	0.0107238	ARHGAP6
DLEU1	2135.44	-1.03276	0.363834	0.000455119	0.0108528	DLEU1
GAREM1	113.739	-1.42129	0.532506	0.000459006	0.0109336	GAREM1
LPL	497.558	-1.56298	0.596118	0.000459238	0.0109336	LPL
SNX18	7453.91	1.25074	0.454346	0.000460351	0.0109515	SNX18
ESD	12198.5	-1.00866	0.354275	0.000460836	0.0109543	ESD
FSCN1P1	43.0255	2.08111	0.823521	0.000461445	0.0109567	FSCN1P1
MIR34C	9.4275	5.79579	2.9992	0.000461666	0.0109567	MIR34C
SHANK1	425.862	1.08485	0.386421	0.000471843	0.0111821	SHANK1
BAG3	7160.3	1.00263	0.350975	0.000472412	0.0111853	BAG3
IL4R	948.349	-1.08485	0.387847	0.000474493	0.0112257	IL4R
UBXN10-AS1	425.272	1.1048	0.395363	0.000476532	0.0112646	UBXN10-AS1
IFT88	1450.9	-1.12955	0.407649	0.00047689	0.0112646	IFT88
RFC3	9620.54	-1.12698	0.407079	0.0004816	0.011367	RFC3
NR2F1-AS1	1811.15	1.25156	0.464372	0.000484869	0.0114299	NR2F1-AS1
PGBD5	115.343	-1.39808	0.52519	0.000485025	0.0114299	PGBD5
LINC02310	10.0554	5.85322	3.05619	0.000486886	0.0114647	LINC02310
NR5A2	119.787	1.82142	0.71125	0.000490343	0.0115127	NR5A2
KCNAB2	2169.44	-1.07156	0.384007	0.000490455	0.0115127	KCNAB2
HSPD1P12	109.687	-1.41761	0.536333	0.000493633	0.0115782	HSPD1P12
SAA3P	36.5034	-2.15808	0.866089	0.000495458	0.0116119	SAA3P
IFITM2	42676.5	1.0142	0.357063	0.00050081	0.0117282	IFITM2
SAMD12	780.201	-1.128	0.410115	0.000506746	0.011858	SAMD12
FAM229B	432.802	1.07608	0.386544	0.000510891	0.0119457	FAM229B
HOTTIP	75.6442	-1.65168	0.647546	0.000519479	0.0121182	HOTTIP
OCLN	3398.03	-0.970337	0.342834	0.000521468	0.0121552	OCLN
SCN4B	201.42	-1.32103	0.496248	0.000521937	0.0121567	SCN4B
OCLNP1	76.3857	-1.67636	0.658956	0.000526827	0.0122611	OCLNP1
LINC00920	313.447	1.30734	0.488911	0.000527869	0.0122691	LINC00920
NNMT	67.3168	1.65513	0.645434	0.000527989	0.0122691	NNMT
OLFML3	60.4582	1.82244	0.726542	0.000528633	0.0122746	OLFML3
ZNF292	6780.87	-1.3269	0.50553	0.000534235	0.0123951	ZNF292
LACC1	1185.22	-1.17467	0.43373	0.000534706	0.0123964	LACC1
PLPPR3	230.894	1.28452	0.481865	0.000536375	0.0124255	PLPPR3
MUC3A	86.2181	-1.67532	0.662712	0.000539688	0.012483	MUC3A
DPRX	9.57583	5.7734	3.05555	0.000542334	0.0125344	DPRX
EGR3	1925.96	1.04756	0.376744	0.000542745	0.0125344	EGR3
SLC16A7	9.89262	-0.340078	0.658463	0.000548023	0.0126466	SLC16A7
NOS2	353.627	-1.33185	0.507761	0.000553868	0.0127717	NOS2
UTP14C	5288.16	-1.08776	0.397092	0.000554799	0.0127834	UTP14C
CA6	11.2147	-0.287473	0.573211	0.00056005	0.0128945	CA6
KIAA0895LP1	89.9822	-1.51622	0.592893	0.000566775	0.0130293	KIAA0895LP1
STON2	358.738	1.3077	0.494917	0.000567297	0.0130313	STON2
FAM155A	20.1504	-3.78906	1.48827	0.000571825	0.0131253	FAM155A
TNC	267.826	-0.206309	0.483744	0.000572669	0.0131347	TNC
FRMD5	3497.93	1.10318	0.403985	0.00057336	0.0131405	FRMD5
CD96	105.293	1.53658	0.603888	0.000583424	0.0133609	CD96
ITGA6-AS1	499.457	-1.36457	0.526116	0.000585707	0.0133955	ITGA6-AS1
MEGF6	3821.56	-1.09044	0.402293	0.000585825	0.0133955	MEGF6
LINC01508	123.834	1.91161	0.777795	0.000589034	0.0134484	LINC01508
MYO7B	145.478	1.47978	0.575411	0.000592346	0.0135138	MYO7B
ALG11	2365.46	-1.22542	0.462454	0.000595384	0.0135728	ALG11
MICAL2	5620.86	-1.3745	0.539142	0.000601815	0.013709	MICAL2
ANOS1	15.731	3.71958	1.45009	0.000602775	0.0137204	ANOS1
TRPM3	276.172	1.51967	0.5963	0.000604219	0.0137429	TRPM3
EML6	517.937	-1.11701	0.414642	0.000605763	0.0137634	EML6
IKZF2	87.068	1.65008	0.653523	0.000606189	0.0137634	IKZF2
CACNA1S	109.176	1.55046	0.614808	0.000607692	0.0137802	CACNA1S
ESRP2	5008.71	-1.23833	0.475172	0.000610845	0.0138412	ESRP2
WTAPP1	64.3539	2.09769	0.860511	0.000612546	0.0138693	WTAPP1
MUC4	50.5205	-1.8464	0.75715	0.000623084	0.0140973	MUC4
CTR9	22007.2	-0.931421	0.331178	0.00062381	0.0141031	CTR9
SERINC2	27183.8	-1.03575	0.380248	0.000625962	0.0141411	SERINC2
TRIM31	51.791	-1.7926	0.730783	0.000631717	0.0142497	TRIM31
PARP4	17316.7	-1.00208	0.36497	0.000632264	0.0142513	PARP4
OR10Y1P	51.4794	-1.83441	0.75243	0.000632788	0.0142524	OR10Y1P
TNFSF9	948.828	-1.01567	0.371525	0.000633955	0.014268	TNFSF9
GOLGA7B	2721.25	-1.0288	0.377916	0.000637003	0.0143259	GOLGA7B
SEC14L4	8606.99	0.955569	0.343114	0.000645188	0.0144991	SEC14L4
SYP-AS1	36.9128	-2.04482	0.849053	0.000648441	0.0145613	SYP-AS1
GABARAPL3	57.9639	1.87234	0.767373	0.000651689	0.0146141	GABARAPL3
P3H2	1743.76	1.14597	0.430045	0.000651764	0.0146141	P3H2
RPL7AP73	58.6724	-1.80492	0.738058	0.000654175	0.0146463	RPL7AP73
TRABD2B	96.4408	1.70439	0.690532	0.000654717	0.0146475	TRABD2B
BRSK2	1720.61	1.06904	0.396049	0.000660991	0.0147769	BRSK2
RHBDL3	1103.12	0.982538	0.357276	0.00066203	0.0147891	RHBDL3
SRC	10990.5	1.02779	0.38331	0.000666106	0.0148691	SRC
GAS6	14908.8	-0.971971	0.354964	0.000673485	0.015013	GAS6
FGF14	17.8334	3.1598	1.31271	0.000673553	0.015013	FGF14
LINC02742	13.6376	4.81058	1.76981	0.000679128	0.0151261	LINC02742
RPL32P33	18.6372	-3.43444	1.45228	0.00068295	0.0151999	RPL32P33
SLC37A1	1035.01	-1.10039	0.41402	0.000683623	0.0152037	SLC37A1
SPRYD7	4192.11	-1.01683	0.3762	0.000684317	0.0152078	SPRYD7
ANKRD28	9535.13	-1.0349	0.38456	0.000690016	0.0153232	ANKRD28
TRBV7-7	19.4693	3.19669	1.36412	0.000698657	0.0154921	TRBV7-7
LINC02827	530.466	-1.37014	0.542151	0.000701154	0.0155203	LINC02827
RAB3C	25.0014	-2.60975	1.13311	0.000701511	0.0155203	RAB3C
ABHD12B	6302.8	-1.07204	0.402774	0.000701946	0.0155203	ABHD12B
LEMD1	139.166	-1.52513	0.620438	0.000701994	0.0155203	LEMD1
ANKS4B	10.6478	-0.273041	0.55325	0.000703541	0.0155431	ANKS4B
RTL8A	19.7392	3.51254	1.49231	0.000704177	0.0155457	RTL8A
FBLN1	2077.65	0.950741	0.34606	0.000708161	0.015621	FBLN1
FEZ1	737.662	1.05175	0.392157	0.000708627	0.015621	FEZ1
RASSF8-AS1	2528.44	0.968518	0.354171	0.000709416	0.0156269	RASSF8-AS1
RFESDP1	111.582	-1.54807	0.630041	0.00071081	0.0156461	RFESDP1
PAX8-AS1	14999.2	-0.960784	0.35245	0.000711896	0.0156586	PAX8-AS1
SACS	8129.26	-1.16817	0.449366	0.000714938	0.015714	SACS
PCDH15	15.7631	-4.66298	1.7384	0.000721503	0.0158467	PCDH15
MST1R	9793.81	-0.996322	0.369382	0.000722804	0.0158637	MST1R
SUPT20H	6549.19	-0.974504	0.357568	0.000726723	0.0159286	SUPT20H
JCHAIN	14.2826	4.06539	1.57118	0.000726822	0.0159286	JCHAIN
CLCC1	10326	-0.913649	0.331112	0.000728821	0.0159608	CLCC1
FMNL2	8015.55	1.31693	0.512035	0.000733842	0.016059	FMNL2
CCR10	91.2753	1.46482	0.588235	0.000736482	0.016105	CCR10
OLFML2A	2875.51	1.03972	0.388713	0.000741656	0.0161886	OLFML2A
KRT80	11982.9	-1.24498	0.488578	0.000744354	0.01623	KRT80
GALNT3	159.846	-0.143377	0.43887	0.000747964	0.0162968	GALNT3
RNASE6	119.944	1.47102	0.593169	0.000749492	0.0163183	RNASE6
SETDB2	2090.17	-1.03917	0.391173	0.00075136	0.0163471	SETDB2
MEX3B	637.596	0.982712	0.363294	0.000751976	0.0163487	MEX3B
KRT19	85480.4	-1.39428	0.563758	0.000759192	0.0164817	KRT19
ASAP3	1587.39	0.961945	0.353809	0.000762544	0.0165425	ASAP3
INTS6	4039.14	-1.03107	0.388437	0.000766946	0.016626	INTS6
FAM151A	383.647	-1.10501	0.423482	0.000771119	0.0167044	FAM151A
RASL11B	3738.18	1.15766	0.453456	0.000785639	0.0169822	RASL11B
KRT1	228.941	-0.119304	0.426568	0.000786578	0.0169889	KRT1
WBP4	3910.46	-0.927016	0.341747	0.000788927	0.0170166	WBP4
SCEL-AS1	46.1904	0.0907418	0.415034	0.000797354	0.017186	SCEL-AS1
COBL	6081.81	-1.32784	0.538954	0.000801175	0.0172356	COBL
PROX1	5498.86	-1.07744	0.412748	0.000801376	0.0172356	PROX1
F10	1169.46	0.964191	0.358111	0.000802105	0.017239	F10
GRPR	94.9175	-1.48711	0.61148	0.000806407	0.017319	GRPR
RGS5	575.71	1.26404	0.500331	0.00080857	0.0173531	RGS5
CA13	227.958	1.2879	0.511652	0.000812614	0.017415	CA13
NLRP2	50.6617	2.71778	1.24556	0.000820571	0.0175605	NLRP2
SERPINE3	168.622	-1.46752	0.603102	0.000821508	0.017568	SERPINE3
FAM214B	2264.46	0.94379	0.34769	0.00082329	0.0175936	FAM214B
ITGBL1	32.2703	2.30055	1.01194	0.000831526	0.017757	ITGBL1
ATP8B3	1307.33	1.05041	0.400919	0.00084047	0.0179352	ATP8B3
PLA2G2C	29.8131	2.25817	0.985265	0.000848476	0.0180804	PLA2G2C
HUWE1	86532.8	-0.913471	0.339527	0.000853906	0.0181832	HUWE1
CHST1	145.8	-1.29281	0.52197	0.000855244	0.0181988	CHST1
FAM83B	21.802	-2.79664	1.25256	0.00085654	0.0182135	FAM83B
MIA	1098.49	-2.88242	1.41862	0.00085947	0.0182579	MIA
SLC22A17	549.79	1.0507	0.402111	0.000860051	0.0182579	SLC22A17
GAS6-AS1	2575.15	-0.930676	0.347337	0.000860452	0.0182579	GAS6-AS1
GABRP	108.952	1.53195	0.639275	0.000868274	0.0183978	GABRP
PLSCR4	123.894	4.6308	2.5703	0.000877118	0.0185722	PLSCR4
TCN2	1835.15	0.913954	0.33922	0.000881308	0.0186477	TCN2
DNAJB13	230.851	1.18881	0.471584	0.000885141	0.0187157	DNAJB13
ADAMTSL5	1503.07	1.05294	0.405454	0.000889107	0.0187863	ADAMTSL5
HAGLROS	849.465	1.02347	0.390906	0.000894833	0.018894	HAGLROS
EML1	281.45	1.6081	0.683826	0.000901172	0.0190145	EML1
CCNI2	352.419	-1.08101	0.421724	0.000903789	0.019043	CCNI2
LINC02361	171.624	1.16956	0.463126	0.000905916	0.0190616	LINC02361
KLRC2	475.487	-1.60763	0.692009	0.000905941	0.0190616	KLRC2
SORCS2	78.8179	-1.46105	0.61225	0.000913302	0.0191896	SORCS2
MYO3B	1599.78	1.48742	0.616701	0.000914158	0.0191941	MYO3B
NEK5	67.6149	-1.52076	0.643062	0.000924503	0.0193978	NEK5
TMEM40	44.01	-2.01614	0.892986	0.000936948	0.0196315	TMEM40
SIK1	6608.42	0.963858	0.36418	0.000940096	0.0196837	SIK1
KRT39	252.318	-1.35224	0.559408	0.000942205	0.0197004	KRT39
USP12	8726.02	-1.02511	0.397253	0.000944133	0.019727	USP12
EFNB1	47771.3	-0.924953	0.34945	0.00095	0.0198238	EFNB1
FASLG	289.528	-1.33709	0.555331	0.000950661	0.0198238	FASLG
RPL23AP76	117.442	0.0611288	0.406502	0.000952529	0.0198472	RPL23AP76
ZNF878	615.229	1.11425	0.439103	0.000960724	0.019998	ZNF878
LTC4S	127.358	-1.27355	0.522139	0.000961097	0.019998	LTC4S
SPAG1	1648.25	-0.945605	0.362479	0.000963787	0.0200384	SPAG1
GPALPP1	4991.3	-1.08593	0.428572	0.000964374	0.0200384	GPALPP1
TUBB3	14778.5	0.935335	0.353517	0.000969248	0.0201258	TUBB3
GAL3ST2	850.85	0.963425	0.367374	0.000971866	0.0201544	GAL3ST2
MIR200A	29.8329	-2.67663	1.28293	0.000972193	0.0201544	MIR200A
LINC02043	804.474	1.09294	0.430311	0.000972637	0.0201544	LINC02043
KIF21B	927.423	-1.05758	0.415111	0.00097434	0.0201563	KIF21B
GPX2	747.429	-0.514999	1.32366	0.000975272	0.0201563	GPX2
TMEM156	37.4557	1.95551	0.876306	0.000976086	0.0201563	TMEM156
GTF3A	29334.7	-0.917741	0.347338	0.000977225	0.020166	GTF3A
PDK4	1515.61	1.31265	0.538652	0.000982019	0.0202371	PDK4
MTUS2	18.3004	-3.03864	1.38346	0.000983247	0.0202485	MTUS2
EPB41	13343.5	0.885404	0.330389	0.00098505	0.0202718	EPB41
SYNJ2	7502.4	-0.933765	0.354254	0.000988283	0.0203008	SYNJ2
LIMS4	24.635	3.30118	1.58573	0.000988488	0.0203008	LIMS4
SLFN11	180.281	-1.32812	0.551059	0.000995028	0.0204212	SLFN11
RORA	4653.94	1.11827	0.443688	0.000996122	0.0204297	RORA
IQCD	233.963	1.09126	0.431161	0.0009995	0.020485	IQCD
MPZL2	22683.4	-0.982935	0.379979	0.00100668	0.0206181	MPZL2
LINC02743	20.7645	3.06953	1.40592	0.0010081	0.0206212	LINC02743
CNN1	25.2661	2.35949	1.06788	0.00100821	0.0206212	CNN1
LEMD1-DT	28.5661	-2.17952	0.995129	0.00100947	0.0206331	LEMD1-DT
PLEKHG2	8746.96	0.895411	0.336944	0.00101499	0.0207318	PLEKHG2
CYS1	940.629	1.26845	0.521383	0.00101991	0.020818	CYS1
FAIM2	331.342	-1.12121	0.449871	0.00102224	0.0208515	FAIM2
CD33	87.8745	-1.44507	0.613394	0.00102576	0.0209091	CD33
ADAMTS8	10407	0.867002	0.323073	0.00103045	0.0209774	ADAMTS8
PLEKHH3	1974.21	1.03923	0.407533	0.00103051	0.0209774	PLEKHH3
ZNRF1	2177	0.88482	0.332759	0.00103132	0.0209797	ZNRF1
C3	107.6	-1.30576	0.544159	0.001033	0.0209996	C3
TMEM163	9254.18	1.08904	0.430406	0.00103438	0.0210135	TMEM163
TRBJ2-4	43.2161	-1.79124	0.79606	0.00103968	0.0211068	TRBJ2-4
TBC1D30	545.992	-1.13781	0.460619	0.0010493	0.0212735	TBC1D30
NKX3-2	467.886	1.02101	0.400039	0.00105318	0.0213376	NKX3-2
MFGE8	5293.27	0.892039	0.337065	0.00105681	0.0213969	MFGE8
SLC6A20	483.985	1.02874	0.40429	0.00106156	0.0214497	SLC6A20
TGFBR3	1550.46	1.19637	0.486976	0.0010624	0.0214521	TGFBR3
EFHD1	46.2521	1.99729	0.915388	0.00106353	0.0214535	EFHD1
PRDX2P4	24.968	2.26523	1.04288	0.00106456	0.0214535	PRDX2P4
LINC00592	34.2558	-1.96721	0.89162	0.00106461	0.0214535	LINC00592
SLC12A8	2155.55	-0.900506	0.343376	0.00107154	0.0215787	SLC12A8
CKAP2	20173.9	-1.1112	0.448826	0.0010749	0.0216262	CKAP2
LINC02600	5624.34	-1.08182	0.434446	0.00107924	0.0216902	LINC02600
CRTAC1	197.688	-1.13069	0.458356	0.00108038	0.0216948	CRTAC1
NCMAP	114.726	-1.37805	0.588817	0.00108091	0.0216948	NCMAP
GATA3	296.722	1.07654	0.429001	0.00108317	0.0217256	GATA3
LINC02595	204.941	-1.10739	0.44669	0.00109488	0.0219313	LINC02595
TCAF2	100.45	1.46284	0.627989	0.00109846	0.0219773	TCAF2
FENDRR	21.8235	-2.51482	1.15852	0.00109865	0.0219773	FENDRR
SAT1	21029.6	1.01033	0.394727	0.00110519	0.0220841	SAT1
ZBTB8B	231.956	-1.08772	0.43753	0.00110546	0.0220841	ZBTB8B
HMOX1	1622.85	0.921394	0.353306	0.00111073	0.0221748	HMOX1
NCKAP5	205.366	3.67039	2.11872	0.00112658	0.0224614	NCKAP5
PLTP	5182.57	0.962141	0.372746	0.00112806	0.022476	PLTP
FOXP1	96.2528	-1.39526	0.599474	0.00113936	0.0226481	FOXP1
WIPI1	5885.35	0.866898	0.328758	0.00114156	0.0226696	WIPI1
CCDC122	790.286	-1.0273	0.40939	0.00114246	0.0226726	CCDC122
SLC16A5	8601.01	0.877317	0.333878	0.00114488	0.0227056	SLC16A5
RGS10	1176.31	0.918862	0.355803	0.00114752	0.0227417	RGS10
RPL23AP1	149.367	-1.30783	0.556083	0.00114821	0.0227417	RPL23AP1
DMRT3	17.4284	-3.12819	1.41725	0.00115961	0.0229222	DMRT3
TFF3	49.3817	-0.084557	0.413018	0.00116509	0.0229901	TFF3
SHC1	23895.1	0.85141	0.322182	0.00116529	0.0229901	SHC1
LINC01269	73.2894	1.58562	0.704018	0.00116573	0.0229901	LINC01269
RTN1	127.378	-1.53015	0.676413	0.00116611	0.0229901	RTN1
PURPL	19.1158	-2.97552	1.44172	0.00116805	0.0230134	PURPL
LRRN4	1791.09	-1.38448	0.602807	0.00117235	0.0230568	LRRN4
ISG20	780.861	0.924066	0.359567	0.00117314	0.0230568	ISG20
FAM174B	1182.98	-0.979442	0.387311	0.00117333	0.0230568	FAM174B
MRPS31P4	569.055	-1.15306	0.47657	0.00117458	0.0230663	MRPS31P4
ARFGEF3	2952.16	-0.957583	0.377592	0.00118577	0.0232361	ARFGEF3
TRIM34	97.6257	1.4083	0.608365	0.00118632	0.0232361	TRIM34
STX3	15319.8	-0.936635	0.366442	0.00118864	0.0232664	STX3
FGFR3	615.588	1.11269	0.454814	0.00119476	0.023371	FGFR3
TRPV4	797.169	-1.03433	0.416473	0.00119638	0.0233721	TRPV4
MYO15B	3434.37	-1.05803	0.428844	0.00119741	0.0233771	MYO15B
ZNF655	99.8748	1.3476	0.578467	0.00120949	0.0235822	ZNF655
EFNB2	848.955	-1.16336	0.486091	0.00121475	0.0236696	EFNB2
CCL22	25.4698	3.2739	1.67644	0.00122161	0.0237878	CCL22
MEGF10	136.89	-1.82222	0.864237	0.00123165	0.0239678	MEGF10
IL22RA1	283.995	-1.24498	0.532279	0.00124485	0.0241933	IL22RA1
E2F8	3164.43	-0.954577	0.377447	0.00124904	0.024246	E2F8
KCNC3	1536.5	0.940315	0.370153	0.00124918	0.024246	KCNC3
PRB3	100.987	1.31381	0.563897	0.00125261	0.0242969	PRB3
PSPC1-AS2	184.171	-1.10828	0.457312	0.00125637	0.0243542	PSPC1-AS2
LRG1	62.0626	-1.5372	0.693307	0.00127006	0.0246035	LRG1
SLC38A8	50.6011	-1.7984	0.844384	0.00127517	0.0246866	SLC38A8
LGR4	1926.48	1.33909	0.577319	0.00127707	0.0246947	LGR4
ITGB4	33550.4	-1.16526	0.491179	0.00127723	0.0246947	ITGB4
CAPG	8029.74	0.929979	0.365686	0.00129384	0.0249837	CAPG
KLHL24	9035.56	0.927112	0.365054	0.00129603	0.0250099	KLHL24
RAB27B	107.458	1.57057	0.709906	0.00131037	0.0252705	RAB27B
ROBO3	495.363	0.953439	0.37885	0.001312	0.0252857	ROBO3
AP1M2	974.924	-0.242226	0.517315	0.00131379	0.0253038	AP1M2
ARSE	8.54223	0.21618	0.490715	0.00135748	0.026073	ARSE
PTGFRN	10095.7	-0.857089	0.331506	0.00135806	0.026073	PTGFRN
SCAND1	12270.5	0.900784	0.353909	0.00135948	0.0260837	SCAND1
LAMB1	15031.8	0.95751	0.383843	0.0013672	0.0261623	LAMB1
FZD2	2481.43	0.886415	0.345559	0.00136755	0.0261623	FZD2
SLC34A1	57.0922	1.71427	0.796159	0.00136806	0.0261623	SLC34A1
PKDCC	253.497	1.18605	0.505393	0.00136826	0.0261623	PKDCC
FST	23.0297	2.45304	1.18657	0.00136881	0.0261623	FST
MIPEPP3	459.263	-1.02529	0.420054	0.00136989	0.0261663	MIPEPP3
RPE65	61.6265	0.105523	0.420566	0.00137929	0.0263223	RPE65
SLC9A2	1003.08	1.30606	0.570215	0.0013798	0.0263223	SLC9A2
CCBE1	60.0695	-1.5936	0.733028	0.00138643	0.0264151	CCBE1
SLC22A20P	438.124	-1.12083	0.47349	0.00138786	0.0264257	SLC22A20P
FGF13	342.522	-1.42877	0.651124	0.00140233	0.0266842	FGF13
COL7A1	3463.3	-0.926741	0.371402	0.00142214	0.0270099	COL7A1
RHBG	39.6548	-1.88555	0.923181	0.00142693	0.0270665	RHBG
MFSD6L	14.1113	-3.66047	1.61888	0.00143693	0.0272339	MFSD6L
NKD1	70748	0.864086	0.32002	0.00143803	0.0272339	NKD1
ACKR3	92.1091	2.08833	1.0418	0.00143897	0.0272339	ACKR3
ABCC8	314.524	-0.997861	0.409264	0.00143937	0.0272339	ABCC8
RHOD	3858.09	-0.907156	0.362658	0.00145624	0.0275298	RHOD
RCN3	836.977	0.98243	0.400525	0.00145685	0.0275298	RCN3
ARHGAP31	2935.01	0.873445	0.344272	0.00146948	0.0277511	ARHGAP31
TMEM132E	83.3394	-1.40042	0.63399	0.00147067	0.0277562	TMEM132E
TTLL10-AS1	24.2798	-2.88168	1.55063	0.00147585	0.0278364	TTLL10-AS1
ADAM23	450.247	1.47389	0.676612	0.00148741	0.0280041	ADAM23
KRT31	23.052	-2.3811	1.21467	0.00148754	0.0280041	KRT31
TRBJ2-2	68.4411	-1.63528	0.785224	0.00149504	0.02811	TRBJ2-2
TLR6	43.3686	1.69056	0.801503	0.00149611	0.0281127	TLR6
HS6ST2	18.2919	4.12184	1.97836	0.00150852	0.0283104	HS6ST2
C6orf141	98.5313	1.36597	0.620858	0.0015238	0.0285793	C6orf141
LOXL4	12708.5	0.825764	0.321159	0.00153161	0.0287078	LOXL4
FAM169A	10327.7	1.16916	0.496511	0.00153381	0.028716	FAM169A
IL1B	28.6252	-2.145	1.06528	0.00155155	0.0290274	IL1B
LAMP3	742.89	-0.916355	0.370973	0.00155289	0.0290343	LAMP3
GALNT12	1252.92	-0.934221	0.380332	0.00155428	0.0290423	GALNT12
HMGB1P6	2409.1	-0.852178	0.337876	0.00155988	0.0291287	HMGB1P6
CATSPERZ	411.334	1.05282	0.443543	0.00156485	0.0292034	CATSPERZ
RNASEH2B	6655.07	-0.882371	0.354788	0.00157113	0.0293024	RNASEH2B
IL1RN	17.4258	-2.68867	1.34809	0.00157355	0.0293294	IL1RN
SHISA5	17904.1	0.838396	0.329644	0.00158315	0.02949	SHISA5
MVB12B	1627.38	-0.931285	0.380142	0.00158595	0.0295238	MVB12B
LINC01511	15.7769	-3.51529	1.73798	0.00158894	0.0295612	LINC01511
LEF1-AS1	1523.54	0.956656	0.391283	0.00159077	0.029577	LEF1-AS1
ZMAT1	66.8934	-1.58299	0.752767	0.00159333	0.0296062	ZMAT1
FAM166C	1041.51	-0.884771	0.355961	0.00159595	0.0296356	FAM166C
LHFPL6	2090.6	0.927925	0.37728	0.00159921	0.0296421	LHFPL6
FOXJ2	7498.28	-0.877814	0.349726	0.00161171	0.0298554	FOXJ2
LINC01752	16.6856	2.64798	1.34344	0.00161315	0.0298637	LINC01752
KLF2	638.524	-1.01906	0.429488	0.00161684	0.0299136	KLF2
ARNTL2	13582.1	-0.892884	0.36144	0.00161801	0.0299167	ARNTL2
SMO	3039.5	0.836205	0.330491	0.00162388	0.0299884	SMO
RALGPS1	834.449	-0.911865	0.371196	0.00162629	0.0300144	RALGPS1
SUGT1P3	104.668	-1.31756	0.601435	0.00162919	0.0300496	SUGT1P3
LINC02806	27.8948	2.52249	1.3634	0.00164243	0.0302751	LINC02806
ERFL	105.251	-1.27139	0.572889	0.00164667	0.0303348	ERFL
LPAR6	32.0455	-1.94876	0.970479	0.00164848	0.0303495	LPAR6
ROBO1	897.701	-1.37133	0.639826	0.00165741	0.0304951	ROBO1
SBK3	200.726	-1.0723	0.460916	0.00165972	0.0305189	SBK3
HTR7	26.095	2.14696	1.11285	0.00166103	0.0305244	HTR7
MIR429	44.4048	-2.10295	1.12415	0.00166503	0.0305792	MIR429
BCHE	13.1642	-4.20743	1.85819	0.00168056	0.0308266	BCHE
KCNK10	14.3433	-3.42141	1.68203	0.00168451	0.0308803	KCNK10
FZD4	2648.07	0.879331	0.355436	0.00171049	0.0313374	FZD4
ARL4A	5954.73	0.817443	0.323606	0.00173454	0.03172	ARL4A
MID1	6813.91	0.994071	0.418098	0.00173589	0.0317253	MID1
GSX1	248.68	1.00199	0.422768	0.00173911	0.031765	GSX1
SLC25A15	2146.02	-0.937241	0.389492	0.00174616	0.0318744	SLC25A15
PLXND1	13909.4	0.81946	0.325554	0.00175515	0.0320189	PLXND1
LFNG	1426.64	-1.12644	0.498331	0.0017604	0.0320801	LFNG
GJA3	5989.88	-0.821202	0.325332	0.00176064	0.0320801	GJA3
LDHC	101.639	-1.60563	0.79161	0.00176601	0.0321391	LDHC
PPP1R26-AS1	807.15	-0.89488	0.367564	0.00177417	0.0322679	PPP1R26-AS1
LINC02657	368.25	-1.0447	0.451379	0.00177942	0.032344	LINC02657
SLC1A2	1796.45	1.15131	0.508359	0.00179145	0.0325232	SLC1A2
SLC16A10	988.668	-0.875958	0.357817	0.0017943	0.0325552	SLC16A10
NPC2	51047.2	0.820485	0.327949	0.00180364	0.032705	NPC2
NYAP2	116.926	1.28995	0.591862	0.00180661	0.032739	NYAP2
SPRY1	398.745	-1.13452	0.505804	0.00180991	0.032779	SPRY1
FAM86B3P	1062.2	-0.980722	0.416452	0.00181148	0.0327877	FAM86B3P
SERPINH1	44941.5	0.812463	0.322722	0.00181696	0.0328672	SERPINH1
RENBP	194.629	1.495	0.724478	0.00183323	0.0331216	RENBP
GABRA2	7.8351	-0.236579	0.509099	0.00183873	0.0331737	GABRA2
RAB17	6844.32	-0.998349	0.427709	0.00183992	0.0331737	RAB17
ARNTL2-AS1	643.626	-1.02081	0.439875	0.00184018	0.0331737	ARNTL2-AS1
SERPINA5	62.2282	-1.44981	0.70052	0.00184053	0.0331737	SERPINA5
HHLA2	58.9854	1.63746	0.819235	0.00184316	0.0332012	HHLA2
ADAMTS7	731.349	0.893238	0.367839	0.00185231	0.0333461	ADAMTS7
GPA33	18.5191	-2.51803	1.33016	0.00186813	0.0336107	GPA33
PYGO1	299.45	1.4247	0.682122	0.00186947	0.0336147	PYGO1
MAOA	628.93	-1.16321	0.525311	0.00187118	0.0336253	MAOA
UTS2R	27.9111	-1.98857	1.04098	0.0018779	0.0336924	UTS2R
PAX9	474.771	1.02506	0.442178	0.00188793	0.0338454	PAX9
PTPRC	8.95968	-0.207914	0.482874	0.00189352	0.0339253	PTPRC
PPFIA4	348.329	0.989781	0.422213	0.00190007	0.0340223	PPFIA4
INTS6-AS1	291.171	-1.0398	0.453014	0.00190618	0.0341114	INTS6-AS1
EPCAM-DT	142	1.13068	0.504058	0.00191018	0.0341627	EPCAM-DT
FOSB	788.486	0.886795	0.366114	0.00191343	0.0341801	FOSB
RAMP1	808.549	-1.36394	0.65933	0.00194329	0.0346245	RAMP1
NACAD	894.284	0.898968	0.373648	0.00194399	0.0346245	NACAD
PACSIN1	88.7796	-1.37311	0.663765	0.00194402	0.0346245	PACSIN1
LYPD6B	311.501	-1.16756	0.533675	0.00194407	0.0346245	LYPD6B
KCNK2	25.9993	2.1677	1.17905	0.00194561	0.0346313	KCNK2
BIK	1867.94	-0.935924	0.396342	0.001947	0.0346356	BIK
SDC3	19710.6	-0.887379	0.371066	0.00195658	0.0347854	SDC3
KBTBD6	3045.16	-0.898967	0.377023	0.00196927	0.0349903	KBTBD6
F2R	442.322	1.06199	0.467025	0.0019757	0.0350658	F2R
ACSS2	35945.5	0.890849	0.380908	0.00197585	0.0350658	ACSS2
ECEL1P2	12.5496	-4.09404	1.87819	0.00197722	0.0350694	ECEL1P2
LGALS14	7.73635	-0.231237	0.503677	0.00197948	0.0350887	LGALS14
PLEKHA2	7606.32	-0.810523	0.328479	0.00198502	0.0351662	PLEKHA2
EVA1B	2153.58	0.854225	0.349258	0.0019953	0.0353274	EVA1B
GRAP	1815.37	1.19708	0.550605	0.00200421	0.0354644	GRAP
CRYBG2	1668.25	-1.06149	0.472653	0.00201852	0.0356755	CRYBG2
KPNA3	14860.1	-0.935559	0.400245	0.00203816	0.0360015	KPNA3
NOTCH1	9396.41	-0.882471	0.370037	0.00204752	0.0361244	NOTCH1
GLCE	9190.21	1.18562	0.525748	0.00207004	0.0365003	GLCE
TRBJ2-5	29.6258	-1.86645	0.994827	0.00207523	0.0365704	TRBJ2-5
PTK6	4999.13	-0.859268	0.358228	0.00208547	0.0367291	PTK6
PLEKHO1	2212.83	0.998932	0.436368	0.00211066	0.0371076	PLEKHO1
G0S2	204.156	-1.15576	0.534275	0.00213065	0.037401	G0S2
FAM198B-AS1	7.33302	0.204278	0.479581	0.00213873	0.0374914	FAM198B-AS1
CFAP161	179.144	1.2155	0.56999	0.00215005	0.0376459	CFAP161
CACNG4	184.216	1.30529	0.628755	0.00215178	0.0376543	CACNG4
HPN	65.2577	-1.61712	0.838075	0.00216177	0.0377893	HPN
MAST4	629.077	-0.970694	0.423776	0.00216201	0.0377893	MAST4
ARHGEF10	3814.76	-0.90415	0.386914	0.00216461	0.0378128	ARHGEF10
DDX60L	169.263	1.2682	0.604319	0.00217042	0.0378923	DDX60L
PDE1C	13.2978	-0.433029	0.896855	0.00217473	0.0379454	PDE1C
WFDC3	234.36	-0.983797	0.432408	0.00218836	0.038161	WFDC3
PCCA	6587.9	0.98865	0.436482	0.0021918	0.0381989	PCCA
SAP18	13034.7	-0.818106	0.343158	0.00220185	0.0383455	SAP18
USH1C	817.379	-1.0341	0.46407	0.00220277	0.0383455	USH1C
KCND3	682.063	1.32713	0.645218	0.00221091	0.0384426	KCND3
ZNF521	481.908	1.1507	0.532619	0.00222177	0.0386093	ZNF521
DENND1B	714.496	-0.939641	0.407646	0.00222324	0.0386123	DENND1B
PDE4B	257.946	-1.52177	0.796045	0.00223498	0.0387715	PDE4B
RMST	7.38356	0.200984	0.476785	0.00223847	0.0388096	RMST
COG6	2823.07	-1.0243	0.459868	0.00224301	0.0388659	COG6
RTL8C	49.05	1.76366	0.951469	0.0022443	0.0388659	RTL8C
CXCL16	3137.11	-0.882413	0.377515	0.00225545	0.0390364	CXCL16
RGMA	354.391	1.11911	0.516877	0.00225924	0.0390796	RGMA
NUP58	12573.4	-0.954734	0.422782	0.00228209	0.0394081	NUP58
TPM3P6	268.657	0.971122	0.426024	0.00228217	0.0394081	TPM3P6
CCDC33	248.883	1.01479	0.453163	0.00228596	0.0394185	CCDC33
TSPAN9	11341.4	0.798633	0.32805	0.00228777	0.0394185	TSPAN9
SIX1	1125.51	0.898212	0.38374	0.00228802	0.0394185	SIX1
PRSS16	738.054	-0.985874	0.438527	0.00229453	0.039508	PRSS16
APBB2	7648.94	-0.832765	0.346261	0.00230115	0.0395992	APBB2
IFNLR1	1006.95	-1.02454	0.462457	0.00230642	0.0396673	IFNLR1
VN1R48P	11.6602	4.25065	2.07722	0.00232257	0.0398776	VN1R48P
RTP3	13.9518	-0.537815	1.44358	0.0023226	0.0398776	RTP3
PLPPR2	1190.53	0.825626	0.343998	0.00232295	0.0398776	PLPPR2
STMND1	23.5799	-2.13399	1.21408	0.00232528	0.0398776	STMND1
SLC41A2	1323.25	-0.906101	0.391561	0.00232537	0.0398776	SLC41A2
SOX8	263.67	1.02242	0.459416	0.00232669	0.0398776	SOX8
DMRT2	12.4159	-0.524175	1.39546	0.00232794	0.0398776	DMRT2
TNFAIP8L3	247.054	1.01981	0.457586	0.00233298	0.0399411	TNFAIP8L3
LINC01979	426.708	-1.01013	0.454794	0.0023356	0.0399633	LINC01979
SCNN1A	5494.45	-0.48227	1.05476	0.00233998	0.0400154	SCNN1A
DUSP13	26.8504	-1.90289	1.05384	0.00234306	0.0400452	DUSP13
ETV1	3394.21	0.93071	0.404992	0.00236496	0.040387	ETV1
FAM184A	37.511	-1.65251	0.885981	0.00236574	0.040387	FAM184A
KDF1	515.898	-0.218984	0.493363	0.00237542	0.0405291	KDF1
RAB33A	112.186	1.39087	0.709072	0.00238089	0.0405995	RAB33A
APBA1	1144.36	1.2458	0.604641	0.00238379	0.0406258	APBA1
DSG2-AS1	174.47	-1.20153	0.578326	0.00240668	0.0409695	DSG2-AS1
FAM110C	555.264	-1.05516	0.487022	0.00243427	0.0414156	FAM110C
SLC46A3	704.936	-0.950688	0.421925	0.0024484	0.0416325	SLC46A3
SLCO2A1	58.6038	1.70546	0.944556	0.00246369	0.0418451	SLCO2A1
MLLT11	3347.56	0.996262	0.44667	0.00246894	0.0419107	MLLT11
LYPLAL1	2261	0.799425	0.333149	0.00248092	0.0420901	LYPLAL1
STARD13	1965.43	1.00259	0.452541	0.00248556	0.0421451	STARD13
VSTM2L	61.9942	1.34559	0.676867	0.00248809	0.0421643	VSTM2L
FPR1	7.39156	0.189868	0.468058	0.00250292	0.0423704	FPR1
RUNX1	15666.5	-0.803343	0.337703	0.00250308	0.0423704	RUNX1
SPANXC	25.5033	-2.0128	1.18577	0.00251768	0.0425936	SPANXC
C6orf132	2630.54	-0.219283	0.493697	0.00253759	0.0429062	C6orf132
PRRX1	175.21	1.50631	0.806588	0.00255493	0.0431752	PRRX1
CELSR2	7136.7	-0.791124	0.331271	0.00255955	0.0432055	CELSR2
EOMES	208.98	1.00352	0.455477	0.0025596	0.0432055	EOMES
PRSS33	319.325	-1.23978	0.620081	0.00257433	0.0434297	PRSS33
MORC4	5002.73	-0.819893	0.348918	0.00259101	0.0436621	MORC4
RNU2-32P	7.28092	-0.215977	0.488965	0.00260068	0.0437773	RNU2-32P
LUCAT1	788.809	0.837154	0.357263	0.00260837	0.0438807	LUCAT1
PDCD4-AS1	290.438	0.938511	0.418141	0.00262169	0.0440801	PDCD4-AS1
MICU2	10055.8	-0.841576	0.362671	0.00262635	0.0441338	MICU2
TOX3	7.91176	-0.200541	0.476132	0.00264346	0.0443965	TOX3
STK17A	17017.2	0.832264	0.358991	0.00265029	0.0444615	STK17A
CAPN1	43863.3	-0.857135	0.372237	0.0026583	0.0445711	CAPN1
COL8A2	176.86	1.07411	0.506439	0.0026815	0.0449349	COL8A2
ERICH6B	227.572	-1.10308	0.528663	0.00271405	0.0454297	ERICH6B
PPP4R4	338.475	-1.00905	0.467261	0.00272043	0.0455112	PPP4R4
EXOSC8	11681.6	-0.816214	0.352534	0.00273368	0.045682	EXOSC8
SPIN4-AS1	102.722	-1.4243	0.761933	0.00276947	0.0462285	SPIN4-AS1
RUNDC3A	814.459	-0.888542	0.394876	0.00278932	0.0465341	RUNDC3A
DNAJC15	13028	-0.793176	0.337959	0.00279305	0.0465705	DNAJC15
CCSAP	2408.91	-0.82994	0.360161	0.00280557	0.0467533	CCSAP
GNG2	845.285	2.70782	2.5297	0.00281072	0.0468131	GNG2
IPO9-AS1	803.013	-0.853663	0.374785	0.00282665	0.0470262	IPO9-AS1
DOCK8	500.75	-1.12233	0.549294	0.00284847	0.047363	DOCK8
KRT72	18.1203	-2.28746	1.42774	0.00285805	0.0474794	KRT72
TMEM125	235.912	-0.975489	0.451413	0.00285863	0.0474794	TMEM125
SYPL2	644.315	0.860063	0.377444	0.00286337	0.0475082	SYPL2
DLG4	2026.48	0.959683	0.438929	0.00286352	0.0475082	DLG4
DYSF	309.798	-0.956466	0.438681	0.00286804	0.0475569	DYSF
NPTX1	24.8402	2.29855	1.60572	0.0029018	0.0480374	NPTX1
DIAPH3	10088.9	-0.929605	0.420201	0.00290181	0.0480374	DIAPH3
SYNE1	623.882	1.02472	0.481925	0.00290385	0.0480447	SYNE1
FKBP14	4867.77	0.895039	0.402237	0.00290842	0.0480937	FKBP14
EGFLAM-AS1	33.1046	1.77972	1.03387	0.00291162	0.0481203	EGFLAM-AS1
TP73	2554.27	-0.841857	0.369399	0.00291781	0.048193	TP73
PHF11	1134.21	-0.876723	0.390429	0.00291923	0.048193	PHF11
LINC02388	6.72842	0.192394	0.469624	0.00292847	0.048319	LINC02388
ZNF443	1069.52	0.942563	0.429974	0.00293521	0.0483781	ZNF443
ETV3L	103.917	-1.32433	0.699039	0.00294091	0.0484443	ETV3L
TRIM51EP	10.9698	4.07644	2.14933	0.00294429	0.0484584	TRIM51EP
TMEM62	1094.59	-0.823123	0.358772	0.00295163	0.0485146	TMEM62
MAPK11	1629.94	0.83142	0.361877	0.00295441	0.0485337	MAPK11
TUBBP5	400.246	-0.990239	0.464956	0.0029583	0.0485711	TUBBP5
CLDN23	367.375	-0.898415	0.405358	0.00296262	0.0485992	CLDN23
ZCCHC18	698.469	0.831533	0.36225	0.00296325	0.0485992	ZCCHC18
RAB30	1880.78	0.987241	0.459896	0.00297041	0.0486467	RAB30
CDX2	3798.38	-0.847193	0.374913	0.002971	0.0486467	CDX2
PADI1	19087.9	-1.21128	0.625849	0.0029732	0.0486562	PADI1
ATP11A	9866.33	-0.857285	0.380958	0.00299285	0.0489511	ATP11A
CALCOCO1	12020.7	0.791133	0.33778	0.00300699	0.0491556	CALCOCO1
UST	494.855	-1.16105	0.585469	0.00301435	0.0492369	UST
EDAR	12051.5	-0.816284	0.356828	0.00301524	0.0492369	EDAR
PPARGC1B	1409.42	-0.826683	0.362679	0.00302205	0.0492724	PPARGC1B
ADM	1816.67	-0.794812	0.343637	0.00302234	0.0492724	ADM
ABCB10	2032.47	-0.950884	0.440838	0.00302473	0.0492847	ABCB10
IRF5	1891.28	-0.845788	0.374561	0.00302817	0.0493141	IRF5
ZMYM5	2420.2	-0.859061	0.382113	0.00306523	0.0498636	ZMYM5
PRKX	1393.87	-0.82301	0.361429	0.00306828	0.0498861	PRKX
GRIA1	1111.2	0.148033	0.440852	0.00307263	0.0499297	GRIA1
ACSS3	32.5972	1.71579	1.02186	0.00312181	0.0507015	ACSS3
ZNF341-AS1	566.268	0.950291	0.440701	0.00312627	0.050741	ZNF341-AS1
PHLDA2	4463.38	0.896125	0.409441	0.00314663	0.051022	PHLDA2
KRT16P6	441.172	-0.16188	0.449134	0.00316029	0.0511882	KRT16P6
PHF8	7335.76	-0.799472	0.349585	0.00317154	0.0513427	PHF8
MGST2	4392.55	0.812998	0.353994	0.00318915	0.0515999	MGST2
GPX8	5074.64	0.769424	0.330308	0.00319413	0.0516528	GPX8
IFIT3	1081.92	1.07037	0.524607	0.00319936	0.0517095	IFIT3
ALG1L13P	415.395	-0.945398	0.443891	0.00323338	0.0522313	ALG1L13P
MIR141	18.8497	-2.21705	1.51557	0.00327013	0.0527966	MIR141
GRAMD1B	270.458	-1.06197	0.525054	0.00328573	0.0529914	GRAMD1B
PLAGL1	2020.29	-0.807886	0.357291	0.00329483	0.0531096	PLAGL1
ALDOC	1573.07	0.921784	0.427365	0.00330083	0.0531683	ALDOC
IFITM3	18801.5	0.935602	0.426712	0.00330201	0.0531683	IFITM3
TMEM176B	85.7239	-1.19932	0.630054	0.00331333	0.053322	TMEM176B
PLEKHG6	183.401	-1.11322	0.56867	0.00336049	0.0540231	PLEKHG6
BCRP3	248.147	0.910097	0.421238	0.00336305	0.0540354	BCRP3
SLC2A3	154194	-0.765937	0.334348	0.00341347	0.0547869	SLC2A3
GPR17	322.455	0.878914	0.402775	0.0034289	0.0550052	GPR17
SPIN4	2923.35	-1.01324	0.497403	0.003442	0.0551859	SPIN4
LUM	29.1946	-2.14275	1.49426	0.00346169	0.055472	LUM
FEZ2	6075.45	0.835176	0.375423	0.00346622	0.0554855	FEZ2
EPHB1	14.9886	-2.62263	1.69329	0.0034708	0.0555016	EPHB1
RFXAP	1832.99	-0.870536	0.400581	0.00347218	0.0555016	RFXAP
C2CD4C	566.638	1.04782	0.520977	0.00347687	0.0555375	C2CD4C
ERMN	6.40849	0.186876	0.465192	0.00348733	0.0556473	ERMN
S100A2	17437.7	-0.898035	0.425588	0.00348821	0.0556473	S100A2
ZNF736	2660.45	-0.924033	0.436654	0.00349041	0.0556473	ZNF736
ARHGAP26	3264.22	-0.776099	0.341545	0.00349115	0.0556473	ARHGAP26
SMKR1	711.66	-0.878398	0.406649	0.00350142	0.0557618	SMKR1
PDE5A	503.209	-0.843351	0.383358	0.00350205	0.0557618	PDE5A
OCA2	14.4049	-0.470281	0.988528	0.00350813	0.0558284	OCA2
PRKCQ	995.379	0.824073	0.369462	0.003519	0.0559427	PRKCQ
KCNRG	310.861	-0.981187	0.476228	0.0035255	0.0559737	KCNRG
KCNK1	858.147	-0.803786	0.359402	0.00352647	0.0559737	KCNK1
PRDM5	475.569	-0.934491	0.444138	0.00352653	0.0559737	PRDM5
RRAS	3348.26	0.817239	0.365665	0.00353731	0.0560274	RRAS
MBLAC2	590.347	-0.886012	0.411954	0.00353865	0.0560274	MBLAC2
CHST8	42.4261	-1.61453	1.00368	0.00353924	0.0560274	CHST8
FMO4	124.002	1.05063	0.522967	0.00354729	0.0561252	FMO4
KLRG2	458.315	-0.908367	0.427841	0.00354957	0.0561318	KLRG2
PSMB9	1166.84	-0.950526	0.457156	0.00355607	0.056205	PSMB9
NEK6	6849.36	0.748925	0.32477	0.00356237	0.0562699	NEK6
PAX5	1327.18	-0.769502	0.338769	0.00356392	0.0562699	PAX5
SLC5A10	3766.29	0.837443	0.378325	0.00359756	0.0567711	SLC5A10
CDHR1	258.243	1.05253	0.528559	0.00360321	0.0568304	CDHR1
MVP	1734.08	0.836753	0.380077	0.00362074	0.057077	MVP
RBM11	16.608	-2.19668	1.47457	0.00362766	0.0571561	RBM11
SLC16A2	1998.06	1.11785	0.577722	0.00365645	0.0575795	SLC16A2
UBL3	4745.63	-0.942892	0.448663	0.0036658	0.0576965	UBL3
C22orf46	4044.32	0.760458	0.334012	0.00369344	0.0580442	C22orf46
XIAPP3	22.1185	-1.85664	1.21965	0.00369369	0.0580442	XIAPP3
SEPTIN5	558.408	0.815185	0.368185	0.00370739	0.0582248	SEPTIN5
MYO7A	97.2139	1.15133	0.610225	0.00370905	0.0582248	MYO7A
TRIM6-TRIM34	127.581	1.16978	0.620502	0.00372024	0.0583699	TRIM6-TRIM34
ULK4	4541.68	0.761784	0.335307	0.00372642	0.0584364	ULK4
RNU1-70P	20.9336	1.86629	1.24658	0.0037445	0.0586635	RNU1-70P
DTNA	155.612	1.00723	0.500009	0.00374481	0.0586635	DTNA
TDRD1	18.8166	-2.00856	1.3572	0.00374893	0.0586974	TDRD1
CDKL5	230.365	-1.17519	0.633664	0.00376472	0.0589139	CDKL5
CCDC149	494.095	1.19597	0.64774	0.00377455	0.059037	CCDC149
INHBA	139.98	1.16902	0.622171	0.00377994	0.0590906	INHBA
SUCLA2	8942.12	-0.888449	0.420873	0.00380003	0.0593737	SUCLA2
CD8B2	2164.05	0.804672	0.363448	0.00380751	0.0594579	CD8B2
SLC7A11	4711.34	0.966981	0.468041	0.00380937	0.0594579	SLC7A11
EPHA1-AS1	12.2896	-0.404337	0.78839	0.00381279	0.0594803	EPHA1-AS1
NFATC4	1231.74	0.885105	0.416244	0.00381723	0.0595186	NFATC4
CAMTA1-IT1	112.544	1.09939	0.570825	0.00382599	0.0595934	CAMTA1-IT1
HES5	32.6132	-1.96746	1.46146	0.00383509	0.0596733	HES5
TUBA1A	39853.6	0.754304	0.332411	0.0038454	0.0597829	TUBA1A
TRIM48	65.055	0.0980991	0.417468	0.00384611	0.0597829	TRIM48
LRRC77P	330.014	0.132507	0.432405	0.00385051	0.0598203	LRRC77P
LIMCH1	842.15	-1.13448	0.609576	0.00386527	0.0600186	LIMCH1
GAS7	861.8	2.17098	2.2754	0.00387955	0.0602092	GAS7
EPPIN	6.87315	-0.188596	0.466283	0.00389386	0.0603688	EPPIN
OSR1	217.181	1.10013	0.578855	0.0039018	0.0604609	OSR1
SLC43A3	2796.94	-0.940091	0.460368	0.003919	0.060696	SLC43A3
HMGB1	97205.1	-0.768386	0.344797	0.00392413	0.0607441	HMGB1
INHBB	3279.47	-0.276837	0.553095	0.00395544	0.0611973	INHBB
SCTR	6.43575	0.176201	0.457525	0.0039771	0.0615008	SCTR
PER2	893.429	-0.815342	0.375449	0.00397935	0.0615039	PER2
HSF4	1213.98	0.818016	0.375592	0.00398811	0.0616076	HSF4
CADPS	1237.15	2.16745	2.46209	0.0039971	0.0617147	CADPS
LINC01210	6.7012	-0.190392	0.467507	0.00400881	0.061832	LINC01210
TMPRSS4	26.8487	-1.75456	1.17961	0.00401881	0.0619545	TMPRSS4
PRDM16-DT	64.1595	-1.2565	0.715588	0.00402896	0.062079	PRDM16-DT
CYCSP52	37.0374	-1.51969	0.957742	0.004041	0.0622327	CYCSP52
POLQ	5687.11	-0.877141	0.419578	0.00405333	0.0623906	POLQ
PRR5L	9186.66	0.742386	0.328553	0.00406081	0.0624496	PRR5L
GULP1	4025.46	-0.878479	0.42018	0.00406132	0.0624496	GULP1
MIR1-1HG	7.16008	-0.178223	0.458837	0.00419717	0.0644066	MIR1-1HG
FNIP2	2690.07	-0.827449	0.388212	0.00420432	0.0644431	FNIP2
CRB2	1488.35	0.778192	0.353723	0.00420598	0.0644431	CRB2
MUC20	86.0825	-1.19164	0.675989	0.00422195	0.0646548	MUC20
NFATC2	2138.65	-0.891503	0.433925	0.00422758	0.0647081	NFATC2
CRMP1	6401.49	0.730551	0.324328	0.00424812	0.0649893	CRMP1
MRPL57	8740.31	-0.729019	0.324782	0.00425247	0.0649936	MRPL57
PRSS56	380.5	-0.281964	0.559012	0.00425272	0.0649936	PRSS56
NDUFAF4P3	41.6454	-1.38075	0.842511	0.00425978	0.0650683	NDUFAF4P3
SLC1A1	121.383	1.09858	0.58746	0.00426461	0.065109	SLC1A1
SERPINB8	1664.06	0.83365	0.391386	0.00427972	0.0653065	SERPINB8
A1CF	15.5915	-2.26392	1.68839	0.00428252	0.065316	A1CF
CHD3	20774.6	0.814299	0.383647	0.00429635	0.0654937	CHD3
PLAAT4	58.1693	1.24661	0.715155	0.00430531	0.065597	PLAAT4
IRF7	2426.94	0.855111	0.408566	0.00432798	0.0658757	IRF7
STOML3	21.9585	2.03346	1.54032	0.00433477	0.06589	STOML3
PCDHB11	59.3966	1.24397	0.71663	0.00434666	0.0660262	PCDHB11
C11orf74	2322.82	0.757788	0.346512	0.00435506	0.0660801	C11orf74
CDH9	6.68842	-0.183501	0.462421	0.00435642	0.0660801	CDH9
ZNF799	1169.18	0.894815	0.435524	0.00435718	0.0660801	ZNF799
C11orf21	73.2463	-1.18191	0.672866	0.00436021	0.0660801	C11orf21
MT-TM	743.206	-0.826705	0.390672	0.00436121	0.0660801	MT-TM
RARRES2	2001.42	-0.759733	0.346417	0.00436717	0.0661371	RARRES2
LINC01089	3007.08	0.757877	0.343508	0.00437769	0.0662007	LINC01089
NAV2-AS1	1799.01	-0.792708	0.367994	0.00437798	0.0662007	NAV2-AS1
DHDH	119.6	-1.12556	0.626194	0.00438262	0.0662375	DHDH
PARP8	1464.64	0.793603	0.366715	0.00438669	0.0662657	PARP8
KL	525.609	1.0506	0.55427	0.00440565	0.0665187	KL
KCNQ5-AS1	6.18235	0.172789	0.455126	0.00441333	0.0666012	KCNQ5-AS1
GPX5	211.259	1.28901	0.773192	0.00443212	0.0668511	GPX5
KIAA1755	3105.91	1.01059	0.52229	0.00443906	0.0668688	KIAA1755
COX19	7155.56	-0.80487	0.377537	0.0044393	0.0668688	COX19
CTSC	9718.48	0.727613	0.325237	0.00443997	0.0668688	CTSC
MTND4P26	61.4201	-1.21901	0.710137	0.00445696	0.067091	MTND4P26
IFITM1	2469.61	0.968297	0.491905	0.00445999	0.067103	IFITM1
QKI	5782.89	0.863962	0.414688	0.0044683	0.0671741	QKI
NCALD	5007.94	0.883208	0.427426	0.00446918	0.0671741	NCALD
ABCA1	222.968	1.20963	0.694557	0.00448082	0.0673047	ABCA1
SLC2A9	98.769	-1.10482	0.609394	0.00448235	0.0673047	SLC2A9
BTD	2707.24	-0.788117	0.367079	0.00449413	0.0674479	BTD
ITIH2	27.3468	1.64266	1.14174	0.00450053	0.0675102	ITIH2
LINC02119	6.51647	-0.184838	0.463266	0.00450993	0.0676084	LINC02119
GJB3	2699.72	-0.886917	0.437639	0.00451158	0.0676084	GJB3
EFEMP2	1897.15	0.81318	0.383176	0.00455947	0.0682113	EFEMP2
KIF3C	5325	0.73758	0.333285	0.00456089	0.0682113	KIF3C
ELFN2	1558.89	-0.938896	0.475798	0.00457971	0.0684586	ELFN2
TUBG2	2975.11	0.73844	0.334454	0.00459101	0.0685935	TUBG2
KRTAP2-1	29.7367	1.65902	1.16309	0.00460268	0.0687337	KRTAP2-1
NRG1	75.42	0.153311	0.443666	0.00461845	0.068935	NRG1
LGALS9	165.997	1.01132	0.531208	0.00462496	0.0689978	LGALS9
RNF128	54.276	-1.27327	0.778198	0.00467231	0.0696695	RNF128
NOL3	3311.11	0.738322	0.335426	0.00467937	0.0697126	NOL3
TEAD2	7958.61	0.758456	0.347427	0.00469061	0.0698385	TEAD2
MYLIP	1443.12	0.758738	0.34891	0.00471226	0.0700914	MYLIP
EPSTI1	347.466	-0.840498	0.407428	0.00474315	0.0704885	EPSTI1
WNK4	331.134	0.849791	0.412551	0.00474365	0.0704885	WNK4
ZSCAN2	907.022	0.779439	0.363825	0.0047556	0.0706312	ZSCAN2
ADRA2A	17.6243	-1.91609	1.53604	0.00478532	0.0710104	ADRA2A
KIF5C	161.811	1.13319	0.642673	0.00478587	0.0710104	KIF5C
SYT12	2743.1	1.00424	0.529016	0.00479895	0.0711695	SYT12
TMEM238	283.797	-0.863658	0.42612	0.00480951	0.0712909	TMEM238
ZSWIM5	549.26	-0.801653	0.381673	0.00482332	0.0714387	ZSWIM5
ADIRF	2416.15	-0.872426	0.434995	0.00482424	0.0714387	ADIRF
LINC01410	436.168	0.848494	0.412873	0.00485287	0.0717918	LINC01410
SCG3	118.692	-1.19119	0.711193	0.00485763	0.071827	SCG3
SH3GL2	12.1649	-0.358112	0.675774	0.00487846	0.0720786	SH3GL2
SHISA8	6.20562	0.16628	0.450781	0.00487945	0.0720786	SHISA8
SPANXN4	6.67911	-0.176091	0.457108	0.00488843	0.0721759	SPANXN4
FOXN4	24.9231	-1.69019	1.29754	0.00491161	0.0724468	FOXN4
EMB	20.9831	1.96888	1.8189	0.00492867	0.0726021	EMB
BMP4	54098.2	0.831212	0.404659	0.00495186	0.0728617	BMP4
C12orf80	21.1968	-1.73495	1.36781	0.00495774	0.0729125	C12orf80
KATNAL1	3289.23	-0.800579	0.384608	0.00498962	0.0733097	KATNAL1
MAML2	4030.43	-0.791841	0.378224	0.00499243	0.073315	MAML2
SLC22A15	411.308	-0.895976	0.454116	0.0050036	0.0734432	SLC22A15
GADL1	221.627	1.01505	0.546452	0.00501924	0.0736367	GADL1
RTKN2	1866.16	-0.843747	0.416441	0.0050392	0.0738936	RTKN2
MED4-AS1	2274.48	-0.80579	0.389355	0.00504214	0.0739006	MED4-AS1
NPAS1	1523.06	1.06363	0.589632	0.00505127	0.0739983	NPAS1
C10orf25	225.746	0.889963	0.44757	0.00505562	0.0740259	C10orf25
MSRB2	3553.77	0.794785	0.378224	0.00507482	0.0742709	MSRB2
MTMR6	4878.66	-0.895445	0.4576	0.00507788	0.0742795	MTMR6
NPPC	100.567	1.09939	0.628029	0.00509648	0.0744531	NPPC
MYO1D	68210	-0.757309	0.356167	0.00510516	0.0745334	MYO1D
TRAF1	954.67	0.750845	0.350149	0.00511673	0.074666	TRAF1
CARD11	11455.7	-0.730729	0.337519	0.0051207	0.0746876	CARD11
NLGN2	8714.37	0.766815	0.360752	0.00513341	0.0747845	NLGN2
SSBP2	309.694	-1.01077	0.552254	0.00513439	0.0747845	SSBP2
MAGI2-AS3	6.38522	0.15787	0.445668	0.0051373	0.0747845	MAGI2-AS3
SLC9A7	1357.13	-0.876003	0.443023	0.00518103	0.0753846	SLC9A7
CTNNA2	22.4117	-1.78275	1.45368	0.0052165	0.0758639	CTNNA2
C3orf70	299.127	0.903513	0.462314	0.00524785	0.0762092	C3orf70
SERTAD4-AS1	207.151	1.00378	0.547507	0.00527576	0.0765405	SERTAD4-AS1
DUSP5P1	50.1487	-1.31328	0.869202	0.00528015	0.0765673	DUSP5P1
IL24	140.714	-0.949635	0.504567	0.00528978	0.0766699	IL24
CCDC148	249.958	0.947382	0.499006	0.00530464	0.0768388	CCDC148
GCNT2	193.886	1.13999	0.673542	0.00530654	0.0768388	GCNT2
TAB3-AS2	227.945	-1.14602	0.689687	0.00532019	0.0769993	TAB3-AS2
EEF1AKMT1	646.526	-0.861047	0.435808	0.00533085	0.0770792	EEF1AKMT1
HMGB1P5	6736.66	-0.719807	0.333425	0.00533793	0.0771445	HMGB1P5
MED4	7719.04	-0.795262	0.387016	0.00534578	0.0772208	MED4
SLC30A4	611.093	-0.857733	0.433271	0.00535372	0.0772984	SLC30A4
ACVR1B	10252.9	-0.71553	0.331338	0.00536059	0.0773604	ACVR1B
EPHA8	76.0973	-1.23063	0.779869	0.00537391	0.0775154	EPHA8
IFRD1	37184.5	-0.694208	0.318088	0.00539729	0.0777209	IFRD1
LINC02323	183.301	0.969462	0.521482	0.0053994	0.0777209	LINC02323
PLEKHF2	3263.27	-0.739607	0.344453	0.0054011	0.0777209	PLEKHF2
CCDC136	1585.87	-0.741617	0.349729	0.00540431	0.0777299	CCDC136
HSD17B14	127.321	1.13419	0.675986	0.00540915	0.0777623	HSD17B14
C11orf42	30.9101	-1.44004	1.02468	0.00542381	0.0779358	C11orf42
HR	7632.12	-1.03251	0.587964	0.00545666	0.0782877	HR
WNT5B	1578.14	0.775616	0.372094	0.00545766	0.0782877	WNT5B
TOX	6.31897	-0.173479	0.455211	0.00547651	0.0785053	TOX
LGI1	58.2671	0.115358	0.424263	0.00548599	0.0786037	LGI1
TNFAIP2	5759.58	-0.770281	0.367409	0.00551649	0.0789655	TNFAIP2
CASP9	1876.08	0.712967	0.334005	0.00555764	0.079509	CASP9
NBEA	777.771	-0.915161	0.484015	0.00555975	0.079509	NBEA
LINC00240	114.846	1.00407	0.554915	0.00557392	0.0796515	LINC00240
NUDT17	1129.14	0.76348	0.365613	0.00558013	0.0796515	NUDT17
GBP3	1533.99	0.786217	0.38132	0.00558033	0.0796515	GBP3
SEMA6C	395.519	0.839286	0.422747	0.00565384	0.0806242	SEMA6C
TMEM59L	36.0646	1.37547	0.993864	0.00572133	0.0814706	TMEM59L
FAM78B	32.9455	-1.49933	1.24724	0.0057268	0.0815098	FAM78B
NCS1	11478	0.716933	0.335418	0.00575584	0.081807	NCS1
ECEL1P1	12.258	-0.424803	0.817592	0.00577236	0.082003	ECEL1P1
SEMA4D	5136.71	-0.71786	0.340523	0.00579699	0.082294	SEMA4D
GPRIN2	152.132	-0.988893	0.55739	0.00579832	0.082294	GPRIN2
APBB1	3060.23	0.765377	0.369662	0.00580653	0.0823715	APBB1
VAMP5	3255.92	0.709442	0.331403	0.00581671	0.0824771	VAMP5
MCHR2-AS1	138.901	0.111024	0.422409	0.00582007	0.0824857	MCHR2-AS1
SPX	89.9707	1.01896	0.579188	0.00582845	0.0825298	SPX
SP140	145.244	0.969692	0.532298	0.00583118	0.0825298	SP140
TSPAN14	6007.6	0.692996	0.320612	0.00583142	0.0825298	TSPAN14
MEFV	452.584	-1.07127	0.643391	0.00585726	0.0828565	MEFV
GCAT	2028.47	0.780163	0.38185	0.00586862	0.0829739	GCAT
CBX5	29281.7	-0.735022	0.351847	0.00587108	0.0829739	CBX5
NKX2-1	34.721	1.3916	1.00237	0.00587566	0.0829756	NKX2-1
TRIM38	2332.36	0.717592	0.337785	0.00587673	0.0829756	TRIM38
TMSB10	189305	0.722015	0.320113	0.00588728	0.0830497	TMSB10
TPT1P9	209.704	-0.90772	0.485459	0.0058875	0.0830497	TPT1P9
PSG6	315.368	-0.985683	0.554921	0.00589805	0.0831019	PSG6
SPAAR	75.5762	1.09454	0.655706	0.00589832	0.0831019	SPAAR
PAK1	1892.23	0.726381	0.344177	0.00590974	0.0831871	PAK1
PDCD1	291.495	-0.880355	0.463731	0.00592763	0.0833418	PDCD1
CXCR6	670.121	1.08459	0.644437	0.0059562	0.0837043	CXCR6
PIK3IP1	343.331	0.845141	0.432524	0.0059736	0.0838313	PIK3IP1
TAF1	9174.53	-0.871276	0.451091	0.00599862	0.0841431	TAF1
GSDMA	132.976	-0.953936	0.528181	0.00601663	0.0843418	GSDMA
NPNT	200.992	-1.15311	0.746241	0.0060184	0.0843418	NPNT
COL5A1	105.307	1.05005	0.617477	0.00602895	0.0844503	COL5A1
SHC2	305.669	0.863423	0.449689	0.00605884	0.0848294	SHC2
SMIM22	1600.88	-0.936981	0.51783	0.00606194	0.0848332	SMIM22
CDK5R1	3826.71	0.711805	0.335062	0.00608558	0.0850981	CDK5R1
LINC00237	416.217	-0.826938	0.423742	0.0060887	0.0850981	LINC00237
MOGAT3	118.876	-0.983539	0.559738	0.00609143	0.0850981	MOGAT3
SATB2	2673.32	-0.784025	0.386773	0.00609219	0.0850981	SATB2
KRT77	11.8027	-0.41922	0.803771	0.00611206	0.085336	KRT77
IL16	2848.17	0.785648	0.389176	0.00611624	0.0853546	IL16
RPS10P7	438.581	-0.84981	0.44359	0.00614534	0.0857099	RPS10P7
RHOU	402.971	-0.831146	0.427626	0.00616687	0.0859414	RHOU
LGI2	117.552	1.351	1.03733	0.00621342	0.0865141	LGI2
FGD3	255.281	0.831058	0.425787	0.00621568	0.0865141	FGD3
TNIK	7569.19	-0.763097	0.377122	0.00622192	0.0865141	TNIK
CHST13	3512.5	-0.81435	0.416535	0.0062223	0.0865141	CHST13
PCDHB7	14.7991	1.82425	1.88409	0.00622236	0.0865141	PCDHB7
ROBO4	25.8097	-1.54481	1.55062	0.00624122	0.0866961	ROBO4
PLEKHF1	577.376	-0.866015	0.459352	0.00625931	0.0869072	PLEKHF1
KRTAP4-16	26.0137	1.51661	1.31203	0.00626979	0.0870125	KRTAP4-16
ZBED6	929.2	-1.02383	0.609197	0.00627621	0.0870491	ZBED6
BRCA1	7934.3	-0.741637	0.363056	0.00627822	0.0870491	BRCA1
MAP3K21	1962.4	-0.741922	0.36224	0.00631169	0.0874325	MAP3K21
DLG5	19678.9	-0.718521	0.345933	0.00632088	0.0875194	DLG5
ZSWIM4	1895.09	0.763313	0.376693	0.00635335	0.0879285	ZSWIM4
FGF21	23.5806	-1.52104	1.4319	0.00639033	0.0883995	FGF21
MAMDC2	309.77	1.12605	0.718046	0.0064182	0.0887247	MAMDC2
NECTIN3	262.649	0.955284	0.537634	0.00641974	0.0887247	NECTIN3
ELF1	5830.35	-0.772294	0.388026	0.00644969	0.0890158	ELF1
BMP5	99.8089	-1.11604	0.714203	0.00650241	0.0896611	BMP5
MYCL	1009.09	-0.914578	0.508042	0.00651732	0.0898086	MYCL
PRDM6	176.777	0.878083	0.470617	0.00651909	0.0898086	PRDM6
ATP10D	901.517	0.759006	0.375445	0.00653723	0.0899761	ATP10D
HLA-B	10241.4	-0.677905	0.318509	0.00654952	0.0900412	HLA-B
DNAH17	2040.28	-0.728674	0.356114	0.00655095	0.0900412	DNAH17
ZNF503-AS2	1395.47	0.724507	0.351234	0.00657322	0.0903059	ZNF503-AS2
SLC17A5	6083.51	0.709109	0.341006	0.00660234	0.0906645	SLC17A5
NES	21224.6	-0.832594	0.43884	0.0066157	0.0908065	NES
LINC00524	51.1578	1.35055	1.09642	0.00662735	0.0909248	LINC00524
ALCAM	895.064	0.808286	0.414649	0.00664765	0.0911618	ALCAM
FOXF2	2363.31	0.723523	0.348863	0.00666623	0.0913331	FOXF2
PLPP3	658.768	-0.762772	0.383262	0.00669508	0.0916865	PLPP3
VWA1	1206.56	-0.853022	0.456982	0.00671215	0.0918673	VWA1
SLC35E1P1	49.3488	-1.18107	0.80277	0.00671439	0.0918673	SLC35E1P1
VSIG10L	2143.21	0.741921	0.36599	0.00674378	0.0922273	VSIG10L
HIF1A-AS3	52.9282	-1.15371	0.771701	0.00677138	0.0925206	HIF1A-AS3
MEX3D	4275.6	0.686074	0.326361	0.00679297	0.0927735	MEX3D
TEX15	397.467	-0.887144	0.4896	0.00680019	0.0927826	TEX15
COL17A1	18.9827	-1.59178	1.67484	0.00680183	0.0927826	COL17A1
LINC01754	5.92495	0.148021	0.439714	0.0068029	0.0927826	LINC01754
SPAG11B	678.66	0.0554877	0.405212	0.00682986	0.093108	SPAG11B
PRKG1-AS1	55.69	1.16229	0.779148	0.00687211	0.093599	PRKG1-AS1
HACD4	664.776	0.741594	0.367792	0.00688307	0.0937059	HACD4
CD93	6.12147	-0.160016	0.446484	0.00691642	0.0940747	CD93
LRRK1	4353.16	-0.696275	0.337493	0.00696857	0.094741	LRRK1
CRABP1	113.486	-1.00817	0.618686	0.0069743	0.0947761	CRABP1
NOVA2	170.082	0.959272	0.559224	0.00697875	0.0947936	NOVA2
YPEL2	455.321	0.781686	0.399737	0.00698575	0.0948423	YPEL2
ZMYM2	13300.1	-0.760457	0.382917	0.0069949	0.0948844	ZMYM2
OAS3	4785.12	-0.769045	0.39297	0.00701128	0.0950207	OAS3
TMEM117	706.761	-0.788443	0.408274	0.00703129	0.0952489	TMEM117
FAM234B	1753.44	-0.71149	0.353534	0.00706877	0.0957135	FAM234B
GALNT6	12237.9	-0.716255	0.353473	0.00707884	0.0958066	GALNT6
KSR2	638.999	-0.855628	0.467543	0.00709151	0.0958918	KSR2
COL4A3	78.0764	-1.13086	0.774381	0.0071032	0.0959634	COL4A3
DICER1	7903.59	-0.808714	0.428213	0.00711691	0.0961055	DICER1
PDE3B	1249.19	0.844327	0.454414	0.0071345	0.0962565	PDE3B
MIR4664	94.0715	-0.972677	0.582381	0.00714566	0.0963351	MIR4664
CNBD2	121.371	1.0554	0.66872	0.00714674	0.0963351	CNBD2
PSG7	295.482	-0.970981	0.581873	0.00716078	0.0964384	PSG7
PTGES3L	645.424	-0.751404	0.380739	0.00716083	0.0964384	PTGES3L
RPS14P4	24.3465	-1.41096	1.33149	0.0071762	0.0966022	RPS14P4
PIWIL2	251.149	1.07383	0.689003	0.0071838	0.0966612	PIWIL2
LINC01123	579.855	-0.739208	0.372124	0.00721095	0.0968963	LINC01123
POU2F1	6564.27	-0.680897	0.329248	0.00721629	0.0969024	POU2F1
PERP	29035.4	1.02248	0.623557	0.00721785	0.0969024	PERP
AOX1	92.2825	1.01553	0.626938	0.00725459	0.0972767	AOX1
PTPRE	1781.63	-0.712532	0.352679	0.00727234	0.0974598	PTPRE
GRHL1	1117.67	-0.743531	0.376265	0.00727937	0.0975104	GRHL1
LRRCC1	823.678	-0.767112	0.396716	0.00735288	0.0984073	LRRCC1
HMGN3-AS1	2642.66	0.748802	0.378635	0.00736558	0.0985336	HMGN3-AS1
LLGL2	7203.37	-0.800917	0.42544	0.00739321	0.0988591	LLGL2
PCSK4	387.381	0.822973	0.441404	0.0073976	0.0988737	PCSK4
JPH1	1181.51	-0.71627	0.35728	0.00741087	0.098961	JPH1
CTTN	24245.8	0.681395	0.329004	0.007414	0.098961	CTTN
BCOR	10074.1	-0.67084	0.324573	0.00747386	0.0997157	BCOR
PHKA1	3296.1	-0.841139	0.463115	0.00751746	0.100253	PHKA1
NME4	9409.7	0.756742	0.392827	0.00755341	0.100687	NME4
RIMBP2	1182.91	-0.796148	0.423714	0.00756246	0.100763	RIMBP2
OR51B5	75.4434	1.16555	0.854587	0.00757135	0.100803	OR51B5
MMP2	177.199	-0.850377	0.471789	0.00757215	0.100803	MMP2
SLC16A6	5864.6	0.693902	0.340213	0.00760735	0.101227	SLC16A6
LAG3	302.471	0.828426	0.450326	0.00764743	0.101715	LAG3
RNF217	1663.21	0.729317	0.369015	0.00775673	0.102941	RNF217
ABCC2	68.2002	1.20287	0.951605	0.00776845	0.103051	ABCC2
C1S	617.242	0.997659	0.627996	0.00779295	0.103331	C1S
TTF2	8414.15	-0.701369	0.3496	0.00781576	0.103575	TTF2
GMDS	3071.23	-0.702337	0.35251	0.0078183	0.103575	GMDS
CRYGN	6520.93	0.674277	0.328603	0.0078585	0.104062	CRYGN
ACTA2	1151.43	-0.906271	0.539006	0.00791857	0.104772	ACTA2
TMEM150A	2181.67	0.700216	0.348756	0.0079191	0.104772	TMEM150A
GGH	34668.3	-0.716302	0.360693	0.00795525	0.105174	GGH
FLG	1319.38	-0.746113	0.387937	0.00797905	0.105417	FLG
ARRDC2	5046.39	0.734638	0.381671	0.00800015	0.105612	ARRDC2
MAP3K20	9172.53	-0.712151	0.363081	0.00801943	0.10582	MAP3K20
CMTM4	8024.47	-0.663279	0.324805	0.0080379	0.106017	CMTM4
IFI16	74.19	1.21315	0.998043	0.00809529	0.106633	IFI16
OR51B4	5.83115	0.140211	0.435363	0.00811092	0.106746	OR51B4
TRIM51BP	12.3859	0.304648	0.584475	0.00811565	0.106761	TRIM51BP
ITPRIP	2292.18	0.674873	0.33198	0.00812792	0.106876	ITPRIP
CLPTM1L	46457.7	0.673198	0.33308	0.00814619	0.106967	CLPTM1L
TMEM51-AS1	107.067	-0.915676	0.550324	0.0081491	0.106967	TMEM51-AS1
KLHL4	5.82868	-0.155129	0.443331	0.0082028	0.107625	KLHL4
ACVRL1	21.1162	-1.39144	1.62286	0.00822771	0.107834	ACVRL1
LRBA	7417.97	-0.8045	0.441535	0.00822947	0.107834	LRBA
PPM1H	9325.62	0.754736	0.395546	0.00826371	0.108188	PPM1H
OTUD7A	101.744	-0.959604	0.600508	0.0082687	0.108206	OTUD7A
PARM1	338.817	-0.149309	0.440706	0.00832554	0.108903	PARM1
GSTM4	3073.1	-0.693624	0.347737	0.00833404	0.108966	GSTM4
C15orf62	683.845	0.805706	0.441727	0.00834256	0.10903	C15orf62
CDH15	26.6104	1.28579	1.32924	0.00835656	0.109166	CDH15
FNDC11	360.721	0.820294	0.45615	0.00836104	0.109177	FNDC11
OXCT1	5605.6	-0.672769	0.334894	0.00839908	0.109626	OXCT1
NINJ2	547.731	0.794973	0.433444	0.0084282	0.109958	NINJ2
PDE4D	49424.1	-0.752237	0.398471	0.00844869	0.110091	PDE4D
EPAS1	34321.2	-0.71161	0.368328	0.00844967	0.110091	EPAS1
NYNRIN	1030.17	0.776863	0.417663	0.00845307	0.110091	NYNRIN
STARD4-AS1	2479.09	0.824524	0.459372	0.00848013	0.110396	STARD4-AS1
ATG2B	5330.74	-0.796532	0.44036	0.0085284	0.110976	ATG2B
KLHL11	836.121	-0.905381	0.545348	0.00857602	0.111533	KLHL11
MAPT	2527.78	0.662453	0.327039	0.00857858	0.111533	MAPT
SORL1	10593.2	-0.741561	0.392837	0.00862625	0.112104	SORL1
ZNF625-ZNF20	1843.99	0.747797	0.394426	0.00863325	0.112146	ZNF625-ZNF20
MX1	753.906	-0.688865	0.350075	0.00871792	0.113148	MX1
KCNJ2-AS1	21.572	1.28591	1.65156	0.00874692	0.113476	KCNJ2-AS1
TLE5	29502.2	0.682449	0.344756	0.00879449	0.114044	TLE5
MFSD6	7246.78	-0.698194	0.360356	0.00881279	0.114191	MFSD6
RAET1E-AS1	143.126	0.855173	0.498219	0.00881659	0.114191	RAET1E-AS1
MIPEP	5048.7	-0.717529	0.374649	0.00881722	0.114191	MIPEP
MIR559	11.0638	-0.356085	0.660602	0.00882444	0.114235	MIR559
GPR176	1209.58	0.738528	0.389806	0.00883757	0.114356	GPR176
KBTBD7	812.06	-0.82093	0.468335	0.00885231	0.114497	KBTBD7
CLIC6	5.51965	-0.155537	0.443424	0.00885698	0.114508	CLIC6
HSPB1P1	2009.14	0.751494	0.401169	0.00886573	0.114572	HSPB1P1
PLAAT1	53.6381	-1.05248	0.761714	0.00889261	0.11487	PLAAT1
FAM160A1-DT	31.0782	-1.23136	1.22003	0.00889675	0.114874	FAM160A1-DT
LINC01978	234.155	-0.825606	0.474473	0.0089011	0.114881	LINC01978
HMSD	336.058	0.812194	0.456101	0.00890907	0.114934	HMSD
MT-TF	5360.01	-0.733582	0.389218	0.0089176	0.114995	MT-TF
ZNF20	1971.22	0.740258	0.392411	0.00895289	0.115302	ZNF20
EPHB6	9430.25	-0.764121	0.420616	0.00898351	0.115646	EPHB6
GAL3ST4	167.963	0.859165	0.505847	0.00899282	0.115717	GAL3ST4
RNA5SP333	25.1945	-1.24193	1.45277	0.00899967	0.115755	RNA5SP333
DUSP1	1222.34	0.669462	0.338055	0.00901575	0.115912	DUSP1
FAS	2221.93	-0.710775	0.372465	0.00903306	0.116083	FAS
PARD3-AS1	12.8356	0.386539	0.712135	0.00903678	0.116083	PARD3-AS1
LINC01106	630.17	-0.717642	0.377544	0.0090668	0.11632	LINC01106
AQR	3609.12	-0.761884	0.416065	0.00908933	0.116559	AQR
ALPG	45.7798	-1.12071	0.936689	0.00912394	0.116953	ALPG
OXR1	34555.9	-0.714704	0.376844	0.00916672	0.117417	OXR1
PGAM1P7	58.7258	-1.072	0.804064	0.0091831	0.117511	PGAM1P7
CAMK2D	2630.23	0.71709	0.375742	0.00919273	0.117534	CAMK2D
STRIP2	2176.1	-0.683893	0.351884	0.0092609	0.118185	STRIP2
OSER1-DT	1812.56	0.670152	0.33944	0.00926633	0.118185	OSER1-DT
SLC25A3P1	24.1612	1.24951	1.64573	0.00926651	0.118185	SLC25A3P1
ANO1-AS1	4799.67	-0.795285	0.449089	0.00926724	0.118185	ANO1-AS1
ADORA2B	1570.14	-0.739226	0.397807	0.00927517	0.118186	ADORA2B
LINC01322	9.21961	0.265603	0.536115	0.00930251	0.118483	LINC01322
L1TD1	47.5012	-1.07735	0.842607	0.00930858	0.118483	L1TD1
ZCCHC12	389.745	0.732463	0.390412	0.00932487	0.118618	ZCCHC12
LINC01503	599.046	-0.701174	0.367486	0.00933426	0.118687	LINC01503
SALL3	10.9779	-0.34655	0.643379	0.00935592	0.118912	SALL3
TG	488.503	-0.877425	0.539582	0.00943165	0.119773	TG
EBI3	93.1597	0.923188	0.592776	0.00944986	0.119954	EBI3
CPNE2	2087.8	0.683231	0.351021	0.00945847	0.120012	CPNE2
ZNF25	789.476	0.872627	0.527399	0.00949297	0.120399	ZNF25
RAB42P1	46.525	-1.06512	0.821749	0.00949914	0.120427	RAB42P1
UBA52P3	28.2981	1.19635	1.3929	0.00950997	0.120499	UBA52P3
RN7SL535P	31.3324	-1.19676	1.18876	0.00952021	0.120499	RN7SL535P
RNU4-1	46.9206	-1.10278	0.939785	0.00952193	0.120499	RNU4-1
DPY19L2P2	1046.99	-0.738366	0.400203	0.00952328	0.120499	DPY19L2P2
SNORA31	556.1	-0.716085	0.381083	0.00952494	0.120499	SNORA31
LYG1	169.952	-0.960709	0.658611	0.0095371	0.120603	LYG1
SLC16A8	115.605	-0.875524	0.540613	0.00955255	0.120747	SLC16A8
LUARIS	159.703	0.963478	0.643888	0.00956798	0.120891	LUARIS
TINAGL1	34538.5	-0.719758	0.384372	0.00958937	0.121085	TINAGL1
TRIM6	118.851	0.977758	0.665267	0.00959313	0.121085	TRIM6
PITPNM3	302.158	-0.755227	0.41963	0.0096677	0.121844	PITPNM3
ARHGAP8	1811.33	-0.760404	0.423532	0.00967426	0.121857	ARHGAP8
SOAT2	62.502	-1.05066	0.821161	0.00968095	0.121857	SOAT2
EFHD2	17905.8	0.748645	0.415148	0.00972724	0.122286	EFHD2
LINC01381	9.92302	-0.288954	0.563071	0.00974252	0.122427	LINC01381
NUS1P2	33.2283	-1.16831	1.27609	0.00975006	0.122471	NUS1P2
KLHL29	4651.34	0.674089	0.347149	0.00977958	0.12279	KLHL29
GLI3	32393.7	-0.74458	0.409438	0.00979694	0.122924	GLI3
NNT	7363.66	-0.730114	0.397368	0.00979844	0.122924	NNT
A2M	98.4142	0.886457	0.555593	0.00984578	0.123467	A2M
TRPM1	8.97916	0.273104	0.543086	0.00985851	0.123568	TRPM1
PGAM1P10	5.51522	0.133901	0.432005	0.00986211	0.123568	PGAM1P10
TMEM200A	39.7508	-0.622076	1.47449	0.00987246	0.123646	TMEM200A
LINC00686	10.1331	-0.287526	0.560024	0.0098834	0.123732	LINC00686
CD44	26061.3	0.667658	0.342143	0.00988785	0.123736	CD44
C16orf92	67.2899	1.01519	0.753515	0.00990962	0.123957	C16orf92
ADAMTSL1	21.099	0.676728	1.89825	0.00993194	0.124184	ADAMTSL1
KRTAP20-2	6.44376	0.118981	0.425289	0.00996729	0.124481	KRTAP20-2
[truncated: 26,057 more rows]

## Sheet: DE-stages-up-q0.05-GSE-msigDB
user_gene_set	property_gene_set_id	property_gene_set_alias	property_gene_set_description	collection	negative_log10_pvalue	universe_count	user_count	property_count	overlap_count
uploaded_gene_set	MSIG_B060EA0CA8FB4CCFE2542EEAD8692344	MSIG_B060EA0CA8FB4CCFE2542EEAD8692344	WANG_SMARCE1_TARGETS_UP	msigdb_c2_cgp	15.5809	18021	498	276	38
uploaded_gene_set	MSIG_FA66984B80727E78D20B63990D54823D	MSIG_FA66984B80727E78D20B63990D54823D	GOZGIT_ESR1_TARGETS_DN	msigdb_c2_cgp	15.2727	18021	498	725	63
uploaded_gene_set	MSIG_554573DD78EFCF697EC857B66F78DC12	MSIG_554573DD78EFCF697EC857B66F78DC12	CHICAS_RB1_TARGETS_CONFLUENT	msigdb_c2_cgp	14.7039	18021	498	550	53
uploaded_gene_set	MSIG_9BBA5525B6A9F858DC82B3E9999BFF84	MSIG_9BBA5525B6A9F858DC82B3E9999BFF84	WANG_MLL_TARGETS	msigdb_c2_cgp	12.7784	18021	498	287	35
uploaded_gene_set	MSIG_F00F1CBAD8B4B66F2C8A74220720040A	MSIG_F00F1CBAD8B4B66F2C8A74220720040A	MEISSNER_BRAIN_HCP_WITH_H3K4ME3_AND_H3K27ME3	msigdb_c2_cgp	12.7411	18021	498	1067	74
uploaded_gene_set	MSIG_718A95F04B2459414C7816967F94426F	MSIG_718A95F04B2459414C7816967F94426F	CHARAFE_BREAST_CANCER_LUMINAL_VS_MESENCHYMAL_DN	msigdb_c2_cgp	11.6691	18021	498	456	43
uploaded_gene_set	MSIG_E7AF518D0292ECAAA1C1539B71AB9ABB	MSIG_E7AF518D0292ECAAA1C1539B71AB9ABB	RIGGI_EWING_SARCOMA_PROGENITOR_UP	msigdb_c2_cgp	11.629	18021	498	420	41
uploaded_gene_set	MSIG_E6FFBC7DA898BB90B6D415177120291E	MSIG_E6FFBC7DA898BB90B6D415177120291E	LEE_BMP2_TARGETS_UP	msigdb_c2_cgp	11.1933	18021	498	737	56
uploaded_gene_set	MSIG_322C8CC041056B6803B5A7615537F044	MSIG_322C8CC041056B6803B5A7615537F044	SENESE_HDAC2_TARGETS_DN	msigdb_c2_cgp	10.8644	18021	498	120	21
uploaded_gene_set	MSIG_684C9E07BF052839EDEA01CE22CCB718	MSIG_684C9E07BF052839EDEA01CE22CCB718	BENPORATH_EED_TARGETS	msigdb_c2_cgp	10.7148	18021	498	1031	68
uploaded_gene_set	MSIG_C328B18FB46773CE28295B11DEC53034	MSIG_C328B18FB46773CE28295B11DEC53034	BENPORATH_ES_WITH_H3K27ME3	msigdb_c2_cgp	10.5029	18021	498	1090	70
uploaded_gene_set	MSIG_FC359017050882347353B51668093FCC	MSIG_FC359017050882347353B51668093FCC	BENPORATH_SUZ12_TARGETS	msigdb_c2_cgp	10.2838	18021	498	1007	66
uploaded_gene_set	MSIG_E33B820A834DA8B1E114B8B0C22FB595	MSIG_E33B820A834DA8B1E114B8B0C22FB595	ONDER_CDH1_TARGETS_2_UP	msigdb_c2_cgp	9.97696	18021	498	254	29
uploaded_gene_set	MSIG_94753CA63A3BB4EC63811E4820931755	MSIG_94753CA63A3BB4EC63811E4820931755	SCHUETZ_BREAST_CANCER_DUCTAL_INVASIVE_UP	msigdb_c2_cgp	9.80206	18021	498	346	34
uploaded_gene_set	MSIG_DB556A11039A5A5A5FD3DB5C29663504	MSIG_DB556A11039A5A5A5FD3DB5C29663504	BENPORATH_PRC2_TARGETS	msigdb_c2_cgp	9.65368	18021	498	631	48
uploaded_gene_set	LINCS_DN_LJP006_A549_24H_BI_2536_10	LINCS_DN_LJP006_A549_24H_BI_2536_10	LJP006_A549_24H-BI-2536-10	LINCS_down_set	9.50077	8862	288	202	27
uploaded_gene_set	MSIG_B416A4C288E989F8C1BBF5AC6A9DE564	MSIG_B416A4C288E989F8C1BBF5AC6A9DE564	SENESE_HDAC1_AND_HDAC2_TARGETS_DN	msigdb_c2_cgp	9.41877	18021	498	218	26
uploaded_gene_set	LINCS_DN_LJP008_A549_24H_____JQ1_0_37	LINCS_DN_LJP008_A549_24H_____JQ1_0_37	LJP008_A549_24H-(+)-JQ1-0.37	LINCS_down_set	9.2158	8862	288	61	15
uploaded_gene_set	MSIG_4C47CDC3C80F6125ADBA3C4A31FA2F28	MSIG_4C47CDC3C80F6125ADBA3C4A31FA2F28	KINSEY_TARGETS_OF_EWSR1_FLII_FUSION_DN	msigdb_c2_cgp	8.9331	18021	498	317	31
uploaded_gene_set	LINCS_DN_LJP006_A549_24H_JNK_9L_0_37	LINCS_DN_LJP006_A549_24H_JNK_9L_0_37	LJP006_A549_24H-JNK-9L-0.37	LINCS_down_set	8.78104	8862	288	86	17
uploaded_gene_set	MSIG_11E992FBFDF385502FEA59BE2D37F817	MSIG_11E992FBFDF385502FEA59BE2D37F817	LIU_PROSTATE_CANCER_DN	msigdb_c2_cgp	8.55593	18021	498	466	38
uploaded_gene_set	MSIG_A3CA1F65A87C3E5ADD886F5997F3F6FD	MSIG_A3CA1F65A87C3E5ADD886F5997F3F6FD	PASINI_SUZ12_TARGETS_DN	msigdb_c2_cgp	8.45732	18021	498	313	30
uploaded_gene_set	LINCS_DN_LJP006_A549_24H_BI_2536_3_33	LINCS_DN_LJP006_A549_24H_BI_2536_3_33	LJP006_A549_24H-BI-2536-3.33	LINCS_down_set	8.41614	8862	288	167	23
uploaded_gene_set	GO_0003215	GO:0003215	cardiac right ventricle morphogenesis	gene_ontology	8.24389	18682	489	12	7
uploaded_gene_set	MSIG_449ABA66681A05EB61FBFD0C744E4D5B	MSIG_449ABA66681A05EB61FBFD0C744E4D5B	MIYAGAWA_TARGETS_OF_EWSR1_ETS_FUSIONS_DN	msigdb_c2_cgp	8.08197	18021	498	217	24
uploaded_gene_set	MSIG_6D289D8AC39CE003272FC85592A4C86C	MSIG_6D289D8AC39CE003272FC85592A4C86C	LIM_MAMMARY_STEM_CELL_UP	msigdb_c2_cgp	8.03202	18021	498	487	38
uploaded_gene_set	MSIG_81F40BBA017432B04AB8E73FA262179A	MSIG_81F40BBA017432B04AB8E73FA262179A	LIM_MAMMARY_LUMINAL_MATURE_DN	msigdb_c2_cgp	7.90452	18021	498	99	16
uploaded_gene_set	LINCS_UP_LJP006_PC3_24H_GSK_2126458_0_12	LINCS_UP_LJP006_PC3_24H_GSK_2126458_0_12	LJP006_PC3_24H-GSK-2126458-0.12	LINCS_up_set	7.89369	8967	301	172	23
uploaded_gene_set	LINCS_DN_LJP008_A549_24H_____JQ1_3_33	LINCS_DN_LJP008_A549_24H_____JQ1_3_33	LJP008_A549_24H-(+)-JQ1-3.33	LINCS_down_set	7.88458	8862	288	75	15
uploaded_gene_set	MSIG_5404312C00EDE76E7E143029B4EE9FC0	MSIG_5404312C00EDE76E7E143029B4EE9FC0	MODULE_1	msigdb_c4_cm	7.82415	8235	265	363	34
uploaded_gene_set	LINCS_UP_LJP005_MDAMB231_24H_PD_0325901_3_33	LINCS_UP_LJP005_MDAMB231_24H_PD_0325901_3_33	LJP005_MDAMB231_24H-PD-0325901-3.33	LINCS_up_set	7.79782	8967	301	160	22
uploaded_gene_set	LINCS_DN_LJP005_A549_24H_XMD16_144_10	LINCS_DN_LJP005_A549_24H_XMD16_144_10	LJP005_A549_24H-XMD16-144-10	LINCS_down_set	7.76745	8862	288	138	20
uploaded_gene_set	LINCS_UP_LJP005_HS578T_24H_GSK_1059615_3_33	LINCS_UP_LJP005_HS578T_24H_GSK_1059615_3_33	LJP005_HS578T_24H-GSK-1059615-3.33	LINCS_up_set	7.75896	8967	301	121	19
uploaded_gene_set	PACO_V_CDX2_Q5	V$CDX2_Q5	PACO_V_CDX2_Q5	pathcom_pathway	7.66405	13402	408	241	26
uploaded_gene_set	LINCS_UP_LJP005_MDAMB231_24H_PD_0325901_0_37	LINCS_UP_LJP005_MDAMB231_24H_PD_0325901_0_37	LJP005_MDAMB231_24H-PD-0325901-0.37	LINCS_up_set	7.65282	8967	301	65	14
uploaded_gene_set	MSIG_64C10D13AD6214AF74FA46C1FB6E9C8C	MSIG_64C10D13AD6214AF74FA46C1FB6E9C8C	GSE42021_CD24INT_VS_CD24LOW_TCONV_THYMUS_DN	msigdb_c7_all	7.59497	17898	496	195	22
uploaded_gene_set	MSIG_7B4410F221D73D1310E68F03793BAF8C	MSIG_7B4410F221D73D1310E68F03793BAF8C	BOQUEST_STEM_CELL_CULTURED_VS_FRESH_UP	msigdb_c2_cgp	7.55533	18021	498	423	34
uploaded_gene_set	MSIG_3484E0F3C647D521F7E0FADC9CF5B485	MSIG_3484E0F3C647D521F7E0FADC9CF5B485	RODWELL_AGING_KIDNEY_NO_BLOOD_UP	msigdb_c2_cgp	7.53523	18021	498	214	23
uploaded_gene_set	PACO_CTTTGA_V_LEF1_Q2_CTTTGT_V_LEF1_Q2	CTTTGA_V$LEF1_Q2;CTTTGT_V$LEF1_Q2	PACO_CTTTGA_V_LEF1_Q2_CTTTGT_V_LEF1_Q2	pathcom_pathway	7.28589	13402	408	322	30
uploaded_gene_set	MSIG_14FA8E0EC54F162B7FB4A7AE8DD4365B	MSIG_14FA8E0EC54F162B7FB4A7AE8DD4365B	VECCHI_GASTRIC_CANCER_ADVANCED_VS_EARLY_UP	msigdb_c2_cgp	7.24055	18021	498	171	20
uploaded_gene_set	MSIG_D9F040AAAAF103842AD23CA4EFD1C15F	MSIG_D9F040AAAAF103842AD23CA4EFD1C15F	DUTERTRE_ESTRADIOL_RESPONSE_24HR_DN	msigdb_c2_cgp	7.21385	18021	498	501	37
uploaded_gene_set	LINCS_UP_LJP006_PC3_24H_PI_103_1_11	LINCS_UP_LJP006_PC3_24H_PI_103_1_11	LJP006_PC3_24H-PI-103-1.11	LINCS_up_set	6.96766	8967	301	163	21
uploaded_gene_set	LINCS_DN_LJP006_HA1E_24H_KIN001_043_1_11	LINCS_DN_LJP006_HA1E_24H_KIN001_043_1_11	LJP006_HA1E_24H-KIN001-043-1.11	LINCS_down_set	6.90649	8862	288	88	15
uploaded_gene_set	LINCS_UP_LJP005_MCF10A_24H_GDC_0980_3_33	LINCS_UP_LJP005_MCF10A_24H_GDC_0980_3_33	LJP005_MCF10A_24H-GDC-0980-3.33	LINCS_up_set	6.895	8967	301	110	17
uploaded_gene_set	MSIG_5465FB34FD0CA1BAE0395BF53DAC4D75	MSIG_5465FB34FD0CA1BAE0395BF53DAC4D75	WAMUNYOKOLI_OVARIAN_CANCER_GRADES_1_2_DN	msigdb_c2_cgp	6.81065	18021	498	64	12
uploaded_gene_set	LINCS_DN_LJP008_HA1E_24H_I_BET151_1_11	LINCS_DN_LJP008_HA1E_24H_I_BET151_1_11	LJP008_HA1E_24H-I-BET151-1.11	LINCS_down_set	6.75404	8862	288	116	17
uploaded_gene_set	LINCS_DN_LJP006_A549_24H_KIN001_043_0_37	LINCS_DN_LJP006_A549_24H_KIN001_043_0_37	LJP006_A549_24H-KIN001-043-0.37	LINCS_down_set	6.74264	8862	288	67	13
uploaded_gene_set	MSIG_76CBB8B7DA574A6979BA38D0C076D08B	MSIG_76CBB8B7DA574A6979BA38D0C076D08B	ZWANG_TRANSIENTLY_UP_BY_2ND_EGF_PULSE_ONLY	msigdb_c2_cgp	6.73932	18021	498	1532	77
uploaded_gene_set	LINCS_UP_LJP006_A375_24H_PD_0325901_0_04	LINCS_UP_LJP006_A375_24H_PD_0325901_0_04	LJP006_A375_24H-PD-0325901-0.04	LINCS_up_set	6.69974	8967	301	199	23
uploaded_gene_set	MSIG_EC74E364CA83F8A895586E87A2A44384	MSIG_EC74E364CA83F8A895586E87A2A44384	GSE37605_FOXP3_FUSION_GFP_VS_IRES_GFP_TREG_C57BL6_DN	msigdb_c7_all	6.69971	17898	496	167	19
uploaded_gene_set	LINCS_UP_LJP006_LNCAP_24H_MITOXANTRONE_3_33	LINCS_UP_LJP006_LNCAP_24H_MITOXANTRONE_3_33	LJP006_LNCAP_24H-mitoxantrone-3.33	LINCS_up_set	6.67201	8967	301	155	20
uploaded_gene_set	MSIG_60E038C0FB8F6019D4EED4FF4B5E2594	MSIG_60E038C0FB8F6019D4EED4FF4B5E2594	IZADPANAH_STEM_CELL_ADIPOSE_VS_BONE_DN	msigdb_c2_cgp	6.60566	18021	498	107	15
uploaded_gene_set	MSIG_092E585CDA54D2FE05502D53C1F9C635	MSIG_092E585CDA54D2FE05502D53C1F9C635	LINDGREN_BLADDER_CANCER_CLUSTER_2B	msigdb_c2_cgp	6.53879	18021	498	381	30
uploaded_gene_set	PACO_TTGTTT_V_FOXO4_01	TTGTTT_V$FOXO4_01	PACO_TTGTTT_V_FOXO4_01	pathcom_pathway	6.45648	13402	408	1555	82
uploaded_gene_set	MSIG_29624047A1CEBEBA690B2928A6E24923	MSIG_29624047A1CEBEBA690B2928A6E24923	ACEVEDO_FGFR1_TARGETS_IN_PROSTATE_CANCER_MODEL_DN	msigdb_c2_cgp	6.45248	18021	498	303	26
uploaded_gene_set	LINCS_UP_LJP006_LNCAP_24H_WZ_4_145_0_12	LINCS_UP_LJP006_LNCAP_24H_WZ_4_145_0_12	LJP006_LNCAP_24H-WZ-4-145-0.12	LINCS_up_set	6.4216	8967	301	48	11
uploaded_gene_set	LINCS_DN_LJP008_A549_24H_PFI_1_10	LINCS_DN_LJP008_A549_24H_PFI_1_10	LJP008_A549_24H-PFI-1-10	LINCS_down_set	6.39308	8862	288	96	15
uploaded_gene_set	LINCS_DN_LJP008_HA1E_24H_____JQ1_0_37	LINCS_DN_LJP008_HA1E_24H_____JQ1_0_37	LJP008_HA1E_24H-(+)-JQ1-0.37	LINCS_down_set	6.39308	8862	288	96	15
uploaded_gene_set	LINCS_DN_LJP008_HA1E_24H_PFI_1_10	LINCS_DN_LJP008_HA1E_24H_PFI_1_10	LJP008_HA1E_24H-PFI-1-10	LINCS_down_set	6.36592	8862	288	152	19
uploaded_gene_set	MSIG_AD061D0F67E2B5F5D0BA0CCFAC2ACC10	MSIG_AD061D0F67E2B5F5D0BA0CCFAC2ACC10	SMID_BREAST_CANCER_BASAL_DN	msigdb_c2_cgp	6.33902	18021	498	683	43
uploaded_gene_set	MSIG_4765C2CA0E4E343544BDBB9DA4B1D176	MSIG_4765C2CA0E4E343544BDBB9DA4B1D176	MODULE_84	msigdb_c4_cm	6.32799	8235	265	539	40
uploaded_gene_set	LINCS_UP_LJP005_HT29_24H_TGX_221_0_37	LINCS_UP_LJP005_HT29_24H_TGX_221_0_37	LJP005_HT29_24H-TGX-221-0.37	LINCS_up_set	6.28253	8967	301	121	17
uploaded_gene_set	LINCS_DN_LJP006_MDAMB231_3H_WITHAFERIN_A_10	LINCS_DN_LJP006_MDAMB231_3H_WITHAFERIN_A_10	LJP006_MDAMB231_3H-withaferin-a-10	LINCS_down_set	6.27746	8862	288	51	11
uploaded_gene_set	LINCS_UP_LJP005_MCF10A_3H_AZD_8330_1_11	LINCS_UP_LJP005_MCF10A_3H_AZD_8330_1_11	LJP005_MCF10A_3H-AZD-8330-1.11	LINCS_up_set	6.26569	8967	301	40	10
uploaded_gene_set	MSIG_48CCACA7F40460311FA2D2118368CBCF	MSIG_48CCACA7F40460311FA2D2118368CBCF	WONG_ADULT_TISSUE_STEM_MODULE	msigdb_c2_cgp	6.20507	18021	498	715	44
uploaded_gene_set	MSIG_36F438FC0ECD1CD2B3EB0A0B890CB7B2	MSIG_36F438FC0ECD1CD2B3EB0A0B890CB7B2	SCHAEFFER_PROSTATE_DEVELOPMENT_12HR_UP	msigdb_c2_cgp	6.19137	18021	498	115	15
uploaded_gene_set	MSIG_67378DDE56FC8159C43F6D6F1B958ABC	MSIG_67378DDE56FC8159C43F6D6F1B958ABC	SCHAEFFER_PROSTATE_DEVELOPMENT_48HR_UP	msigdb_c2_cgp	6.16894	18021	498	484	34
uploaded_gene_set	LINCS_UP_LJP006_PC3_24H_GSK_2126458_1_11	LINCS_UP_LJP006_PC3_24H_GSK_2126458_1_11	LJP006_PC3_24H-GSK-2126458-1.11	LINCS_up_set	6.11019	8967	301	183	21
uploaded_gene_set	MSIG_6C89DE28F7AEB125B783A108698A9C3C	MSIG_6C89DE28F7AEB125B783A108698A9C3C	DURAND_STROMA_S_UP	msigdb_c2_cgp	6.0992	18021	498	296	25
uploaded_gene_set	LINCS_UP_LJP008_PC3_24H_SIROLIMUS_10	LINCS_UP_LJP008_PC3_24H_SIROLIMUS_10	LJP008_PC3_24H-sirolimus-10	LINCS_up_set	6.08193	8967	301	139	18
uploaded_gene_set	LINCS_UP_LJP006_LNCAP_3H_AZD_8055_3_33	LINCS_UP_LJP006_LNCAP_3H_AZD_8055_3_33	LJP006_LNCAP_3H-AZD-8055-3.33	LINCS_up_set	6.05207	8967	301	42	10
uploaded_gene_set	MSIG_7833B985FA50C638E250216C31C6A530	MSIG_7833B985FA50C638E250216C31C6A530	CHIANG_LIVER_CANCER_SUBCLASS_CTNNB1_DN	msigdb_c2_cgp	6.04706	18021	498	167	18
uploaded_gene_set	LINCS_UP_LJP008_A375_24H_BELINOSTAT_0_37	LINCS_UP_LJP008_A375_24H_BELINOSTAT_0_37	LJP008_A375_24H-belinostat-0.37	LINCS_up_set	6.0283	8967	301	126	17
uploaded_gene_set	LINCS_UP_LJP009_PC3_24H_SIROLIMUS_10	LINCS_UP_LJP009_PC3_24H_SIROLIMUS_10	LJP009_PC3_24H-sirolimus-10	LINCS_up_set	6.0283	8967	301	126	17
uploaded_gene_set	LINCS_DN_LJP005_A549_24H_ENZASTAURIN_10	LINCS_DN_LJP005_A549_24H_ENZASTAURIN_10	LJP005_A549_24H-enzastaurin-10	LINCS_down_set	6.01202	8862	288	54	11
uploaded_gene_set	LINCS_DN_LJP009_HEPG2_24H_REGORAFENIB_0_37	LINCS_DN_LJP009_HEPG2_24H_REGORAFENIB_0_37	LJP009_HEPG2_24H-regorafenib-0.37	LINCS_down_set	6.00944	8862	288	77	13
uploaded_gene_set	LINCS_DN_LJP006_HA1E_24H_DASATINIB_1_11	LINCS_DN_LJP006_HA1E_24H_DASATINIB_1_11	LJP006_HA1E_24H-dasatinib-1.11	LINCS_down_set	5.98332	8862	288	131	17
uploaded_gene_set	MSIG_481070FC3F684C7829B6E4B8A689EBBE	MSIG_481070FC3F684C7829B6E4B8A689EBBE	RUIZ_TNC_TARGETS_UP	msigdb_c2_cgp	5.96962	18021	498	152	17
uploaded_gene_set	MSIG_E7D8B5121CC54818926E702D0FCAE865	MSIG_E7D8B5121CC54818926E702D0FCAE865	PLASARI_TGFB1_TARGETS_10HR_DN	msigdb_c2_cgp	5.96775	18021	498	242	22
uploaded_gene_set	LINCS_DN_LJP005_BT20_24H_WH_4_025_0_04	LINCS_DN_LJP005_BT20_24H_WH_4_025_0_04	LJP005_BT20_24H-WH-4-025-0.04	LINCS_down_set	5.94656	8862	288	66	12
uploaded_gene_set	LINCS_UP_LJP006_MCF10A_24H_WYE_125132_0_12	LINCS_UP_LJP006_MCF10A_24H_WYE_125132_0_12	LJP006_MCF10A_24H-WYE-125132-0.12	LINCS_up_set	5.94361	8967	301	142	18
uploaded_gene_set	LINCS_DN_LJP008_A549_24H_____JQ1_10	LINCS_DN_LJP008_A549_24H_____JQ1_10	LJP008_A549_24H-(+)-JQ1-10	LINCS_down_set	5.94292	8862	288	78	13
uploaded_gene_set	R_HSA_397014	R-HSA-397014	Muscle contraction	reactome_annotation	5.87092	11511	269	204	18
uploaded_gene_set	LINCS_DN_LJP006_HA1E_24H_BI_2536_10	LINCS_DN_LJP006_HA1E_24H_BI_2536_10	LJP006_HA1E_24H-BI-2536-10	LINCS_down_set	5.83911	8862	288	149	18
uploaded_gene_set	LINCS_UP_LJP005_MDAMB231_24H_PD_0325901_1_11	LINCS_UP_LJP005_MDAMB231_24H_PD_0325901_1_11	LJP005_MDAMB231_24H-PD-0325901-1.11	LINCS_up_set	5.83456	8967	301	130	17
uploaded_gene_set	MSIG_130A08A07E2C7AF733F674537B817AE9	MSIG_130A08A07E2C7AF733F674537B817AE9	ROZANOV_MMP14_TARGETS_UP	msigdb_c2_cgp	5.83319	18021	498	266	23
uploaded_gene_set	PACO_TGCCAAR_V_NF1_Q6	TGCCAAR_V$NF1_Q6	PACO_TGCCAAR_V_NF1_Q6	pathcom_pathway	5.80248	13402	408	544	38
uploaded_gene_set	LINCS_DN_LJP005_HA1E_24H_GELDANAMYCIN_10	LINCS_DN_LJP005_HA1E_24H_GELDANAMYCIN_10	LJP005_HA1E_24H-geldanamycin-10	LINCS_down_set	5.79766	8862	288	135	17
uploaded_gene_set	LINCS_UP_LJP009_PC3_24H_OLAPARIB_0_04	LINCS_UP_LJP009_PC3_24H_OLAPARIB_0_04	LJP009_PC3_24H-olaparib-0.04	LINCS_up_set	5.78533	8967	301	117	16
uploaded_gene_set	MSIG_F99EB2BA67C3E7B15153613C6F9BE36E	MSIG_F99EB2BA67C3E7B15153613C6F9BE36E	DELYS_THYROID_CANCER_DN	msigdb_c2_cgp	5.75405	18021	498	230	21
uploaded_gene_set	LINCS_UP_LJP005_A375_24H_AZD_8330_3_33	LINCS_UP_LJP005_A375_24H_AZD_8330_3_33	LJP005_A375_24H-AZD-8330-3.33	LINCS_up_set	5.72937	8967	301	193	21
uploaded_gene_set	LINCS_UP_LJP006_BT20_3H_QL_X_138_10	LINCS_UP_LJP006_BT20_3H_QL_X_138_10	LJP006_BT20_3H-QL-X-138-10	LINCS_up_set	5.72846	8967	301	27	8
uploaded_gene_set	LINCS_UP_LJP006_LNCAP_3H_TORIN_1_0_12	LINCS_UP_LJP006_LNCAP_3H_TORIN_1_0_12	LJP006_LNCAP_3H-torin-1-0.12	LINCS_up_set	5.72846	8967	301	27	8
uploaded_gene_set	PACO_V_SRY_02	V$SRY_02	PACO_V_SRY_02	pathcom_pathway	5.71518	13402	408	194	20
uploaded_gene_set	MSIG_C3A1D98A68F453604F7AA2999AD6BF4C	MSIG_C3A1D98A68F453604F7AA2999AD6BF4C	GSE17974_CTRL_VS_ACT_IL4_AND_ANTI_IL12_12H_CD4_TCELL_UP	msigdb_c7_all	5.69754	17898	496	176	18
uploaded_gene_set	LINCS_DN_LJP009_HEPG2_24H_REGORAFENIB_3_33	LINCS_DN_LJP009_HEPG2_24H_REGORAFENIB_3_33	LJP009_HEPG2_24H-regorafenib-3.33	LINCS_down_set	5.68843	8862	288	95	14
uploaded_gene_set	LINCS_UP_LJP006_HS578T_24H_AZD_7762_1_11	LINCS_UP_LJP006_HS578T_24H_AZD_7762_1_11	LJP006_HS578T_24H-AZD-7762-1.11	LINCS_up_set	5.6857	8967	301	119	16
uploaded_gene_set	MSIG_09BE92CEBB7250A85DA1E41182D1BD2F	MSIG_09BE92CEBB7250A85DA1E41182D1BD2F	GSE42021_CD24HI_VS_CD24LOW_TREG_THYMUS_DN	msigdb_c7_all	5.66284	17898	496	195	19
uploaded_gene_set	LINCS_UP_LJP006_HME1_24H_PD_0325901_0_12	LINCS_UP_LJP006_HME1_24H_PD_0325901_0_12	LJP006_HME1_24H-PD-0325901-0.12	LINCS_up_set	5.64155	8967	301	164	19
uploaded_gene_set	MSIG_F4B311861536F0A2244B68C1D9536F38	MSIG_F4B311861536F0A2244B68C1D9536F38	CERVERA_SDHB_TARGETS_2	msigdb_c2_cgp	5.64128	18021	498	111	14
uploaded_gene_set	LINCS_UP_LJP008_A375_24H_ROCILINOSTAT_10	LINCS_UP_LJP008_A375_24H_ROCILINOSTAT_10	LJP008_A375_24H-rocilinostat-10	LINCS_up_set	5.63673	8967	301	120	16
uploaded_gene_set	MSIG_40058F99A261C99806B17839D5F6EE75	MSIG_40058F99A261C99806B17839D5F6EE75	CHARAFE_BREAST_CANCER_LUMINAL_VS_BASAL_DN	msigdb_c2_cgp	5.61835	18021	498	444	31
uploaded_gene_set	LINCS_DN_LJP006_A549_24H_XMD11_85H_10	LINCS_DN_LJP006_A549_24H_XMD11_85H_10	LJP006_A549_24H-XMD11-85H-10	LINCS_down_set	5.60893	8862	288	59	11
uploaded_gene_set	LINCS_DN_LJP006_MCF10A_24H_AZD_7762_1_11	LINCS_DN_LJP006_MCF10A_24H_AZD_7762_1_11	LJP006_MCF10A_24H-AZD-7762-1.11	LINCS_down_set	5.60881	8862	288	48	10
uploaded_gene_set	MSIG_C98FF64DBA5F7F9C1E80752702C2A6EF	MSIG_C98FF64DBA5F7F9C1E80752702C2A6EF	LIEN_BREAST_CARCINOMA_METAPLASTIC_VS_DUCTAL_UP	msigdb_c2_cgp	5.60458	18021	498	82	12
uploaded_gene_set	PACO_V_AFP1_Q6	V$AFP1_Q6	PACO_V_AFP1_Q6	pathcom_pathway	5.5902	13402	408	251	23
uploaded_gene_set	LINCS_UP_LJP005_HS578T_3H_TORIN_2_0_04	LINCS_UP_LJP005_HS578T_3H_TORIN_2_0_04	LJP005_HS578T_3H-torin-2-0.04	LINCS_up_set	5.5484	8967	301	58	11
uploaded_gene_set	PACO_V_PBX1_01	V$PBX1_01	PACO_V_PBX1_01	pathcom_pathway	5.54338	13402	408	199	20
uploaded_gene_set	LINCS_UP_LJP006_MCF10A_24H_GELDANAMYCIN_3_33	LINCS_UP_LJP006_MCF10A_24H_GELDANAMYCIN_3_33	LJP006_MCF10A_24H-geldanamycin-3.33	LINCS_up_set	5.52283	8967	301	167	19
uploaded_gene_set	LINCS_UP_LJP006_HME1_3H_DASATINIB_1_11	LINCS_UP_LJP006_HME1_3H_DASATINIB_1_11	LJP006_HME1_3H-dasatinib-1.11	LINCS_up_set	5.51503	8967	301	70	12
uploaded_gene_set	LINCS_UP_LJP006_PC3_24H_Y_39983_0_37	LINCS_UP_LJP006_PC3_24H_Y_39983_0_37	LJP006_PC3_24H-Y-39983-0.37	LINCS_up_set	5.47905	8967	301	38	9
uploaded_gene_set	MSIG_F36FAFCB0F436B2685B94BCF99FC3662	MSIG_F36FAFCB0F436B2685B94BCF99FC3662	WINZEN_DEGRADED_VIA_KHSRP	msigdb_c2_cgp	5.4786	18021	498	99	13
uploaded_gene_set	LINCS_UP_LJP006_HME1_24H_WZ_4_145_0_37	LINCS_UP_LJP006_HME1_24H_WZ_4_145_0_37	LJP006_HME1_24H-WZ-4-145-0.37	LINCS_up_set	5.46668	8967	301	96	14
uploaded_gene_set	PACO_V_SOX5_01	V$SOX5_01	PACO_V_SOX5_01	pathcom_pathway	5.46378	13402	408	237	22
uploaded_gene_set	MSIG_EE5D592A3365019007409545723CA526	MSIG_EE5D592A3365019007409545723CA526	MAINA_VHL_TARGETS_UP	msigdb_c2_cgp	5.44988	18021	498	10	5
uploaded_gene_set	LINCS_UP_LJP006_HS578T_24H_WZ_4_145_3_33	LINCS_UP_LJP006_HS578T_24H_WZ_4_145_3_33	LJP006_HS578T_24H-WZ-4-145-3.33	LINCS_up_set	5.44768	8967	301	71	12
uploaded_gene_set	MSIG_61BCD550566D5D5A4192CF98847CBB46	MSIG_61BCD550566D5D5A4192CF98847CBB46	CAIRO_LIVER_DEVELOPMENT_UP	msigdb_c2_cgp	5.43826	18021	498	166	17
uploaded_gene_set	LINCS_DN_LJP006_A549_24H_AFATINIB_10	LINCS_DN_LJP006_A549_24H_AFATINIB_10	LJP006_A549_24H-afatinib-10	LINCS_down_set	5.42719	8862	288	175	19
uploaded_gene_set	LINCS_UP_LJP005_HT29_24H_TRAMETINIB_10	LINCS_UP_LJP005_HT29_24H_TRAMETINIB_10	LJP005_HT29_24H-trametinib-10	LINCS_up_set	5.42703	8967	301	139	17
uploaded_gene_set	LINCS_UP_LJP008_HEPG2_24H_AZACITIDINE_10	LINCS_UP_LJP008_HEPG2_24H_AZACITIDINE_10	LJP008_HEPG2_24H-azacitidine-10	LINCS_up_set	5.42703	8967	301	139	17
uploaded_gene_set	LINCS_UP_LJP005_A375_24H_TRAMETINIB_1_11	LINCS_UP_LJP005_A375_24H_TRAMETINIB_1_11	LJP005_A375_24H-trametinib-1.11	LINCS_up_set	5.40214	8967	301	186	20
uploaded_gene_set	LINCS_UP_LJP006_HA1E_24H_WZ_4_145_3_33	LINCS_UP_LJP006_HA1E_24H_WZ_4_145_3_33	LJP006_HA1E_24H-WZ-4-145-3.33	LINCS_up_set	5.39997	8967	301	125	16
uploaded_gene_set	LINCS_DN_LJP005_BT20_24H_WH_4_025_10	LINCS_DN_LJP005_BT20_24H_WH_4_025_10	LJP005_BT20_24H-WH-4-025-10	LINCS_down_set	5.39839	8862	288	74	12
uploaded_gene_set	LINCS_DN_LJP005_HCC515_24H_CP466722_10	LINCS_DN_LJP005_HCC515_24H_CP466722_10	LJP005_HCC515_24H-CP466722-10	LINCS_down_set	5.39839	8862	288	74	12
uploaded_gene_set	LINCS_UP_LJP006_SKBR3_3H_A443654_0_12	LINCS_UP_LJP006_SKBR3_3H_A443654_0_12	LJP006_SKBR3_3H-A443654-0.12	LINCS_up_set	5.39564	8967	301	49	10
uploaded_gene_set	LINCS_DN_LJP006_A549_24H_KIN001_043_0_12	LINCS_DN_LJP006_A549_24H_KIN001_043_0_12	LJP006_A549_24H-KIN001-043-0.12	LINCS_down_set	5.35548	8862	288	51	10
uploaded_gene_set	MSIG_98F4CFC0A86A113444B6CB4142A00B0E	MSIG_98F4CFC0A86A113444B6CB4142A00B0E	VECCHI_GASTRIC_CANCER_EARLY_DN	msigdb_c2_cgp	5.32597	18021	498	348	26
uploaded_gene_set	LINCS_UP_LJP008_HA1E_24H_GSK_J4_0_37	LINCS_UP_LJP008_HA1E_24H_GSK_J4_0_37	LJP008_HA1E_24H-GSK-J4-0.37	LINCS_up_set	5.32347	8967	301	61	11
uploaded_gene_set	LINCS_UP_LJP005_MCF7_3H_NVP_BEZ235_0_12	LINCS_UP_LJP005_MCF7_3H_NVP_BEZ235_0_12	LJP005_MCF7_3H-NVP-BEZ235-0.12	LINCS_up_set	5.31661	8967	301	73	12
uploaded_gene_set	LINCS_DN_LJP008_PC3_24H_PRACINOSTAT_10	LINCS_DN_LJP008_PC3_24H_PRACINOSTAT_10	LJP008_PC3_24H-pracinostat-10	LINCS_down_set	5.31225	8862	288	162	18
uploaded_gene_set	LINCS_UP_LJP005_HS578T_3H_GDC_0980_1_11	LINCS_UP_LJP005_HS578T_3H_GDC_0980_1_11	LJP005_HS578T_3H-GDC-0980-1.11	LINCS_up_set	5.2801	8967	301	40	9
uploaded_gene_set	MSIG_B92C49FC7D83E6422BE3E365010213EB	MSIG_B92C49FC7D83E6422BE3E365010213EB	TAKEDA_TARGETS_OF_NUP98_HOXA9_FUSION_8D_UP	msigdb_c2_cgp	5.27102	18021	498	153	16
uploaded_gene_set	LINCS_UP_LJP006_MCF10A_24H_GELDANAMYCIN_0_12	LINCS_UP_LJP006_MCF10A_24H_GELDANAMYCIN_0_12	LJP006_MCF10A_24H-geldanamycin-0.12	LINCS_up_set	5.25722	8967	301	174	19
uploaded_gene_set	LINCS_UP_LJP005_HT29_24H_PD_0325901_0_37	LINCS_UP_LJP005_HT29_24H_PD_0325901_0_37	LJP005_HT29_24H-PD-0325901-0.37	LINCS_up_set	5.24653	8967	301	114	15
uploaded_gene_set	LINCS_UP_LJP006_HME1_24H_SELUMETINIB_10	LINCS_UP_LJP006_HME1_24H_SELUMETINIB_10	LJP006_HME1_24H-selumetinib-10	LINCS_up_set	5.24156	8967	301	207	21
uploaded_gene_set	LINCS_DN_LJP005_HEPG2_24H_AZD_8330_10	LINCS_DN_LJP005_HEPG2_24H_AZD_8330_10	LJP005_HEPG2_24H-AZD-8330-10	LINCS_down_set	5.22242	8862	288	90	13
uploaded_gene_set	LINCS_DN_LJP006_MCF7_24H_GELDANAMYCIN_0_04	LINCS_DN_LJP006_MCF7_24H_GELDANAMYCIN_0_04	LJP006_MCF7_24H-geldanamycin-0.04	LINCS_down_set	5.22063	8862	288	32	8
uploaded_gene_set	MSIG_B7F7AE8D87BD9838E59A3F6C91E6B6BD	MSIG_B7F7AE8D87BD9838E59A3F6C91E6B6BD	MIKKELSEN_NPC_ICP_WITH_H3K4ME3	msigdb_c2_cgp	5.21129	18021	498	442	30
uploaded_gene_set	MSIG_4F31F36E8B8184B10CBC77FD37CDD009	MSIG_4F31F36E8B8184B10CBC77FD37CDD009	WAMUNYOKOLI_OVARIAN_CANCER_LMP_DN	msigdb_c2_cgp	5.20888	18021	498	191	18
uploaded_gene_set	LINCS_DN_LJP006_SKBR3_24H_AZD_5438_3_33	LINCS_DN_LJP006_SKBR3_24H_AZD_5438_3_33	LJP006_SKBR3_24H-AZD-5438-3.33	LINCS_down_set	5.19902	8862	288	165	18
uploaded_gene_set	MSIG_4315B90B034E98ED9CC341FA09925603	MSIG_4315B90B034E98ED9CC341FA09925603	WOO_LIVER_CANCER_RECURRENCE_UP	msigdb_c2_cgp	5.19049	18021	498	105	13
uploaded_gene_set	LINCS_DN_LJP006_A549_24H_WITHAFERIN_A_3_33	LINCS_DN_LJP006_A549_24H_WITHAFERIN_A_3_33	LJP006_A549_24H-withaferin-a-3.33	LINCS_down_set	5.18428	8862	288	134	16
uploaded_gene_set	LINCS_DN_LJP008_A549_24H_I_BET151_3_33	LINCS_DN_LJP008_A549_24H_I_BET151_3_33	LJP008_A549_24H-I-BET151-3.33	LINCS_down_set	5.16312	8862	288	105	14
uploaded_gene_set	MSIG_22B3CD10D30F29C308AD417A115B50F1	MSIG_22B3CD10D30F29C308AD417A115B50F1	TAKEDA_TARGETS_OF_NUP98_HOXA9_FUSION_3D_UP	msigdb_c2_cgp	5.1614	18021	498	174	17
uploaded_gene_set	LINCS_UP_LJP006_BT20_3H_CGP_60474_3_33	LINCS_UP_LJP006_BT20_3H_CGP_60474_3_33	LJP006_BT20_3H-CGP-60474-3.33	LINCS_up_set	5.16046	8967	301	23	7
uploaded_gene_set	LINCS_DN_LJP008_A549_24H_I_BET_10	LINCS_DN_LJP008_A549_24H_I_BET_10	LJP008_A549_24H-I-BET-10	LINCS_down_set	5.15233	8862	288	78	12
uploaded_gene_set	LINCS_UP_LJP005_HT29_24H_FORETINIB_1_11	LINCS_UP_LJP005_HT29_24H_FORETINIB_1_11	LJP005_HT29_24H-foretinib-1.11	LINCS_up_set	5.152	8967	301	116	15
uploaded_gene_set	PACO_TGACCTY_V_ERR1_Q2	TGACCTY_V$ERR1_Q2	PACO_TGACCTY_V_ERR1_Q2	pathcom_pathway	5.15188	13402	408	811	48
uploaded_gene_set	MSIG_88B4C8B6D2711C143707274D4360604A	MSIG_88B4C8B6D2711C143707274D4360604A	ZHANG_TLX_TARGETS_60HR_UP	msigdb_c2_cgp	5.15146	18021	498	292	23
uploaded_gene_set	LINCS_DN_LJP005_HA1E_24H_GELDANAMYCIN_1_11	LINCS_DN_LJP005_HA1E_24H_GELDANAMYCIN_1_11	LJP005_HA1E_24H-geldanamycin-1.11	LINCS_down_set	5.14222	8862	288	135	16
uploaded_gene_set	GO_0005886	GO:0005886	plasma membrane	gene_ontology	5.12866	18682	489	4122	149
uploaded_gene_set	LINCS_UP_LJP005_HEPG2_24H_WZ_3105_1_11	LINCS_UP_LJP005_HEPG2_24H_WZ_3105_1_11	LJP005_HEPG2_24H-WZ-3105-1.11	LINCS_up_set	5.12856	8967	301	76	12
uploaded_gene_set	LINCS_DN_LJP008_A549_24H_PFI_1_3_33	LINCS_DN_LJP008_A549_24H_PFI_1_3_33	LJP008_A549_24H-PFI-1-3.33	LINCS_down_set	5.12044	8862	288	54	10
uploaded_gene_set	LINCS_DN_LJP009_HEPG2_24H_RAF_265_3_33	LINCS_DN_LJP009_HEPG2_24H_RAF_265_3_33	LJP009_HEPG2_24H-RAF_265-3.33	LINCS_down_set	5.11276	8862	288	66	11
uploaded_gene_set	LINCS_DN_LJP005_A549_24H_PELITINIB_10	LINCS_DN_LJP005_A549_24H_PELITINIB_10	LJP005_A549_24H-pelitinib-10	LINCS_down_set	5.08552	8862	288	152	17
uploaded_gene_set	LINCS_UP_LJP005_HT29_24H_PD_0325901_0_04	LINCS_UP_LJP005_HT29_24H_PD_0325901_0_04	LJP005_HT29_24H-PD-0325901-0.04	LINCS_up_set	5.0774	8967	301	163	18
uploaded_gene_set	LINCS_UP_LJP006_MCF10A_24H_TORIN_1_0_12	LINCS_UP_LJP006_MCF10A_24H_TORIN_1_0_12	LJP006_MCF10A_24H-torin-1-0.12	LINCS_up_set	5.06886	8967	301	90	13
uploaded_gene_set	LINCS_UP_LJP005_MDAMB231_24H_PD_0325901_10	LINCS_UP_LJP005_MDAMB231_24H_PD_0325901_10	LJP005_MDAMB231_24H-PD-0325901-10	LINCS_up_set	5.05967	8967	301	118	15
uploaded_gene_set	LINCS_DN_LJP005_HA1E_24H_GELDANAMYCIN_0_37	LINCS_DN_LJP005_HA1E_24H_GELDANAMYCIN_0_37	LJP005_HA1E_24H-geldanamycin-0.37	LINCS_down_set	5.05937	8862	288	137	16
uploaded_gene_set	LINCS_DN_LJP008_A549_24H_I_BET_3_33	LINCS_DN_LJP008_A549_24H_I_BET_3_33	LJP008_A549_24H-I-BET-3.33	LINCS_down_set	5.04742	8862	288	67	11
uploaded_gene_set	LINCS_DN_LJP006_A549_24H_A443654_0_37	LINCS_DN_LJP006_A549_24H_A443654_0_37	LJP006_A549_24H-A443654-0.37	LINCS_down_set	5.0471	8862	288	153	17
uploaded_gene_set	MSIG_4A271330D42F610A36743F899D5C306A	MSIG_4A271330D42F610A36743F899D5C306A	PEREZ_TP63_TARGETS	msigdb_c2_cgp	5.04567	18021	498	339	25
uploaded_gene_set	LINCS_DN_LJP006_A549_24H_KIN001_043_10	LINCS_DN_LJP006_A549_24H_KIN001_043_10	LJP006_A549_24H-KIN001-043-10	LINCS_down_set	5.01857	8862	288	138	16
uploaded_gene_set	LINCS_UP_LJP005_MCF10A_24H_NVP_AUY922_0_12	LINCS_UP_LJP005_MCF10A_24H_NVP_AUY922_0_12	LJP005_MCF10A_24H-NVP-AUY922-0.12	LINCS_up_set	5.00315	8967	301	165	18
uploaded_gene_set	LINCS_UP_LJP006_MCF10A_24H_WYE_125132_1_11	LINCS_UP_LJP006_MCF10A_24H_WYE_125132_1_11	LJP006_MCF10A_24H-WYE-125132-1.11	LINCS_up_set	5.00315	8967	301	165	18
uploaded_gene_set	LINCS_UP_LJP007_HT29_24H_GDC_0068_10	LINCS_UP_LJP007_HT29_24H_GDC_0068_10	LJP007_HT29_24H-GDC-0068-10	LINCS_up_set	5.00315	8967	301	165	18
uploaded_gene_set	MSIG_AB99DA0D40E2BE37FDB59E3758A93DB8	MSIG_AB99DA0D40E2BE37FDB59E3758A93DB8	PLASARI_TGFB1_TARGETS_10HR_UP	msigdb_c2_cgp	4.99164	18021	498	198	18
uploaded_gene_set	LINCS_DN_LJP009_HEPG2_24H_GSK_429286A_0_04	LINCS_DN_LJP009_HEPG2_24H_GSK_429286A_0_04	LJP009_HEPG2_24H-GSK-429286A-0.04	LINCS_down_set	4.98333	8862	288	68	11
uploaded_gene_set	LINCS_UP_LJP006_LNCAP_24H_GELDANAMYCIN_10	LINCS_UP_LJP006_LNCAP_24H_GELDANAMYCIN_10	LJP006_LNCAP_24H-geldanamycin-10	LINCS_up_set	4.96945	8967	301	120	15
uploaded_gene_set	LINCS_UP_LJP006_LNCAP_24H_LINIFANIB_10	LINCS_UP_LJP006_LNCAP_24H_LINIFANIB_10	LJP006_LNCAP_24H-linifanib-10	LINCS_up_set	4.96945	8967	301	120	15
uploaded_gene_set	LINCS_DN_LJP006_BT20_24H_AFATINIB_10	LINCS_DN_LJP006_BT20_24H_AFATINIB_10	LJP006_BT20_24H-afatinib-10	LINCS_down_set	4.96374	8862	288	124	15
uploaded_gene_set	MSIG_BD1A7AC822526FB8B9A5807D5AEA1E9A	MSIG_BD1A7AC822526FB8B9A5807D5AEA1E9A	CHANDRAN_METASTASIS_DN	msigdb_c2_cgp	4.95968	18021	498	300	23
uploaded_gene_set	MSIG_879CDF494B0DFAD5F9CECE637A79CD7F	MSIG_879CDF494B0DFAD5F9CECE637A79CD7F	MODULE_12	msigdb_c4_cm	4.95914	8235	265	358	28
uploaded_gene_set	MSIG_CC2F86445673D7A3832BE55F5957B08F	MSIG_CC2F86445673D7A3832BE55F5957B08F	PETROVA_ENDOTHELIUM_LYMPHATIC_VS_BLOOD_DN	msigdb_c2_cgp	4.95249	18021	498	162	16
uploaded_gene_set	LINCS_DN_LJP005_A549_24H_WITHAFERIN_A_3_33	LINCS_DN_LJP005_A549_24H_WITHAFERIN_A_3_33	LJP005_A549_24H-withaferin-a-3.33	LINCS_down_set	4.93819	8862	288	140	16
uploaded_gene_set	LINCS_DN_LJP008_HA1E_24H_____JQ1_3_33	LINCS_DN_LJP008_HA1E_24H_____JQ1_3_33	LJP008_HA1E_24H-(+)-JQ1-3.33	LINCS_down_set	4.93819	8862	288	140	16
uploaded_gene_set	LINCS_UP_LJP008_MCF7_24H_MOCETINOSTAT_10	LINCS_UP_LJP008_MCF7_24H_MOCETINOSTAT_10	LJP008_MCF7_24H-mocetinostat-10	LINCS_up_set	4.93744	8967	301	183	19
uploaded_gene_set	LINCS_UP_LJP005_A375_24H_PLX_4720_0_12	LINCS_UP_LJP005_A375_24H_PLX_4720_0_12	LJP005_A375_24H-PLX-4720-0.12	LINCS_up_set	4.93738	8967	301	151	17
uploaded_gene_set	LINCS_UP_LJP005_HT29_24H_TOZASERTIB_10	LINCS_UP_LJP005_HT29_24H_TOZASERTIB_10	LJP005_HT29_24H-tozasertib-10	LINCS_up_set	4.93738	8967	301	151	17
uploaded_gene_set	LINCS_DN_LJP009_HA1E_24H_XMD_892_10	LINCS_DN_LJP009_HA1E_24H_XMD_892_10	LJP009_HA1E_24H-XMD-892-10	LINCS_down_set	4.92494	8862	288	110	14
uploaded_gene_set	LINCS_DN_LJP005_HS578T_24H_WITHAFERIN_A_3_33	LINCS_DN_LJP005_HS578T_24H_WITHAFERIN_A_3_33	LJP005_HS578T_24H-withaferin-a-3.33	LINCS_down_set	4.92092	8862	288	125	15
uploaded_gene_set	LINCS_DN_LJP006_HA1E_24H_HG_6_64_01_0_37	LINCS_DN_LJP006_HA1E_24H_HG_6_64_01_0_37	LJP006_HA1E_24H-HG-6-64-01-0.37	LINCS_down_set	4.92046	8862	288	69	11
uploaded_gene_set	MSIG_7993EB3B4AD4B403405613DB9ADCF012	MSIG_7993EB3B4AD4B403405613DB9ADCF012	GAUSSMANN_MLL_AF4_FUSION_TARGETS_F_UP	msigdb_c2_cgp	4.9017	18021	498	182	17
uploaded_gene_set	MSIG_219924713C768F8E3F6F738678E4D3AA	MSIG_219924713C768F8E3F6F738678E4D3AA	LEF1_UP.V1_DN	msigdb_c6_all	4.88328	10652	384	187	20
uploaded_gene_set	LINCS_UP_LJP008_MCF7_24H_PRACINOSTAT_0_12	LINCS_UP_LJP008_MCF7_24H_PRACINOSTAT_0_12	LJP008_MCF7_24H-pracinostat-0.12	LINCS_up_set	4.88138	8967	301	137	16
uploaded_gene_set	LINCS_DN_LJP008_PC3_24H_I_BET151_3_33	LINCS_DN_LJP008_PC3_24H_I_BET151_3_33	LJP008_PC3_24H-I-BET151-3.33	LINCS_down_set	4.87619	8862	288	174	18
uploaded_gene_set	PACO_V_HOXA4_Q2	V$HOXA4_Q2	PACO_V_HOXA4_Q2	pathcom_pathway	4.87263	13402	408	239	21
uploaded_gene_set	MSIG_A06E306706142090273B2D78FD64FBB0	MSIG_A06E306706142090273B2D78FD64FBB0	TONKS_TARGETS_OF_RUNX1_RUNX1T1_FUSION_HSC_UP	msigdb_c2_cgp	4.87037	18021	498	183	17
uploaded_gene_set	LINCS_DN_LJP009_A549_24H_ON_01910_1_11	LINCS_DN_LJP009_A549_24H_ON_01910_1_11	LJP009_A549_24H-ON-01910-1.11	LINCS_down_set	4.86483	8862	288	46	9
uploaded_gene_set	MSIG_6AD7BD234382B6CBB4F648BC76170543	MSIG_6AD7BD234382B6CBB4F648BC76170543	TING_SILENCED_BY_DICER	msigdb_c2_cgp	4.85917	18021	498	30	7
uploaded_gene_set	LINCS_DN_LJP006_MCF10A_3H_XMD_1150_3_33	LINCS_DN_LJP006_MCF10A_3H_XMD_1150_3_33	LJP006_MCF10A_3H-XMD-1150-3.33	LINCS_down_set	4.85876	8862	288	70	11
uploaded_gene_set	LINCS_UP_LJP006_HS578T_24H_ZSTK_474_0_37	LINCS_UP_LJP006_HS578T_24H_ZSTK_474_0_37	LJP006_HS578T_24H-ZSTK-474-0.37	LINCS_up_set	4.85777	8967	301	108	14
uploaded_gene_set	LINCS_UP_LJP005_MDAMB231_24H_TRAMETINIB_1_11	LINCS_UP_LJP005_MDAMB231_24H_TRAMETINIB_1_11	LJP005_MDAMB231_24H-trametinib-1.11	LINCS_up_set	4.85011	8967	301	68	11
uploaded_gene_set	LINCS_UP_LJP006_HME1_24H_FOSTAMATINIB_10	LINCS_UP_LJP006_HME1_24H_FOSTAMATINIB_10	LJP006_HME1_24H-fostamatinib-10	LINCS_up_set	4.84931	8967	301	56	10
uploaded_gene_set	LINCS_UP_LJP007_HT29_24H_DASATINIB_0_12	LINCS_UP_LJP007_HT29_24H_DASATINIB_0_12	LJP007_HT29_24H-dasatinib-0.12	LINCS_up_set	4.84931	8967	301	56	10
uploaded_gene_set	LINCS_UP_LJP006_SKBR3_24H_BMS_387032_0_37	LINCS_UP_LJP006_SKBR3_24H_BMS_387032_0_37	LJP006_SKBR3_24H-BMS-387032-0.37	LINCS_up_set	4.84102	8967	301	138	16
uploaded_gene_set	LINCS_UP_LJP005_A375_24H_PLX_4720_0_37	LINCS_UP_LJP005_A375_24H_PLX_4720_0_37	LJP005_A375_24H-PLX-4720-0.37	LINCS_up_set	4.83588	8967	301	186	19
uploaded_gene_set	LINCS_UP_LJP008_HEPG2_24H_AZACITIDINE_3_33	LINCS_UP_LJP008_HEPG2_24H_AZACITIDINE_3_33	LJP008_HEPG2_24H-azacitidine-3.33	LINCS_up_set	4.83586	8967	301	81	12
uploaded_gene_set	MSIG_1F557938CFC9C2F94CAFBDFDF2FA1B1D	MSIG_1F557938CFC9C2F94CAFBDFDF2FA1B1D	GAUSSMANN_MLL_AF4_FUSION_TARGETS_E_UP	msigdb_c2_cgp	4.83263	18021	498	97	12
uploaded_gene_set	WIKIPATH_NOTCH1_REGULATION_OF_HUMAN_ENDOTHELIAL_CELL_CALCIFICAT	WIKIPATH_NOTCH1_REGULATION_OF_HUMAN_ENDOTHELIAL_CELL_CALCIFICAT	NOTCH1 regulation of human endothelial cell calcification_Homo sapiens_WP3413	enrichr_pathway	4.82919	6385	222	17	6
uploaded_gene_set	MSIG_135F719CC59D4B494DF194ACB811B9A4	MSIG_135F719CC59D4B494DF194ACB811B9A4	HAN_SATB1_TARGETS_UP	msigdb_c2_cgp	4.82144	18021	498	394	27
uploaded_gene_set	LINCS_DN_LJP005_HA1E_24H_TG_101348_3_33	LINCS_DN_LJP005_HA1E_24H_TG_101348_3_33	LJP005_HA1E_24H-TG-101348-3.33	LINCS_down_set	4.81267	8862	288	84	12
uploaded_gene_set	LINCS_DN_LJP005_HS578T_24H_ENZASTAURIN_10	LINCS_DN_LJP005_HS578T_24H_ENZASTAURIN_10	LJP005_HS578T_24H-enzastaurin-10	LINCS_down_set	4.80899	8862	288	98	13
uploaded_gene_set	LINCS_DN_LJP006_HA1E_24H_QL_XII_47_1_11	LINCS_DN_LJP006_HA1E_24H_QL_XII_47_1_11	LJP006_HA1E_24H-QL-XII-47-1.11	LINCS_down_set	4.80769	8862	288	176	18
uploaded_gene_set	LINCS_UP_LJP006_LNCAP_24H_RADICICOL_3_33	LINCS_UP_LJP006_LNCAP_24H_RADICICOL_3_33	LJP006_LNCAP_24H-radicicol-3.33	LINCS_up_set	4.80722	8967	301	95	13
uploaded_gene_set	LINCS_UP_LJP005_BT20_3H_MITOXANTRONE_0_04	LINCS_UP_LJP005_BT20_3H_MITOXANTRONE_0_04	LJP005_BT20_3H-mitoxantrone-0.04	LINCS_up_set	4.8049	8967	301	35	8
uploaded_gene_set	LINCS_UP_LJP005_A375_24H_TRAMETINIB_3_33	LINCS_UP_LJP005_A375_24H_TRAMETINIB_3_33	LJP005_A375_24H-trametinib-3.33	LINCS_up_set	4.80255	8967	301	187	19
uploaded_gene_set	LINCS_DN_LJP006_HS578T_24H_KIN001_043_0_37	LINCS_DN_LJP006_HS578T_24H_KIN001_043_0_37	LJP006_HS578T_24H-KIN001-043-0.37	LINCS_down_set	4.79819	8862	288	71	11
uploaded_gene_set	LINCS_UP_LJP007_HCC515_24H_INK_128_0_12	LINCS_UP_LJP007_HCC515_24H_INK_128_0_12	LJP007_HCC515_24H-INK-128-0.12	LINCS_up_set	4.78766	8967	301	69	11
uploaded_gene_set	MSIG_250FEA3A6053C599FE551DFFE4B78495	MSIG_250FEA3A6053C599FE551DFFE4B78495	KRAS.DF.V1_UP	msigdb_c6_all	4.78065	10652	384	190	20
uploaded_gene_set	LINCS_UP_LJP006_HME1_3H_PI_103_0_37	LINCS_UP_LJP006_HME1_3H_PI_103_0_37	LJP006_HME1_3H-PI-103-0.37	LINCS_up_set	4.78018	8967	301	82	12
uploaded_gene_set	LINCS_UP_LJP006_MCF10A_3H_CANERTINIB_0_04	LINCS_UP_LJP006_MCF10A_3H_CANERTINIB_0_04	LJP006_MCF10A_3H-canertinib-0.04	LINCS_up_set	4.77845	8967	301	57	10
uploaded_gene_set	LINCS_UP_LJP006_MCF10A_3H_TORIN_1_0_37	LINCS_UP_LJP006_MCF10A_3H_TORIN_1_0_37	LJP006_MCF10A_3H-torin-1-0.37	LINCS_up_set	4.77845	8967	301	57	10
uploaded_gene_set	PACO_V_LMO2COM_01_V_LMO2COM_02	V$LMO2COM_01;V$LMO2COM_02	PACO_V_LMO2COM_01_V_LMO2COM_02	pathcom_pathway	4.7712	13402	408	12	5
uploaded_gene_set	LINCS_UP_LJP006_BT20_24H_A443654_3_33	LINCS_UP_LJP006_BT20_24H_A443654_3_33	LJP006_BT20_24H-A443654-3.33	LINCS_up_set	4.76517	8967	301	110	14
uploaded_gene_set	LINCS_DN_LJP005_A549_24H_XMD16_144_3_33	LINCS_DN_LJP005_A549_24H_XMD16_144_3_33	LJP005_A549_24H-XMD16-144-3.33	LINCS_down_set	4.76365	8862	288	59	10
uploaded_gene_set	LINCS_UP_LJP005_PC3_24H_GSK_1059615_1_11	LINCS_UP_LJP005_PC3_24H_GSK_1059615_1_11	LJP005_PC3_24H-GSK-1059615-1.11	LINCS_up_set	4.75272	8967	301	125	15
uploaded_gene_set	LINCS_UP_LJP006_HT29_24H_NVP_TAE684_0_12	LINCS_UP_LJP006_HT29_24H_NVP_TAE684_0_12	LJP006_HT29_24H-NVP-TAE684-0.12	LINCS_up_set	4.75272	8967	301	125	15
uploaded_gene_set	LINCS_DN_LJP008_HA1E_24H_____JQ1_10	LINCS_DN_LJP008_HA1E_24H_____JQ1_10	LJP008_HA1E_24H-(+)-JQ1-10	LINCS_down_set	4.75204	8862	288	161	17
uploaded_gene_set	LINCS_UP_LJP005_HEPG2_24H_LDN_193189_0_04	LINCS_UP_LJP005_HEPG2_24H_LDN_193189_0_04	LJP005_HEPG2_24H-LDN-193189-0.04	LINCS_up_set	4.75187	8967	301	46	9
uploaded_gene_set	LINCS_UP_LJP006_LNCAP_24H_GW_843682X_10	LINCS_UP_LJP006_LNCAP_24H_GW_843682X_10	LJP006_LNCAP_24H-GW-843682X-10	LINCS_up_set	4.75187	8967	301	46	9
uploaded_gene_set	LINCS_UP_LJP006_HCC515_24H_MITOXANTRONE_3_33	LINCS_UP_LJP006_HCC515_24H_MITOXANTRONE_3_33	LJP006_HCC515_24H-mitoxantrone-3.33	LINCS_up_set	4.74928	8967	301	156	17
uploaded_gene_set	LINCS_UP_LJP006_A375_24H_SELUMETINIB_0_12	LINCS_UP_LJP006_A375_24H_SELUMETINIB_0_12	LJP006_A375_24H-selumetinib-0.12	LINCS_up_set	4.73669	8967	301	189	19
uploaded_gene_set	LINCS_UP_LJP006_MCF10A_24H_SELUMETINIB_0_12	LINCS_UP_LJP006_MCF10A_24H_SELUMETINIB_0_12	LJP006_MCF10A_24H-selumetinib-0.12	LINCS_up_set	4.72239	8967	301	141	16
uploaded_gene_set	LINCS_DN_LJP008_PC3_24H_ROCILINOSTAT_10	LINCS_DN_LJP008_PC3_24H_ROCILINOSTAT_10	LJP008_PC3_24H-rocilinostat-10	LINCS_down_set	4.71663	8862	288	162	17
uploaded_gene_set	LINCS_UP_LJP006_PC3_24H_OSI_027_3_33	LINCS_UP_LJP006_PC3_24H_OSI_027_3_33	LJP006_PC3_24H-OSI-027-3.33	LINCS_up_set	4.71082	8967	301	126	15
uploaded_gene_set	LINCS_UP_LJP005_A549_24H_DASATINIB_0_12	LINCS_UP_LJP005_A549_24H_DASATINIB_0_12	LJP005_A549_24H-dasatinib-0.12	LINCS_up_set	4.70917	8967	301	58	10
uploaded_gene_set	LINCS_DN_LJP005_MCF7_24H_PD_0325901_1_11	LINCS_DN_LJP005_MCF7_24H_PD_0325901_1_11	LJP005_MCF7_24H-PD-0325901-1.11	LINCS_down_set	4.70712	8862	288	48	9
uploaded_gene_set	LINCS_DN_LJP009_HA1E_24H_JWE_035_10	LINCS_DN_LJP009_HA1E_24H_JWE_035_10	LJP009_HA1E_24H-JWE-035-10	LINCS_down_set	4.70101	8862	288	115	14
uploaded_gene_set	GO_0005578	GO:0005578	proteinaceous extracellular matrix	gene_ontology	4.69297	18682	489	262	20
uploaded_gene_set	LINCS_DN_LJP008_A549_24H_I_BET151_10	LINCS_DN_LJP008_A549_24H_I_BET151_10	LJP008_A549_24H-I-BET151-10	LINCS_down_set	4.68152	8862	288	163	17
uploaded_gene_set	MSIG_AC9391ECFE84825781AC01FAA31E2F21	MSIG_AC9391ECFE84825781AC01FAA31E2F21	SMID_BREAST_CANCER_LUMINAL_B_DN	msigdb_c2_cgp	4.67426	18021	498	543	33
uploaded_gene_set	LINCS_UP_LJP006_PC3_24H_PI_103_3_33	LINCS_UP_LJP006_PC3_24H_PI_103_3_33	LJP006_PC3_24H-PI-103-3.33	LINCS_up_set	4.66937	8967	301	127	15
uploaded_gene_set	LINCS_UP_LJP006_HME1_3H_DASATINIB_10	LINCS_UP_LJP006_HME1_3H_DASATINIB_10	LJP006_HME1_3H-dasatinib-10	LINCS_up_set	4.66626	8967	301	71	11
uploaded_gene_set	LINCS_UP_LJP006_MDAMB231_24H_SELUMETINIB_3_33	LINCS_UP_LJP006_MDAMB231_24H_SELUMETINIB_3_33	LJP006_MDAMB231_24H-selumetinib-3.33	LINCS_up_set	4.66626	8967	301	71	11
uploaded_gene_set	LINCS_UP_LJP005_MCF10A_24H_NVP_BEZ235_0_37	LINCS_UP_LJP005_MCF10A_24H_NVP_BEZ235_0_37	LJP005_MCF10A_24H-NVP-BEZ235-0.37	LINCS_up_set	4.64527	8967	301	143	16
uploaded_gene_set	LINCS_UP_LJP006_HME1_3H_NVP_TAE684_0_12	LINCS_UP_LJP006_HME1_3H_NVP_TAE684_0_12	LJP006_HME1_3H-NVP-TAE684-0.12	LINCS_up_set	4.64141	8967	301	59	10
uploaded_gene_set	LINCS_DN_LJP008_PC3_24H_BELINOSTAT_10	LINCS_DN_LJP008_PC3_24H_BELINOSTAT_10	LJP008_PC3_24H-belinostat-10	LINCS_down_set	4.63207	8862	288	148	16
uploaded_gene_set	LINCS_DN_LJP005_PC3_24H_PELITINIB_0_37	LINCS_DN_LJP005_PC3_24H_PELITINIB_0_37	LJP005_PC3_24H-pelitinib-0.37	LINCS_down_set	4.62697	8862	288	38	8
uploaded_gene_set	LINCS_DN_LJP005_SKBR3_24H_CRIZOTINIB_1_11	LINCS_DN_LJP005_SKBR3_24H_CRIZOTINIB_1_11	LJP005_SKBR3_24H-crizotinib-1.11	LINCS_down_set	4.62697	8862	288	38	8
uploaded_gene_set	LINCS_DN_LJP006_HS578T_24H_SARACATINIB_3_33	LINCS_DN_LJP006_HS578T_24H_SARACATINIB_3_33	LJP006_HS578T_24H-saracatinib-3.33	LINCS_down_set	4.61885	8862	288	102	13
uploaded_gene_set	LINCS_DN_LJP006_MCF10A_24H_CHIR_99021_10	LINCS_DN_LJP006_MCF10A_24H_CHIR_99021_10	LJP006_MCF10A_24H-CHIR-99021-10	LINCS_down_set	4.61885	8862	288	102	13
uploaded_gene_set	LINCS_UP_LJP005_HT29_24H_CRIZOTINIB_3_33	LINCS_UP_LJP005_HT29_24H_CRIZOTINIB_3_33	LJP005_HT29_24H-crizotinib-3.33	LINCS_up_set	4.60723	8967	301	72	11
uploaded_gene_set	LINCS_UP_LJP006_HS578T_24H_SIROLIMUS_0_12	LINCS_UP_LJP006_HS578T_24H_SIROLIMUS_0_12	LJP006_HS578T_24H-sirolimus-0.12	LINCS_up_set	4.60723	8967	301	72	11
uploaded_gene_set	LINCS_UP_LJP006_HME1_3H_WYE_125132_0_37	LINCS_UP_LJP006_HME1_3H_WYE_125132_0_37	LJP006_HME1_3H-WYE-125132-0.37	LINCS_up_set	4.59501	8967	301	48	9
uploaded_gene_set	LINCS_UP_LJP006_HS578T_24H_KIN001_043_1_11	LINCS_UP_LJP006_HS578T_24H_KIN001_043_1_11	LJP006_HS578T_24H-KIN001-043-1.11	LINCS_up_set	4.59501	8967	301	48	9
uploaded_gene_set	LINCS_UP_LJP005_HT29_24H_NVP_AEW541_1_11	LINCS_UP_LJP005_HT29_24H_NVP_AEW541_1_11	LJP005_HT29_24H-NVP-AEW541-1.11	LINCS_up_set	4.58783	8967	301	129	15
uploaded_gene_set	LINCS_UP_LJP005_HT29_24H_BYL719_3_33	LINCS_UP_LJP005_HT29_24H_BYL719_3_33	LJP005_HT29_24H-BYL719-3.33	LINCS_up_set	4.58672	8967	301	114	14
uploaded_gene_set	LINCS_UP_LJP005_PC3_24H_HG_5_113_01_10	LINCS_UP_LJP005_PC3_24H_HG_5_113_01_10	LJP005_PC3_24H-HG-5-113-01-10	LINCS_up_set	4.58672	8967	301	114	14
uploaded_gene_set	PACO_CAGCTG_V_AP4_Q5	CAGCTG_V$AP4_Q5	PACO_CAGCTG_V_AP4_Q5	pathcom_pathway	4.58583	13402	408	1361	68
uploaded_gene_set	LINCS_UP_LJP006_MCF10A_24H_RADICICOL_1_11	LINCS_UP_LJP006_MCF10A_24H_RADICICOL_1_11	LJP006_MCF10A_24H-radicicol-1.11	LINCS_up_set	4.57644	8967	301	194	19
uploaded_gene_set	MSIG_217679AF1B92DEBE69A95DDF671EB6F8	MSIG_217679AF1B92DEBE69A95DDF671EB6F8	ZHANG_TARGETS_OF_EWSR1_FLI1_FUSION	msigdb_c2_cgp	4.56772	18021	498	87	11
uploaded_gene_set	LINCS_DN_LJP007_HA1E_24H_TPCA_1_10	LINCS_DN_LJP007_HA1E_24H_TPCA_1_10	LJP007_HA1E_24H-TPCA-1-10	LINCS_down_set	4.56663	8862	288	75	11
uploaded_gene_set	LINCS_UP_LJP009_HEPG2_24H_KIN001_265_1_11	LINCS_UP_LJP009_HEPG2_24H_KIN001_265_1_11	LJP009_HEPG2_24H-KIN001-265-1.11	LINCS_up_set	4.56616	8967	301	86	12
uploaded_gene_set	LINCS_UP_LJP006_HS578T_24H_SARACATINIB_3_33	LINCS_UP_LJP006_HS578T_24H_SARACATINIB_3_33	LJP006_HS578T_24H-saracatinib-3.33	LINCS_up_set	4.56348	8967	301	100	13
uploaded_gene_set	MSIG_70907D3A0D7A6AB087E86ABA3628D1B0	MSIG_70907D3A0D7A6AB087E86ABA3628D1B0	GSE21927_SPLENIC_C26GM_TUMOROUS_VS_BONE_MARROW_MONOCYTES_UP	msigdb_c7_all	4.56126	17898	496	155	15
uploaded_gene_set	MSIG_6C531E03289A92F70F5F0432F8BD8CBD	MSIG_6C531E03289A92F70F5F0432F8BD8CBD	WIERENGA_STAT5A_TARGETS_UP	msigdb_c2_cgp	4.56109	18021	498	213	18
uploaded_gene_set	MSIG_F72DB4191489E77E2C6863EC25FD73A3	MSIG_F72DB4191489E77E2C6863EC25FD73A3	REN_ALVEOLAR_RHABDOMYOSARCOMA_DN	msigdb_c2_cgp	4.5538	18021	498	408	27
uploaded_gene_set	LINCS_UP_LJP005_HT29_24H_TOZASERTIB_3_33	LINCS_UP_LJP005_HT29_24H_TOZASERTIB_3_33	LJP005_HT29_24H-tozasertib-3.33	LINCS_up_set	4.54927	8967	301	73	11
uploaded_gene_set	LINCS_UP_LJP006_HME1_3H_HG_5_88_01_0_37	LINCS_UP_LJP006_HME1_3H_HG_5_88_01_0_37	LJP006_HME1_3H-HG-5-88-01-0.37	LINCS_up_set	4.54927	8967	301	73	11
uploaded_gene_set	LINCS_UP_LJP006_MCF7_3H_TORIN_1_3_33	LINCS_UP_LJP006_MCF7_3H_TORIN_1_3_33	LJP006_MCF7_3H-torin-1-3.33	LINCS_up_set	4.54927	8967	301	73	11
uploaded_gene_set	GO_0045944	GO:0045944	positive regulation of transcription from RNA polymerase II promoter	gene_ontology	4.54109	18682	489	989	48
uploaded_gene_set	MSIG_413B80940A11313576AECBF9FD9BCDB3	MSIG_413B80940A11313576AECBF9FD9BCDB3	MODULE_47	msigdb_c4_cm	4.53655	8235	265	222	20
uploaded_gene_set	LINCS_DN_CPC015_A549_24H_ALBENDAZOLE_10_0	LINCS_DN_CPC015_A549_24H_ALBENDAZOLE_10_0	CPC015_A549_24H-albendazole-10.0	LINCS_down_set	4.52752	8862	288	104	13
uploaded_gene_set	MSIG_11FD85BF2FFB58FBAA35470FF84A13D1	MSIG_11FD85BF2FFB58FBAA35470FF84A13D1	GSE30971_WBP7_HET_VS_KO_MACROPHAGE_2H_LPS_STIM_DN	msigdb_c7_all	4.52595	17898	496	194	17
uploaded_gene_set	LINCS_UP_LJP009_A375_24H_REGORAFENIB_3_33	LINCS_UP_LJP009_A375_24H_REGORAFENIB_3_33	LJP009_A375_24H-regorafenib-3.33	LINCS_up_set	4.5254	8967	301	38	8
uploaded_gene_set	GO_0071313	GO:0071313	cellular response to caffeine	gene_ontology	4.52498	18682	489	8	4
uploaded_gene_set	LINCS_DN_LJP006_MDAMB231_3H_RADICICOL_1_11	LINCS_DN_LJP006_MDAMB231_3H_RADICICOL_1_11	LJP006_MDAMB231_3H-radicicol-1.11	LINCS_down_set	4.5225	8862	288	29	7
uploaded_gene_set	MSIG_122C5CE74A22770C5F23D5F111EE9822	MSIG_122C5CE74A22770C5F23D5F111EE9822	BHAT_ESR1_TARGETS_NOT_VIA_AKT1_DN	msigdb_c2_cgp	4.5205	18021	498	88	11
uploaded_gene_set	LINCS_UP_LJP005_PC3_24H_FORETINIB_3_33	LINCS_UP_LJP005_PC3_24H_FORETINIB_3_33	LJP005_PC3_24H-foretinib-3.33	LINCS_up_set	4.51969	8967	301	49	9
uploaded_gene_set	LINCS_UP_LJP006_HEPG2_24H_JW_7_24_1_1_11	LINCS_UP_LJP006_HEPG2_24H_JW_7_24_1_1_11	LJP006_HEPG2_24H-JW-7-24-1-1.11	LINCS_up_set	4.51969	8967	301	49	9
uploaded_gene_set	LINCS_UP_LJP005_MCF10A_24H_NVP_AUY922_1_11	LINCS_UP_LJP005_MCF10A_24H_NVP_AUY922_1_11	LJP005_MCF10A_24H-NVP-AUY922-1.11	LINCS_up_set	4.51746	8967	301	179	18
uploaded_gene_set	LINCS_UP_LJP007_HT29_24H_NVP_TAE226_10	LINCS_UP_LJP007_HT29_24H_NVP_TAE226_10	LJP007_HT29_24H-NVP-TAE226-10	LINCS_up_set	4.51671	8967	301	101	13
uploaded_gene_set	LINCS_DN_LJP009_HA1E_24H_PF_3758309_3_33	LINCS_DN_LJP009_HA1E_24H_PF_3758309_3_33	LJP009_HA1E_24H-PF-3758309-3.33	LINCS_down_set	4.51126	8862	288	76	11
uploaded_gene_set	LINCS_UP_LJP007_HA1E_24H_PD_0325901_0_12	LINCS_UP_LJP007_HA1E_24H_PD_0325901_0_12	LJP007_HA1E_24H-PD-0325901-0.12	LINCS_up_set	4.51027	8967	301	61	10
uploaded_gene_set	LINCS_UP_LJP006_HME1_24H_WZ_4_145_3_33	LINCS_UP_LJP006_HME1_24H_WZ_4_145_3_33	LJP006_HME1_24H-WZ-4-145-3.33	LINCS_up_set	4.50804	8967	301	131	15
uploaded_gene_set	LINCS_UP_LJP006_MCF10A_24H_GELDANAMYCIN_0_04	LINCS_UP_LJP006_MCF10A_24H_GELDANAMYCIN_0_04	LJP006_MCF10A_24H-geldanamycin-0.04	LINCS_up_set	4.50804	8967	301	131	15
uploaded_gene_set	MSIG_56B4BDDAF1965F6DC70A278946390002	MSIG_56B4BDDAF1965F6DC70A278946390002	GSE17974_0H_VS_24H_IN_VITRO_ACT_CD4_TCELL_UP	msigdb_c7_all	4.48857	17898	496	176	16
uploaded_gene_set	LINCS_UP_LJP008_HCC515_24H_PD_0325901_1_11	LINCS_UP_LJP008_HCC515_24H_PD_0325901_1_11	LJP008_HCC515_24H-PD-0325901-1.11	LINCS_up_set	4.47057	8967	301	102	13
uploaded_gene_set	LINCS_UP_LJP006_BT20_24H_MITOXANTRONE_3_33	LINCS_UP_LJP006_BT20_24H_MITOXANTRONE_3_33	LJP006_BT20_24H-mitoxantrone-3.33	LINCS_up_set	4.46879	8967	301	132	15
uploaded_gene_set	LINCS_UP_LJP006_HME1_24H_AFATINIB_3_33	LINCS_UP_LJP006_HME1_24H_AFATINIB_3_33	LJP006_HME1_24H-afatinib-3.33	LINCS_up_set	4.46879	8967	301	132	15
uploaded_gene_set	LINCS_UP_LJP006_HME1_24H_JNK_9L_0_37	LINCS_UP_LJP006_HME1_24H_JNK_9L_0_37	LJP006_HME1_24H-JNK-9L-0.37	LINCS_up_set	4.46879	8967	301	132	15
uploaded_gene_set	LINCS_UP_LJP006_HS578T_24H_AZD_7762_3_33	LINCS_UP_LJP006_HS578T_24H_AZD_7762_3_33	LJP006_HS578T_24H-AZD-7762-3.33	LINCS_up_set	4.46879	8967	301	132	15
uploaded_gene_set	LINCS_UP_LJP005_SKBR3_24H_WITHAFERIN_A_10	LINCS_UP_LJP005_SKBR3_24H_WITHAFERIN_A_10	LJP005_SKBR3_24H-withaferin-a-10	LINCS_up_set	4.46408	8967	301	88	12
uploaded_gene_set	LINCS_UP_LJP005_HT29_24H_LINSITINIB_1_11	LINCS_UP_LJP005_HT29_24H_LINSITINIB_1_11	LJP005_HT29_24H-linsitinib-1.11	LINCS_up_set	4.45899	8967	301	148	16
uploaded_gene_set	LINCS_UP_LJP006_HEPG2_24H_A443654_3_33	LINCS_UP_LJP006_HEPG2_24H_A443654_3_33	LJP006_HEPG2_24H-A443654-3.33	LINCS_up_set	4.45845	8967	301	117	14
uploaded_gene_set	MSIG_CB132B7077A06887A8DD37F4DA58B7B8	MSIG_CB132B7077A06887A8DD37F4DA58B7B8	PEDERSEN_TARGETS_OF_611CTF_ISOFORM_OF_ERBB2	msigdb_c2_cgp	4.45682	18021	498	74	10
uploaded_gene_set	LINCS_DN_LJP006_HA1E_24H_RADICICOL_1_11	LINCS_DN_LJP006_HA1E_24H_RADICICOL_1_11	LJP006_HA1E_24H-radicicol-1.11	LINCS_down_set	4.45238	8862	288	153	16
uploaded_gene_set	LINCS_UP_LJP006_HME1_3H_GSK_2126458_10	LINCS_UP_LJP006_HME1_3H_GSK_2126458_10	LJP006_HME1_3H-GSK-2126458-10	LINCS_up_set	4.44678	8967	301	62	10
uploaded_gene_set	LINCS_DN_LJP006_HS578T_24H_AZD_5438_1_11	LINCS_DN_LJP006_HS578T_24H_AZD_5438_1_11	LJP006_HS578T_24H-AZD-5438-1.11	LINCS_down_set	4.44381	8862	288	64	10
uploaded_gene_set	LINCS_DN_LJP006_HA1E_24H_GELDANAMYCIN_3_33	LINCS_DN_LJP006_HA1E_24H_GELDANAMYCIN_3_33	LJP006_HA1E_24H-geldanamycin-3.33	LINCS_down_set	4.44153	8862	288	137	15
uploaded_gene_set	LINCS_DN_LJP007_A549_24H_IBRUTINIB_10	LINCS_DN_LJP007_A549_24H_IBRUTINIB_10	LJP007_A549_24H-ibrutinib-10	LINCS_down_set	4.43932	8862	288	13	5
uploaded_gene_set	LINCS_UP_LJP005_MCF10A_3H_AZD_8330_0_37	LINCS_UP_LJP005_MCF10A_3H_AZD_8330_0_37	LJP005_MCF10A_3H-AZD-8330-0.37	LINCS_up_set	4.43839	8967	301	39	8
uploaded_gene_set	LINCS_UP_LJP005_MCF10A_3H_AZD_8330_10	LINCS_UP_LJP005_MCF10A_3H_AZD_8330_10	LJP005_MCF10A_3H-AZD-8330-10	LINCS_up_set	4.43839	8967	301	39	8
uploaded_gene_set	LINCS_UP_LJP006_LNCAP_3H_AZD_8055_1_11	LINCS_UP_LJP006_LNCAP_3H_AZD_8055_1_11	LJP006_LNCAP_3H-AZD-8055-1.11	LINCS_up_set	4.43839	8967	301	39	8
uploaded_gene_set	MSIG_06A3EFD1A194583991E0DA8026229871	MSIG_06A3EFD1A194583991E0DA8026229871	AMIT_EGF_RESPONSE_240_HELA	msigdb_c2_cgp	4.43274	18021	498	60	9
uploaded_gene_set	MSIG_6A7EDB8D9B2941C7CF1299D59B246609	MSIG_6A7EDB8D9B2941C7CF1299D59B246609	CROONQUIST_STROMAL_STIMULATION_UP	msigdb_c2_cgp	4.43274	18021	498	60	9
uploaded_gene_set	MSIG_7D2A008426323FB58504604346E1D685	MSIG_7D2A008426323FB58504604346E1D685	BEGUM_TARGETS_OF_PAX3_FOXO1_FUSION_UP	msigdb_c2_cgp	4.43274	18021	498	60	9
uploaded_gene_set	LINCS_UP_LJP006_MDAMB231_3H_PALBOCICLIB_1_11	LINCS_UP_LJP006_MDAMB231_3H_PALBOCICLIB_1_11	LJP006_MDAMB231_3H-palbociclib-1.11	LINCS_up_set	4.43191	8967	301	29	7
uploaded_gene_set	PACO_V_FOXJ2_02	V$FOXJ2_02	PACO_V_FOXJ2_02	pathcom_pathway	4.42428	13402	408	199	18
uploaded_gene_set	PACO_TTGTTT_V_FOXO4_01_V_FOXO4_01	TTGTTT_V$FOXO4_01;V$FOXO4_01	PACO_TTGTTT_V_FOXO4_01_V_FOXO4_01	pathcom_pathway	4.42096	13402	408	129	14
uploaded_gene_set	LINCS_DN_LJP005_MCF10A_3H_RADICICOL_10	LINCS_DN_LJP005_MCF10A_3H_RADICICOL_10	LJP005_MCF10A_3H-radicicol-10	LINCS_down_set	4.40671	8862	288	92	12
uploaded_gene_set	MSIG_EADDA1D7E2156B1C7333ADBB9EA13F70	MSIG_EADDA1D7E2156B1C7333ADBB9EA13F70	ONDER_CDH1_TARGETS_2_DN	msigdb_c2_cgp	4.39244	18021	498	464	29
uploaded_gene_set	LINCS_UP_LJP005_MDAMB231_24H_TRAMETINIB_0_12	LINCS_UP_LJP005_MDAMB231_24H_TRAMETINIB_0_12	LJP005_MDAMB231_24H-trametinib-0.12	LINCS_up_set	4.39152	8967	301	134	15
uploaded_gene_set	LINCS_UP_LJP006_LNCAP_24H_AT_7519_3_33	LINCS_UP_LJP006_LNCAP_24H_AT_7519_3_33	LJP006_LNCAP_24H-AT-7519-3.33	LINCS_up_set	4.39152	8967	301	134	15
uploaded_gene_set	LINCS_UP_LJP006_PC3_24H_TORIN_1_0_37	LINCS_UP_LJP006_PC3_24H_TORIN_1_0_37	LJP006_PC3_24H-torin-1-0.37	LINCS_up_set	4.39152	8967	301	134	15
uploaded_gene_set	LINCS_UP_LJP008_HEPG2_24H_ENTINOSTAT_10	LINCS_UP_LJP008_HEPG2_24H_ENTINOSTAT_10	LJP008_HEPG2_24H-entinostat-10	LINCS_up_set	4.39152	8967	301	134	15
uploaded_gene_set	LINCS_UP_LJP005_MCF10A_24H_NVP_AUY922_0_04	LINCS_UP_LJP005_MCF10A_24H_NVP_AUY922_0_04	LJP005_MCF10A_24H-NVP-AUY922-0.04	LINCS_up_set	4.38879	8967	301	183	18
uploaded_gene_set	LINCS_UP_LJP005_A375_24H_PD_184352_0_04	LINCS_UP_LJP005_A375_24H_PD_184352_0_04	LJP005_A375_24H-PD-184352-0.04	LINCS_up_set	4.38698	8967	301	150	16
uploaded_gene_set	LINCS_UP_LJP006_A549_24H_JW_7_24_1_3_33	LINCS_UP_LJP006_A549_24H_JW_7_24_1_3_33	LJP006_A549_24H-JW-7-24-1-3.33	LINCS_up_set	4.38461	8967	301	63	10
uploaded_gene_set	LINCS_DN_LJP005_SKBR3_3H_BUPARLISIB_10	LINCS_DN_LJP005_SKBR3_3H_BUPARLISIB_10	LJP005_SKBR3_3H-buparlisib-10	LINCS_down_set	4.38371	8862	288	65	10
uploaded_gene_set	LINCS_DN_LJP006_HS578T_24H_XMD_1150_1_11	LINCS_DN_LJP006_HS578T_24H_XMD_1150_1_11	LJP006_HS578T_24H-XMD-1150-1.11	LINCS_down_set	4.38371	8862	288	65	10
uploaded_gene_set	LINCS_UP_LJP006_HME1_3H_OSI_027_10	LINCS_UP_LJP006_HME1_3H_OSI_027_10	LJP006_HME1_3H-OSI-027-10	LINCS_up_set	4.3815	8967	301	76	11
uploaded_gene_set	LINCS_UP_LJP006_HEPG2_24H_OSI_027_3_33	LINCS_UP_LJP006_HEPG2_24H_OSI_027_3_33	LJP006_HEPG2_24H-OSI-027-3.33	LINCS_up_set	4.38011	8967	301	104	13
uploaded_gene_set	LINCS_UP_LJP006_HS578T_24H_AZD_8055_1_11	LINCS_UP_LJP006_HS578T_24H_AZD_8055_1_11	LJP006_HS578T_24H-AZD-8055-1.11	LINCS_up_set	4.38011	8967	301	104	13
uploaded_gene_set	LINCS_UP_LJP006_MCF10A_24H_WITHAFERIN_A_10	LINCS_UP_LJP006_MCF10A_24H_WITHAFERIN_A_10	LJP006_MCF10A_24H-withaferin-a-10	LINCS_up_set	4.37545	8967	301	119	14
uploaded_gene_set	LINCS_UP_LJP006_HT29_24H_WYE_125132_1_11	LINCS_UP_LJP006_HT29_24H_WYE_125132_1_11	LJP006_HT29_24H-WYE-125132-1.11	LINCS_up_set	4.37479	8967	301	51	9
uploaded_gene_set	LINCS_UP_LJP006_MCF7_24H_GSK_1904529A_3_33	LINCS_UP_LJP006_MCF7_24H_GSK_1904529A_3_33	LJP006_MCF7_24H-GSK-1904529A-3.33	LINCS_up_set	4.37479	8967	301	51	9
uploaded_gene_set	LINCS_UP_LJP006_MDAMB231_24H_GSK_2126458_0_04	LINCS_UP_LJP006_MDAMB231_24H_GSK_2126458_0_04	LJP006_MDAMB231_24H-GSK-2126458-0.04	LINCS_up_set	4.37479	8967	301	51	9
uploaded_gene_set	LINCS_UP_LJP008_HEPG2_24H_GSK_461364_0_37	LINCS_UP_LJP008_HEPG2_24H_GSK_461364_0_37	LJP008_HEPG2_24H-GSK-461364-0.37	LINCS_up_set	4.37479	8967	301	51	9
uploaded_gene_set	LINCS_DN_LJP008_PC3_24H_PFI_1_10	LINCS_DN_LJP008_PC3_24H_PFI_1_10	LJP008_PC3_24H-PFI-1-10	LINCS_down_set	4.36919	8862	288	123	14
uploaded_gene_set	LINCS_UP_LJP006_SKBR3_24H_CANERTINIB_3_33	LINCS_UP_LJP006_SKBR3_24H_CANERTINIB_3_33	LJP006_SKBR3_24H-canertinib-3.33	LINCS_up_set	4.36508	8967	301	90	12
uploaded_gene_set	LINCS_DN_LJP008_HA1E_24H_____JQ1_0_12	LINCS_DN_LJP008_HA1E_24H_____JQ1_0_12	LJP008_HA1E_24H-(+)-JQ1-0.12	LINCS_down_set	4.35929	8862	288	93	12
uploaded_gene_set	LINCS_UP_LJP005_HT29_24H_PD_184352_1_11	LINCS_UP_LJP005_HT29_24H_PD_184352_1_11	LJP005_HT29_24H-PD-184352-1.11	LINCS_up_set	4.35727	8967	301	184	18
uploaded_gene_set	LINCS_DN_LJP005_HEPG2_24H_TRAMETINIB_3_33	LINCS_DN_LJP005_HEPG2_24H_TRAMETINIB_3_33	LJP005_HEPG2_24H-trametinib-3.33	LINCS_down_set	4.35076	8862	288	79	11
uploaded_gene_set	LINCS_DN_LJP006_HME1_24H_KIN001_043_0_37	LINCS_DN_LJP006_HME1_24H_KIN001_043_0_37	LJP006_HME1_24H-KIN001-043-0.37	LINCS_down_set	4.35076	8862	288	79	11
uploaded_gene_set	MSIG_1614EBCB1C75303565A918EA36DA488A	MSIG_1614EBCB1C75303565A918EA36DA488A	SERVITJA_ISLET_HNF1A_TARGETS_UP	msigdb_c2_cgp	4.35038	18021	498	162	15
uploaded_gene_set	GO_2000352	GO:2000352	negative regulation of endothelial cell apoptotic process	gene_ontology	4.33744	18682	489	26	6
uploaded_gene_set	LINCS_UP_LJP005_HS578T_24H_PIK_93_10	LINCS_UP_LJP005_HS578T_24H_PIK_93_10	LJP005_HS578T_24H-PIK-93-10	LINCS_up_set	4.33577	8967	301	105	13
uploaded_gene_set	LINCS_UP_LJP006_MCF10A_24H_WITHAFERIN_A_1_11	LINCS_UP_LJP006_MCF10A_24H_WITHAFERIN_A_1_11	LJP006_MCF10A_24H-withaferin-a-1.11	LINCS_up_set	4.33577	8967	301	105	13
uploaded_gene_set	LINCS_UP_LJP005_HT29_24H_PLX_4720_10	LINCS_UP_LJP005_HT29_24H_PLX_4720_10	LJP005_HT29_24H-PLX-4720-10	LINCS_up_set	4.33125	8967	301	168	17
uploaded_gene_set	LINCS_UP_LJP006_PC3_24H_TORIN_1_1_11	LINCS_UP_LJP006_PC3_24H_TORIN_1_1_11	LJP006_PC3_24H-torin-1-1.11	LINCS_up_set	4.33125	8967	301	168	17
uploaded_gene_set	LINCS_DN_LJP006_BT20_24H_KIN001_043_3_33	LINCS_DN_LJP006_BT20_24H_KIN001_043_3_33	LJP006_BT20_24H-KIN001-043-3.33	LINCS_down_set	4.32982	8862	288	124	14
uploaded_gene_set	LINCS_UP_LJP005_HEPG2_24H_PLX_4720_0_37	LINCS_UP_LJP005_HEPG2_24H_PLX_4720_0_37	LJP005_HEPG2_24H-PLX-4720-0.37	LINCS_up_set	4.32751	8967	301	77	11
uploaded_gene_set	LINCS_UP_LJP005_PC3_24H_TORIN_2_0_12	LINCS_UP_LJP005_PC3_24H_TORIN_2_0_12	LJP005_PC3_24H-torin-2-0.12	LINCS_up_set	4.32751	8967	301	77	11
uploaded_gene_set	LINCS_UP_LJP006_HME1_3H_GSK_1059615_1_11	LINCS_UP_LJP006_HME1_3H_GSK_1059615_1_11	LJP006_HME1_3H-GSK-1059615-1.11	LINCS_up_set	4.32751	8967	301	77	11
uploaded_gene_set	LINCS_UP_LJP006_A375_24H_SELUMETINIB_3_33	LINCS_UP_LJP006_A375_24H_SELUMETINIB_3_33	LJP006_A375_24H-selumetinib-3.33	LINCS_up_set	4.32601	8967	301	185	18
uploaded_gene_set	MSIG_1794FF76BFBE010F3F9B8FE7DD2F7097	MSIG_1794FF76BFBE010F3F9B8FE7DD2F7097	RIGGI_EWING_SARCOMA_PROGENITOR_DN	msigdb_c2_cgp	4.32547	18021	498	182	16
uploaded_gene_set	LINCS_UP_LJP006_MCF7_24H_NINTEDANIB_1_11	LINCS_UP_LJP006_MCF7_24H_NINTEDANIB_1_11	LJP006_MCF7_24H-nintedanib-1.11	LINCS_up_set	4.32371	8967	301	64	10
uploaded_gene_set	LINCS_UP_LJP008_HA1E_24H_PD_0325901_0_04	LINCS_UP_LJP008_HA1E_24H_PD_0325901_0_04	LJP008_HA1E_24H-PD-0325901-0.04	LINCS_up_set	4.32371	8967	301	64	10
uploaded_gene_set	LINCS_DN_LJP005_A549_24H_SB590885_3_33	LINCS_DN_LJP005_A549_24H_SB590885_3_33	LJP005_A549_24H-SB590885-3.33	LINCS_down_set	4.3202	8862	288	31	7
uploaded_gene_set	LINCS_DN_LJP006_HT29_24H_CELASTROL_10	LINCS_DN_LJP006_HT29_24H_CELASTROL_10	LJP006_HT29_24H-celastrol-10	LINCS_down_set	4.3202	8862	288	31	7
uploaded_gene_set	LINCS_UP_LJP006_HME1_24H_FOSTAMATINIB_3_33	LINCS_UP_LJP006_HME1_24H_FOSTAMATINIB_3_33	LJP006_HME1_24H-fostamatinib-3.33	LINCS_up_set	4.31668	8967	301	91	12
uploaded_gene_set	LINCS_UP_LJP006_HME1_24H_HG_6_64_01_1_11	LINCS_UP_LJP006_HME1_24H_HG_6_64_01_1_11	LJP006_HME1_24H-HG-6-64-01-1.11	LINCS_up_set	4.31668	8967	301	91	12
uploaded_gene_set	LINCS_DN_LJP005_HEPG2_24H_SB590885_10	LINCS_DN_LJP005_HEPG2_24H_SB590885_10	LJP005_HEPG2_24H-SB590885-10	LINCS_down_set	4.31255	8862	288	94	12
uploaded_gene_set	LINCS_DN_LJP005_SKBR3_24H_WH_4_025_3_33	LINCS_DN_LJP005_SKBR3_24H_WH_4_025_3_33	LJP005_SKBR3_24H-WH-4-025-3.33	LINCS_down_set	4.29904	8862	288	80	11
uploaded_gene_set	LINCS_DN_LJP005_MDAMB231_3H_DASATINIB_10	LINCS_DN_LJP005_MDAMB231_3H_DASATINIB_10	LJP005_MDAMB231_3H-dasatinib-10	LINCS_down_set	4.29339	8862	288	42	8
uploaded_gene_set	MSIG_79F40CB6B9296C99D2C9389F44DA0308	MSIG_79F40CB6B9296C99D2C9389F44DA0308	KRAS.KIDNEY_UP.V1_UP	msigdb_c6_all	4.29338	10652	384	142	16
uploaded_gene_set	LINCS_UP_LJP008_MCF7_24H_I_BET151_3_33	LINCS_UP_LJP008_MCF7_24H_I_BET151_3_33	LJP008_MCF7_24H-I-BET151-3.33	LINCS_up_set	4.29201	8967	301	106	13
uploaded_gene_set	MSIG_ACC7E428637B96743B26D3303E130ECC	MSIG_ACC7E428637B96743B26D3303E130ECC	PICCALUGA_ANGIOIMMUNOBLASTIC_LYMPHOMA_UP	msigdb_c2_cgp	4.29083	18021	498	203	17
uploaded_gene_set	PACO_V_TCF11_01	V$TCF11_01	PACO_V_TCF11_01	pathcom_pathway	4.28708	13402	408	242	20
uploaded_gene_set	LINCS_UP_LJP006_LNCAP_24H_KIN001_043_10	LINCS_UP_LJP006_LNCAP_24H_KIN001_043_10	LJP006_LNCAP_24H-KIN001-043-10	LINCS_up_set	4.28153	8967	301	153	16
uploaded_gene_set	PACO_V_PAX2_02	V$PAX2_02	PACO_V_PAX2_02	pathcom_pathway	4.27967	13402	408	223	19
uploaded_gene_set	GO_0060231	GO:0060231	mesenchymal to epithelial transition	gene_ontology	4.2788	18682	489	9	4
uploaded_gene_set	LINCS_UP_LJP005_HT29_24H_PD_184352_0_37	LINCS_UP_LJP005_HT29_24H_PD_184352_0_37	LJP005_HT29_24H-PD-184352-0.37	LINCS_up_set	4.27864	8967	301	137	15
uploaded_gene_set	LINCS_UP_LJP008_A375_24H_PD_0325901_0_12	LINCS_UP_LJP008_A375_24H_PD_0325901_0_12	LJP008_A375_24H-PD-0325901-0.12	LINCS_up_set	4.27864	8967	301	137	15
uploaded_gene_set	LINCS_UP_LJP005_SKBR3_3H_NVP_AUY922_1_11	LINCS_UP_LJP005_SKBR3_3H_NVP_AUY922_1_11	LJP005_SKBR3_3H-NVP-AUY922-1.11	LINCS_up_set	4.27445	8967	301	78	11
uploaded_gene_set	LINCS_UP_LJP005_MCF10A_3H_NVP_AUY922_0_04	LINCS_UP_LJP005_MCF10A_3H_NVP_AUY922_0_04	LJP005_MCF10A_3H-NVP-AUY922-0.04	LINCS_up_set	4.27259	8967	301	41	8
uploaded_gene_set	LINCS_UP_LJP006_MCF10A_3H_AS_605240_3_33	LINCS_UP_LJP006_MCF10A_3H_AS_605240_3_33	LJP006_MCF10A_3H-AS-605240-3.33	LINCS_up_set	4.27259	8967	301	41	8
uploaded_gene_set	MSIG_93181EFDBC0A01A02BC0BB9A189212D5	MSIG_93181EFDBC0A01A02BC0BB9A189212D5	RODRIGUES_NTN1_TARGETS_UP	msigdb_c2_cgp	4.27082	18021	498	16	5
uploaded_gene_set	MSIG_373E8F995598E5989F03D247CC9A6F69	MSIG_373E8F995598E5989F03D247CC9A6F69	TORCHIA_TARGETS_OF_EWSR1_FLI1_FUSION_UP	msigdb_c2_cgp	4.27071	18021	498	266	20
uploaded_gene_set	LINCS_UP_LJP005_MCF10A_3H_GDC_0980_1_11	LINCS_UP_LJP005_MCF10A_3H_GDC_0980_1_11	LJP005_MCF10A_3H-GDC-0980-1.11	LINCS_up_set	4.26899	8967	301	92	12
uploaded_gene_set	LINCS_UP_LJP006_HS578T_24H_WZ_4_145_0_37	LINCS_UP_LJP006_HS578T_24H_WZ_4_145_0_37	LJP006_HS578T_24H-WZ-4-145-0.37	LINCS_up_set	4.26899	8967	301	92	12
uploaded_gene_set	LINCS_UP_LJP008_A375_24H_BELINOSTAT_1_11	LINCS_UP_LJP008_A375_24H_BELINOSTAT_1_11	LJP008_A375_24H-belinostat-1.11	LINCS_up_set	4.26579	8967	301	170	17
uploaded_gene_set	MSIG_E7723237372D1A4A1B3C71F82877AB92	MSIG_E7723237372D1A4A1B3C71F82877AB92	GSE2706_2H_VS_8H_R848_STIM_DC_DN	msigdb_c7_all	4.25401	17898	496	184	16
uploaded_gene_set	LINCS_DN_LJP008_HA1E_24H_BELINOSTAT_1_11	LINCS_DN_LJP008_HA1E_24H_BELINOSTAT_1_11	LJP008_HA1E_24H-belinostat-1.11	LINCS_down_set	4.25238	8862	288	126	14
uploaded_gene_set	LINCS_UP_LJP009_HEPG2_24H_JNK_IN_5A_10	LINCS_UP_LJP009_HEPG2_24H_JNK_IN_5A_10	LJP009_HEPG2_24H-JNK-IN-5A-10	LINCS_up_set	4.24882	8967	301	107	13
uploaded_gene_set	MSIG_BCD16771018198FB411EC0868C119A35	MSIG_BCD16771018198FB411EC0868C119A35	TURASHVILI_BREAST_DUCTAL_CARCINOMA_VS_DUCTAL_NORMAL_DN	msigdb_c2_cgp	4.23983	18021	498	185	16
uploaded_gene_set	LINCS_UP_LJP006_HS578T_24H_OSI_027_0_37	LINCS_UP_LJP006_HS578T_24H_OSI_027_0_37	LJP006_HS578T_24H-OSI-027-0.37	LINCS_up_set	4.23703	8967	301	53	9
uploaded_gene_set	LINCS_UP_LJP007_PC3_24H_EVEROLIMUS_3_33	LINCS_UP_LJP007_PC3_24H_EVEROLIMUS_3_33	LJP007_PC3_24H-everolimus-3.33	LINCS_up_set	4.23703	8967	301	53	9
uploaded_gene_set	LINCS_UP_LJP005_HS578T_3H_BUPARLISIB_3_33	LINCS_UP_LJP005_HS578T_3H_BUPARLISIB_3_33	LJP005_HS578T_3H-buparlisib-3.33	LINCS_up_set	4.23044	8967	301	31	7
uploaded_gene_set	MSIG_B6A4261419164FEF43E15EF547B611F7	MSIG_B6A4261419164FEF43E15EF547B611F7	MODULE_19	msigdb_c4_cm	4.22389	8235	265	311	24
uploaded_gene_set	LINCS_UP_LJP006_HCC515_24H_RADICICOL_3_33	LINCS_UP_LJP006_HCC515_24H_RADICICOL_3_33	LJP006_HCC515_24H-radicicol-3.33	LINCS_up_set	4.22229	8967	301	79	11
uploaded_gene_set	LINCS_UP_LJP006_HS578T_24H_JW_7_24_1_1_11	LINCS_UP_LJP006_HS578T_24H_JW_7_24_1_1_11	LJP006_HS578T_24H-JW-7-24-1-1.11	LINCS_up_set	4.22229	8967	301	79	11
uploaded_gene_set	LINCS_DN_LJP008_MCF7_24H_PD_0325901_0_04	LINCS_DN_LJP008_MCF7_24H_PD_0325901_0_04	LJP008_MCF7_24H-PD-0325901-0.04	LINCS_down_set	4.21625	8862	288	43	8
uploaded_gene_set	MSIG_D1C41C0F43B1BCBF316BF80047387FF3	MSIG_D1C41C0F43B1BCBF316BF80047387FF3	CHARAFE_BREAST_CANCER_BASAL_VS_MESENCHYMAL_DN	msigdb_c2_cgp	4.20628	18021	498	50	8
uploaded_gene_set	LINCS_UP_LJP006_BT20_24H_DASATINIB_3_33	LINCS_UP_LJP006_BT20_24H_DASATINIB_3_33	LJP006_BT20_24H-dasatinib-3.33	LINCS_up_set	4.20558	8967	301	66	10
uploaded_gene_set	LINCS_UP_LJP006_LNCAP_24H_SIROLIMUS_1_11	LINCS_UP_LJP006_LNCAP_24H_SIROLIMUS_1_11	LJP006_LNCAP_24H-sirolimus-1.11	LINCS_up_set	4.20558	8967	301	66	10
uploaded_gene_set	LINCS_UP_LJP006_PC3_24H_QL_X_138_3_33	LINCS_UP_LJP006_PC3_24H_QL_X_138_3_33	LJP006_PC3_24H-QL-X-138-3.33	LINCS_up_set	4.20558	8967	301	66	10
uploaded_gene_set	LINCS_UP_LJP006_HME1_24H_GSK_2126458_0_37	LINCS_UP_LJP006_HME1_24H_GSK_2126458_0_37	LJP006_HME1_24H-GSK-2126458-0.37	LINCS_up_set	4.20533	8967	301	139	15
uploaded_gene_set	MSIG_86D9F15F656C255958DEE524CEDB9B0A	MSIG_86D9F15F656C255958DEE524CEDB9B0A	BRUINS_UVC_RESPONSE_VIA_TP53_GROUP_A	msigdb_c2_cgp	4.19925	18021	498	886	45
uploaded_gene_set	LINCS_UP_LJP006_HME1_24H_KIN001_043_0_12	LINCS_UP_LJP006_HME1_24H_KIN001_043_0_12	LJP006_HME1_24H-KIN001-043-0.12	LINCS_up_set	4.1935	8967	301	42	8
uploaded_gene_set	LINCS_UP_LJP006_MCF10A_24H_GELDANAMYCIN_1_11	LINCS_UP_LJP006_MCF10A_24H_GELDANAMYCIN_1_11	LJP006_MCF10A_24H-geldanamycin-1.11	LINCS_up_set	4.17903	8967	301	156	16
uploaded_gene_set	LINCS_UP_LJP007_HT29_24H_INK_128_0_04	LINCS_UP_LJP007_HT29_24H_INK_128_0_04	LJP007_HT29_24H-INK-128-0.04	LINCS_up_set	4.17571	8967	301	94	12
uploaded_gene_set	LINCS_UP_LJP006_BT20_24H_QL_X_138_1_11	LINCS_UP_LJP006_BT20_24H_QL_X_138_1_11	LJP006_BT20_24H-QL-X-138-1.11	LINCS_up_set	4.171	8967	301	80	11
uploaded_gene_set	LINCS_UP_LJP006_PC3_24H_GDC_0941_10	LINCS_UP_LJP006_PC3_24H_GDC_0941_10	LJP006_PC3_24H-GDC-0941-10	LINCS_up_set	4.171	8967	301	80	11
uploaded_gene_set	LINCS_UP_LJP006_PC3_24H_WYE_125132_0_12	LINCS_UP_LJP006_PC3_24H_WYE_125132_0_12	LJP006_PC3_24H-WYE-125132-0.12	LINCS_up_set	4.16924	8967	301	140	15
uploaded_gene_set	PACO_GGGAGGRR_V_MAZ_Q6	GGGAGGRR_V$MAZ_Q6	PACO_GGGAGGRR_V_MAZ_Q6	pathcom_pathway	4.16628	13402	408	1978	89
uploaded_gene_set	MSIG_5FEFB7D4C5BB130267169A3E31261E57	MSIG_5FEFB7D4C5BB130267169A3E31261E57	SWEET_LUNG_CANCER_KRAS_DN	msigdb_c2_cgp	4.16257	18021	498	430	27
uploaded_gene_set	MSIG_AFB90C93154DAA98B58598008E3A584F	MSIG_AFB90C93154DAA98B58598008E3A584F	HELLEBREKERS_SILENCED_DURING_TUMOR_ANGIOGENESIS	msigdb_c2_cgp	4.16079	18021	498	80	10
uploaded_gene_set	MSIG_C7A19CBFDF30084FE2798394A59EB757	MSIG_C7A19CBFDF30084FE2798394A59EB757	HUANG_DASATINIB_RESISTANCE_UP	msigdb_c2_cgp	4.16079	18021	498	80	10
uploaded_gene_set	GO_0035910	GO:0035910	ascending aorta morphogenesis	gene_ontology	4.15544	18682	489	4	3
uploaded_gene_set	LINCS_DN_LJP005_MDAMB231_3H_WZ_3105_1_11	LINCS_DN_LJP005_MDAMB231_3H_WZ_3105_1_11	LJP005_MDAMB231_3H-WZ-3105-1.11	LINCS_down_set	4.15125	8862	288	56	9
uploaded_gene_set	LINCS_DN_LJP006_MDAMB231_3H_XMD_1150_3_33	LINCS_DN_LJP006_MDAMB231_3H_XMD_1150_3_33	LJP006_MDAMB231_3H-XMD-1150-3.33	LINCS_down_set	4.15125	8862	288	56	9
uploaded_gene_set	LINCS_DN_LJP005_HA1E_24H_WH_4_025_0_37	LINCS_DN_LJP005_HA1E_24H_WH_4_025_0_37	LJP005_HA1E_24H-WH-4-025-0.37	LINCS_down_set	4.14891	8862	288	83	11
uploaded_gene_set	LINCS_UP_LJP005_BT20_24H_GELDANAMYCIN_1_11	LINCS_UP_LJP005_BT20_24H_GELDANAMYCIN_1_11	LJP005_BT20_24H-geldanamycin-1.11	LINCS_up_set	4.14826	8967	301	67	10
uploaded_gene_set	LINCS_UP_LJP006_A549_24H_GSK_1904529A_0_37	LINCS_UP_LJP006_A549_24H_GSK_1904529A_0_37	LJP006_A549_24H-GSK-1904529A-0.37	LINCS_up_set	4.14826	8967	301	67	10
uploaded_gene_set	MSIG_739712782A76E0B04A25F28CF5528958	MSIG_739712782A76E0B04A25F28CF5528958	NUYTTEN_EZH2_TARGETS_UP	msigdb_c2_cgp	4.14447	18021	498	1027	50
uploaded_gene_set	MSIG_911C697D86AABDB2E81E1C6286A65D71	MSIG_911C697D86AABDB2E81E1C6286A65D71	GSE7219_UNSTIM_VS_LPS_AND_ANTI_CD40_STIM_NIK_NFKB2_KO_DC_DN	msigdb_c7_all	4.14215	17898	496	188	16
uploaded_gene_set	LINCS_DN_LJP005_PC3_24H_MITOXANTRONE_0_37	LINCS_DN_LJP005_PC3_24H_MITOXANTRONE_0_37	LJP005_PC3_24H-mitoxantrone-0.37	LINCS_down_set	4.14135	8862	288	44	8
uploaded_gene_set	LINCS_DN_LJP008_A549_24H_I_BET_1_11	LINCS_DN_LJP008_A549_24H_I_BET_1_11	LJP008_A549_24H-I-BET-1.11	LINCS_down_set	4.14135	8862	288	44	8
uploaded_gene_set	LINCS_DN_LJP009_HCC515_24H_GSK1059615_10	LINCS_DN_LJP009_HCC515_24H_GSK1059615_10	LJP009_HCC515_24H-GSK1059615-10	LINCS_down_set	4.14135	8862	288	44	8
uploaded_gene_set	MSIG_CD6EA4345F88F6C7CFFFE87A083D0740	MSIG_CD6EA4345F88F6C7CFFFE87A083D0740	LEF1_UP.V1_UP	msigdb_c6_all	4.13752	10652	384	194	19
uploaded_gene_set	LINCS_UP_LJP005_MCF10A_3H_PD_0325901_0_04	LINCS_UP_LJP005_MCF10A_3H_PD_0325901_0_04	LJP005_MCF10A_3H-PD-0325901-0.04	LINCS_up_set	4.13575	8967	301	32	7
uploaded_gene_set	LINCS_UP_LJP006_MCF7_3H_GSK_1059615_3_33	LINCS_UP_LJP006_MCF7_3H_GSK_1059615_3_33	LJP006_MCF7_3H-GSK-1059615-3.33	LINCS_up_set	4.13575	8967	301	32	7
uploaded_gene_set	LINCS_DN_LJP005_MDAMB231_3H_ERLOTINIB_10	LINCS_DN_LJP005_MDAMB231_3H_ERLOTINIB_10	LJP005_MDAMB231_3H-erlotinib-10	LINCS_down_set	4.13368	8862	288	33	7
uploaded_gene_set	LINCS_DN_LJP006_A549_24H_NINTEDANIB_1_11	LINCS_DN_LJP006_A549_24H_NINTEDANIB_1_11	LJP006_A549_24H-nintedanib-1.11	LINCS_down_set	4.13368	8862	288	33	7
uploaded_gene_set	GO_0008076	GO:0008076	voltage-gated potassium channel complex	gene_ontology	4.12867	18682	489	85	10
uploaded_gene_set	MSIG_16F9DAE8D0DF152C7598947035A4112B	MSIG_16F9DAE8D0DF152C7598947035A4112B	BOYLAN_MULTIPLE_MYELOMA_C_D_DN	msigdb_c2_cgp	4.12549	18021	498	251	19
uploaded_gene_set	LINCS_UP_LJP005_MCF10A_24H_GSK_690693_10	LINCS_UP_LJP005_MCF10A_24H_GSK_690693_10	LJP005_MCF10A_24H-GSK-690693-10	LINCS_up_set	4.12251	8967	301	110	13
uploaded_gene_set	LINCS_UP_LJP006_A549_24H_GDC_0941_3_33	LINCS_UP_LJP006_A549_24H_GDC_0941_3_33	LJP006_A549_24H-GDC-0941-3.33	LINCS_up_set	4.12251	8967	301	110	13
uploaded_gene_set	LINCS_UP_LJP008_A375_24H_ENTINOSTAT_10	LINCS_UP_LJP008_A375_24H_ENTINOSTAT_10	LJP008_A375_24H-entinostat-10	LINCS_up_set	4.11227	8967	301	158	16
uploaded_gene_set	MSIG_5FDE9BBF5944CA58924FB218728F815A	MSIG_5FDE9BBF5944CA58924FB218728F815A	MEL18_DN.V1_DN	msigdb_c6_all	4.11077	10652	384	147	16
uploaded_gene_set	LINCS_UP_LJP006_MCF10A_3H_DASATINIB_0_04	LINCS_UP_LJP006_MCF10A_3H_DASATINIB_0_04	LJP006_MCF10A_3H-dasatinib-0.04	LINCS_up_set	4.10583	8967	301	55	9
uploaded_gene_set	LINCS_DN_LJP009_HA1E_24H_DASATINIB_1_11	LINCS_DN_LJP009_HA1E_24H_DASATINIB_1_11	LJP009_HA1E_24H-dasatinib-1.11	LINCS_down_set	4.10039	8862	288	70	10
uploaded_gene_set	LINCS_UP_LJP006_PC3_24H_PI_103_0_37	LINCS_UP_LJP006_PC3_24H_PI_103_0_37	LJP006_PC3_24H-PI-103-0.37	LINCS_up_set	4.09966	8967	301	126	14
uploaded_gene_set	LINCS_DN_LJP006_LNCAP_24H_KIN001_043_3_33	LINCS_DN_LJP006_LNCAP_24H_KIN001_043_3_33	LJP006_LNCAP_24H-KIN001-043-3.33	LINCS_down_set	4.08897	8862	288	57	9
uploaded_gene_set	LINCS_DN_LJP007_HA1E_24H_QUIZARTINIB_10	LINCS_DN_LJP007_HA1E_24H_QUIZARTINIB_10	LJP007_HA1E_24H-quizartinib-10	LINCS_down_set	4.08897	8862	288	57	9
uploaded_gene_set	LINCS_UP_LJP005_A375_24H_AZD_8330_0_37	LINCS_UP_LJP005_A375_24H_AZD_8330_0_37	LJP005_A375_24H-AZD-8330-0.37	LINCS_up_set	4.0847	8967	301	193	18
uploaded_gene_set	LINCS_UP_LJP006_HME1_24H_ZSTK_474_1_11	LINCS_UP_LJP006_HME1_24H_ZSTK_474_1_11	LJP006_HME1_24H-ZSTK-474-1.11	LINCS_up_set	4.08146	8967	301	111	13
uploaded_gene_set	LINCS_UP_LJP006_HEPG2_24H_LINIFANIB_3_33	LINCS_UP_LJP006_HEPG2_24H_LINIFANIB_3_33	LJP006_HEPG2_24H-linifanib-3.33	LINCS_up_set	4.07936	8967	301	159	16
uploaded_gene_set	PACO_V_TST1_01	V$TST1_01	PACO_V_TST1_01	pathcom_pathway	4.07338	13402	408	231	19
uploaded_gene_set	LINCS_UP_LJP006_MCF10A_3H_AZD_5438_0_12	LINCS_UP_LJP006_MCF10A_3H_AZD_5438_0_12	LJP006_MCF10A_3H-AZD-5438-0.12	LINCS_up_set	4.07186	8967	301	23	6
uploaded_gene_set	LINCS_DN_LJP005_HCC515_24H_ERLOTINIB_0_37	LINCS_DN_LJP005_HCC515_24H_ERLOTINIB_0_37	LJP005_HCC515_24H-erlotinib-0.37	LINCS_down_set	4.06859	8862	288	45	8
uploaded_gene_set	MSIG_EA2D5C1F4C52B7211A78A552C8E61B3A	MSIG_EA2D5C1F4C52B7211A78A552C8E61B3A	TAKEDA_TARGETS_OF_NUP98_HOXA9_FUSION_6HR_UP	msigdb_c2_cgp	4.06845	18021	498	82	10
uploaded_gene_set	LINCS_DN_LJP006_HA1E_24H_KIN001_043_10	LINCS_DN_LJP006_HA1E_24H_KIN001_043_10	LJP006_HA1E_24H-KIN001-043-10	LINCS_down_set	4.06492	8862	288	115	13
uploaded_gene_set	LINCS_DN_LJP009_MCF7_24H_MITOXANTRONE_10	LINCS_DN_LJP009_MCF7_24H_MITOXANTRONE_10	LJP009_MCF7_24H-mitoxantrone-10	LINCS_down_set	4.06492	8862	288	115	13
uploaded_gene_set	LINCS_UP_LJP005_HEPG2_24H_MITOXANTRONE_10	LINCS_UP_LJP005_HEPG2_24H_MITOXANTRONE_10	LJP005_HEPG2_24H-mitoxantrone-10	LINCS_up_set	4.06314	8967	301	143	15
uploaded_gene_set	LINCS_UP_LJP005_A375_24H_SB590885_3_33	LINCS_UP_LJP005_A375_24H_SB590885_3_33	LJP005_A375_24H-SB590885-3.33	LINCS_up_set	4.06202	8967	301	127	14
uploaded_gene_set	MSIG_76256FC4E5ABE0694C9AD68689728BFF	MSIG_76256FC4E5ABE0694C9AD68689728BFF	GSE37301_LYMPHOID_PRIMED_MPP_VS_RAG2_KO_NK_CELL_DN	msigdb_c7_all	4.0605	17898	496	191	16
uploaded_gene_set	GO_0060412	GO:0060412	ventricular septum morphogenesis	gene_ontology	4.05182	18682	489	29	6
uploaded_gene_set	LINCS_DN_LJP008_MCF7_24H_PFI_1_10	LINCS_DN_LJP008_MCF7_24H_PFI_1_10	LJP008_MCF7_24H-PFI-1-10	LINCS_down_set	4.05132	8862	288	148	15
uploaded_gene_set	LINCS_DN_LJP009_HA1E_24H_ALW_II_38_3_3_33	LINCS_DN_LJP009_HA1E_24H_ALW_II_38_3_3_33	LJP009_HA1E_24H-ALW-II-38-3-3.33	LINCS_down_set	4.04567	8862	288	34	7
uploaded_gene_set	LINCS_DN_LJP009_HA1E_24H_PF_3758309_0_12	LINCS_DN_LJP009_HA1E_24H_PF_3758309_0_12	LJP009_HA1E_24H-PF-3758309-0.12	LINCS_down_set	4.04562	8862	288	100	12
uploaded_gene_set	LINCS_UP_LJP006_MCF10A_24H_SELUMETINIB_10	LINCS_UP_LJP006_MCF10A_24H_SELUMETINIB_10	LJP006_MCF10A_24H-selumetinib-10	LINCS_up_set	4.04539	8967	301	177	17
uploaded_gene_set	LINCS_UP_LJP005_SKBR3_3H_GELDANAMYCIN_0_12	LINCS_UP_LJP005_SKBR3_3H_GELDANAMYCIN_0_12	LJP005_SKBR3_3H-geldanamycin-0.12	LINCS_up_set	4.04474	8967	301	33	7
uploaded_gene_set	LINCS_UP_LJP006_MDAMB231_3H_WYE_125132_3_33	LINCS_UP_LJP006_MDAMB231_3H_WYE_125132_3_33	LJP006_MDAMB231_3H-WYE-125132-3.33	LINCS_up_set	4.04474	8967	301	33	7
uploaded_gene_set	LINCS_UP_LJP005_SKBR3_24H_TG_101348_1_11	LINCS_UP_LJP005_SKBR3_24H_TG_101348_1_11	LJP005_SKBR3_24H-TG-101348-1.11	LINCS_up_set	4.04229	8967	301	44	8
uploaded_gene_set	LINCS_UP_LJP005_A375_24H_GSK_690693_10	LINCS_UP_LJP005_A375_24H_GSK_690693_10	LJP005_A375_24H-GSK-690693-10	LINCS_up_set	4.04093	8967	301	112	13
uploaded_gene_set	LINCS_UP_LJP006_HME1_24H_LAPATINIB_1_11	LINCS_UP_LJP006_HME1_24H_LAPATINIB_1_11	LJP006_HME1_24H-lapatinib-1.11	LINCS_up_set	4.04073	8967	301	97	12
uploaded_gene_set	LINCS_DN_LJP005_BT20_3H_DOVITINIB_0_04	LINCS_DN_LJP005_BT20_3H_DOVITINIB_0_04	LJP005_BT20_3H-dovitinib-0.04	LINCS_down_set	4.03722	8862	288	24	6
uploaded_gene_set	LINCS_UP_LJP005_MDAMB231_24H_TRAMETINIB_0_04	LINCS_UP_LJP005_MDAMB231_24H_TRAMETINIB_0_04	LJP005_MDAMB231_24H-trametinib-0.04	LINCS_up_set	4.03694	8967	301	69	10
uploaded_gene_set	LINCS_DN_LJP009_HCC515_24H_JWE_035_10	LINCS_DN_LJP009_HCC515_24H_JWE_035_10	LJP009_HCC515_24H-JWE-035-10	LINCS_down_set	4.0259	8862	288	116	13
uploaded_gene_set	LINCS_UP_LJP006_MCF10A_24H_WYE_125132_0_37	LINCS_UP_LJP006_MCF10A_24H_WYE_125132_0_37	LJP006_MCF10A_24H-WYE-125132-0.37	LINCS_up_set	4.02481	8967	301	128	14
uploaded_gene_set	LINCS_UP_LJP006_MCF10A_24H_ZSTK_474_10	LINCS_UP_LJP006_MCF10A_24H_ZSTK_474_10	LJP006_MCF10A_24H-ZSTK-474-10	LINCS_up_set	4.02481	8967	301	128	14
uploaded_gene_set	LINCS_UP_LJP005_A375_24H_VEMURAFENIB_0_04	LINCS_UP_LJP005_A375_24H_VEMURAFENIB_0_04	LJP005_A375_24H-vemurafenib-0.04	LINCS_up_set	4.02215	8967	301	83	11
uploaded_gene_set	LINCS_UP_LJP006_HME1_24H_ZSTK_474_0_12	LINCS_UP_LJP006_HME1_24H_ZSTK_474_0_12	LJP006_HME1_24H-ZSTK-474-0.12	LINCS_up_set	4.02215	8967	301	83	11
uploaded_gene_set	LINCS_DN_LJP008_HA1E_24H_I_BET151_10	LINCS_DN_LJP008_HA1E_24H_I_BET151_10	LJP008_HA1E_24H-I-BET151-10	LINCS_down_set	4.01792	8862	288	149	15
uploaded_gene_set	LINCS_UP_LJP005_A375_24H_SB590885_1_11	LINCS_UP_LJP005_A375_24H_SB590885_1_11	LJP005_A375_24H-SB590885-1.11	LINCS_up_set	4.01444	8967	301	161	16
uploaded_gene_set	LINCS_DN_LJP005_HEPG2_24H_TRAMETINIB_10	LINCS_DN_LJP005_HEPG2_24H_TRAMETINIB_10	LJP005_HEPG2_24H-trametinib-10	LINCS_down_set	4.00325	8862	288	101	12
uploaded_gene_set	LINCS_UP_LJP005_MCF10A_24H_PD_184352_0_12	LINCS_UP_LJP005_MCF10A_24H_PD_184352_0_12	LJP005_MCF10A_24H-PD-184352-0.12	LINCS_up_set	4.0009	8967	301	113	13
uploaded_gene_set	PACO_V_GATA4_Q3	V$GATA4_Q3	PACO_V_GATA4_Q3	pathcom_pathway	3.99882	13402	408	234	19
uploaded_gene_set	MSIG_57156E813453B1D62809C223347C4ED2	MSIG_57156E813453B1D62809C223347C4ED2	YAO_HOXA10_TARGETS_VIA_PROGESTERONE_DN	msigdb_c2_cgp	3.99811	18021	498	18	5
uploaded_gene_set	LINCS_UP_LJP008_A375_24H_VORINOSTAT_10	LINCS_UP_LJP008_A375_24H_VORINOSTAT_10	LJP008_A375_24H-vorinostat-10	LINCS_up_set	3.99807	8967	301	196	18
uploaded_gene_set	LINCS_DN_LJP007_MCF7_24H_SUTENT_3_33	LINCS_DN_LJP007_MCF7_24H_SUTENT_3_33	LJP007_MCF7_24H-sutent-3.33	LINCS_down_set	3.99786	8862	288	46	8
uploaded_gene_set	LINCS_DN_LJP006_A375_24H_AFATINIB_10	LINCS_DN_LJP006_A375_24H_AFATINIB_10	LJP006_A375_24H-afatinib-10	LINCS_down_set	3.99442	8862	288	133	14
uploaded_gene_set	LINCS_DN_LJP006_A549_24H_A443654_1_11	LINCS_DN_LJP006_A549_24H_A443654_1_11	LJP006_A549_24H-A443654-1.11	LINCS_down_set	3.99442	8862	288	133	14
uploaded_gene_set	LINCS_DN_LJP006_MCF10A_24H_AZD_5438_1_11	LINCS_DN_LJP006_MCF10A_24H_AZD_5438_1_11	LJP006_MCF10A_24H-AZD-5438-1.11	LINCS_down_set	3.99442	8862	288	133	14
uploaded_gene_set	LINCS_UP_LJP005_HCC515_24H_AZD_8330_1_11	LINCS_UP_LJP005_HCC515_24H_AZD_8330_1_11	LJP005_HCC515_24H-AZD-8330-1.11	LINCS_up_set	3.99419	8967	301	145	15
uploaded_gene_set	LINCS_UP_LJP006_PC3_24H_GSK_2126458_3_33	LINCS_UP_LJP006_PC3_24H_GSK_2126458_3_33	LJP006_PC3_24H-GSK-2126458-3.33	LINCS_up_set	3.99419	8967	301	145	15
uploaded_gene_set	MSIG_D1EC4DF20B1DEB55B475A1CA2209948A	MSIG_D1EC4DF20B1DEB55B475A1CA2209948A	BOQUEST_STEM_CELL_UP	msigdb_c2_cgp	3.98943	18021	498	257	19
uploaded_gene_set	PACO_TGATTTRY_V_GFI1_01	TGATTTRY_V$GFI1_01	PACO_TGATTTRY_V_GFI1_01	pathcom_pathway	3.98377	13402	408	196	17
uploaded_gene_set	MSIG_36C1A69C919A47BA7B14915B294F2025	MSIG_36C1A69C919A47BA7B14915B294F2025	BIDUS_METASTASIS_DN	msigdb_c2_cgp	3.98285	18021	498	155	14
uploaded_gene_set	MSIG_C2A52945E2C199F0A956CE4E0A3DAA3B	MSIG_C2A52945E2C199F0A956CE4E0A3DAA3B	RODWELL_AGING_KIDNEY_UP	msigdb_c2_cgp	3.98268	18021	498	465	28
uploaded_gene_set	LINCS_UP_LJP006_BT20_24H_MITOXANTRONE_0_37	LINCS_UP_LJP006_BT20_24H_MITOXANTRONE_0_37	LJP006_BT20_24H-mitoxantrone-0.37	LINCS_up_set	3.98242	8967	301	162	16
uploaded_gene_set	MSIG_1DD5C15B44098CA353ABDDA7A8B17111	MSIG_1DD5C15B44098CA353ABDDA7A8B17111	GSE1112_HY_CD8AB_VS_HY_CD8AA_THYMOCYTE_RTOC_CULTURE_DN	msigdb_c7_all	3.98218	17898	496	174	15
uploaded_gene_set	MSIG_E044A00F17C1953289470464DA0452C5	MSIG_E044A00F17C1953289470464DA0452C5	VERHAAK_GLIOBLASTOMA_MESENCHYMAL	msigdb_c2_cgp	3.98147	18021	498	215	17
uploaded_gene_set	R_HSA_5576891	R-HSA-5576891	Cardiac conduction	reactome_annotation	3.97356	11511	269	140	12
uploaded_gene_set	LINCS_UP_LJP006_LNCAP_3H_MK_2206_3_33	LINCS_UP_LJP006_LNCAP_3H_MK_2206_3_33	LJP006_LNCAP_3H-MK-2206-3.33	LINCS_up_set	3.96995	8967	301	45	8
uploaded_gene_set	LINCS_DN_LJP008_HA1E_24H_I_BET151_0_37	LINCS_DN_LJP008_HA1E_24H_I_BET151_0_37	LJP008_HA1E_24H-I-BET151-0.37	LINCS_down_set	3.96146	8862	288	102	12
uploaded_gene_set	LINCS_UP_LJP005_HT29_24H_PD_184352_3_33	LINCS_UP_LJP005_HT29_24H_PD_184352_3_33	LJP005_HT29_24H-PD-184352-3.33	LINCS_up_set	3.96136	8967	301	114	13
uploaded_gene_set	LINCS_UP_LJP006_MCF7_24H_BMS_387032_0_37	LINCS_UP_LJP006_MCF7_24H_BMS_387032_0_37	LJP006_MCF7_24H-BMS-387032-0.37	LINCS_up_set	3.96136	8967	301	114	13
uploaded_gene_set	LINCS_DN_LJP006_PC3_24H_Y_39983_10	LINCS_DN_LJP006_PC3_24H_Y_39983_10	LJP006_PC3_24H-Y-39983-10	LINCS_down_set	3.96086	8862	288	35	7
uploaded_gene_set	LINCS_DN_LJP008_HT29_24H_INIPARIB_10	LINCS_DN_LJP008_HT29_24H_INIPARIB_10	LJP008_HT29_24H-iniparib-10	LINCS_down_set	3.96086	8862	288	35	7
uploaded_gene_set	LINCS_DN_LJP008_PC3_24H_UNC0638_3_33	LINCS_DN_LJP008_PC3_24H_UNC0638_3_33	LJP008_PC3_24H-UNC0638-3.33	LINCS_down_set	3.96086	8862	288	35	7
uploaded_gene_set	PACO_METABOLIC_PATHWAYS_NICOTINAMIDE_D_RIBONUCLEOTIDE___PYROPHO	Metabolic pathways;Nicotinamide D-ribonucleotide + Pyrophosphate = Nicotinamide + D-5-Phospho-ribosyl 1-diphosphate ( Nicotinate and Nicotinamide metabolism ) ;Nicotinate and Nicotinamide metabolism ( Nicotinate and Nicotinamide metabolism ) ;Nicotinate a	PACO_METABOLIC_PATHWAYS_NICOTINAMIDE_D_RIBONUCLEOTIDE___PYROPHO	pathcom_pathway	3.96053	13402	408	4	3
uploaded_gene_set	LINCS_UP_LJP006_LNCAP_24H_CGP_60474_0_12	LINCS_UP_LJP006_LNCAP_24H_CGP_60474_0_12	LJP006_LNCAP_24H-CGP-60474-0.12	LINCS_up_set	3.96022	8967	301	146	15
uploaded_gene_set	LINCS_UP_LJP006_PC3_24H_TORIN_1_10	LINCS_UP_LJP006_PC3_24H_TORIN_1_10	LJP006_PC3_24H-torin-1-10	LINCS_up_set	3.96022	8967	301	146	15
uploaded_gene_set	LINCS_UP_LJP005_SKBR3_24H_AZD_8330_10	LINCS_UP_LJP005_SKBR3_24H_AZD_8330_10	LJP005_SKBR3_24H-AZD-8330-10	LINCS_up_set	3.95924	8967	301	24	6
uploaded_gene_set	LINCS_UP_LJP009_HCC515_24H_GSK_1059615_0_12	LINCS_UP_LJP009_HCC515_24H_GSK_1059615_0_12	LJP009_HCC515_24H-GSK-1059615-0.12	LINCS_up_set	3.95714	8967	301	34	7
uploaded_gene_set	MSIG_42E4117E4A4BF462A19D7B6444930579	MSIG_42E4117E4A4BF462A19D7B6444930579	ZWANG_CLASS_3_TRANSIENTLY_INDUCED_BY_EGF	msigdb_c2_cgp	3.95684	18021	498	216	17
uploaded_gene_set	MSIG_1E90D0DD665C17EFE5CAE0558C8DC674	MSIG_1E90D0DD665C17EFE5CAE0558C8DC674	GSE21063_WT_VS_NFATC1_KO_16H_ANTI_IGM_STIM_BCELL_DN	msigdb_c7_all	3.95422	17898	496	175	15
uploaded_gene_set	MSIG_57EE5A3CFD753098B3D7186434014A53	MSIG_57EE5A3CFD753098B3D7186434014A53	TONKS_TARGETS_OF_RUNX1_RUNX1T1_FUSION_ERYTHROCYTE_UP	msigdb_c2_cgp	3.9529	18021	498	156	14
uploaded_gene_set	LINCS_UP_LJP005_HT29_24H_LINSITINIB_0_37	LINCS_UP_LJP005_HT29_24H_LINSITINIB_0_37	LJP005_HT29_24H-linsitinib-0.37	LINCS_up_set	3.9516	8967	301	130	14
uploaded_gene_set	LINCS_UP_LJP006_HME1_24H_NVP_TAE684_0_12	LINCS_UP_LJP006_HME1_24H_NVP_TAE684_0_12	LJP006_HME1_24H-NVP-TAE684-0.12	LINCS_up_set	3.9516	8967	301	130	14
uploaded_gene_set	MSIG_A8B293B6EF943352168E853C7DCCAF59	MSIG_A8B293B6EF943352168E853C7DCCAF59	MODULE_52	msigdb_c4_cm	3.94782	8235	265	429	29
uploaded_gene_set	LINCS_DN_LJP008_A549_24H_I_BET151_0_12	LINCS_DN_LJP008_A549_24H_I_BET151_0_12	LJP008_A549_24H-I-BET151-0.12	LINCS_down_set	3.94355	8862	288	16	5
uploaded_gene_set	MSIG_2BB168BE55C1A0A0296DAE51E4C48DE1	MSIG_2BB168BE55C1A0A0296DAE51E4C48DE1	WALLACE_PROSTATE_CANCER_RACE_UP	msigdb_c2_cgp	3.94243	18021	498	281	20
uploaded_gene_set	MSIG_7BB4CE7371109865BE1CB80B28EF85C0	MSIG_7BB4CE7371109865BE1CB80B28EF85C0	MCLACHLAN_DENTAL_CARIES_UP	msigdb_c2_cgp	3.93419	18021	498	238	18
uploaded_gene_set	PACO_GGATTA_V_PITX2_Q2_V_COUP_DR1_Q6	GGATTA_V$PITX2_Q2;V$COUP_DR1_Q6	PACO_GGATTA_V_PITX2_Q2_V_COUP_DR1_Q6	pathcom_pathway	3.93316	13402	408	17	5
uploaded_gene_set	MSIG_D7889DB68C7D8EAC0F8329D3F1E62CCF	MSIG_D7889DB68C7D8EAC0F8329D3F1E62CCF	WEINMANN_ADAPTATION_TO_HYPOXIA_DN	msigdb_c2_cgp	3.9302	18021	498	41	7
uploaded_gene_set	LINCS_UP_LJP005_HS578T_24H_GDC_0980_1_11	LINCS_UP_LJP005_HS578T_24H_GDC_0980_1_11	LJP005_HS578T_24H-GDC-0980-1.11	LINCS_up_set	3.9298	8967	301	71	10
uploaded_gene_set	LINCS_UP_LJP006_A375_24H_RADICICOL_3_33	LINCS_UP_LJP006_A375_24H_RADICICOL_3_33	LJP006_A375_24H-radicicol-3.33	LINCS_up_set	3.9298	8967	301	71	10
uploaded_gene_set	PACO_V_FAC1_01	V$FAC1_01	PACO_V_FAC1_01	pathcom_pathway	3.92969	13402	408	198	17
uploaded_gene_set	LINCS_UP_LJP007_HEPG2_24H_OTSSP167_0_04	LINCS_UP_LJP007_HEPG2_24H_OTSSP167_0_04	LJP007_HEPG2_24H-OTSSP167-0.04	LINCS_up_set	3.92689	8967	301	85	11
uploaded_gene_set	MSIG_702588057B1DB3D550AC710CF149505E	MSIG_702588057B1DB3D550AC710CF149505E	MODULE_6	msigdb_c4_cm	3.92078	8235	265	409	28
uploaded_gene_set	LINCS_UP_LJP005_PC3_24H_DASATINIB_0_12	LINCS_UP_LJP005_PC3_24H_DASATINIB_0_12	LJP005_PC3_24H-dasatinib-0.12	LINCS_up_set	3.92022	8967	301	58	9
uploaded_gene_set	LINCS_UP_LJP006_HT29_24H_MK_2206_3_33	LINCS_UP_LJP006_HT29_24H_MK_2206_3_33	LJP006_HT29_24H-MK-2206-3.33	LINCS_up_set	3.92022	8967	301	58	9
uploaded_gene_set	LINCS_UP_LJP006_MCF10A_3H_LAPATINIB_10	LINCS_UP_LJP006_MCF10A_3H_LAPATINIB_10	LJP006_MCF10A_3H-lapatinib-10	LINCS_up_set	3.92022	8967	301	58	9
uploaded_gene_set	MSIG_ACA6D6C9167D0FD50DAF83A602EA796F	MSIG_ACA6D6C9167D0FD50DAF83A602EA796F	KRAS.300_UP.V1_DN	msigdb_c6_all	3.91797	10652	384	137	15
uploaded_gene_set	LINCS_DN_LJP005_MDAMB231_3H_TORIN_2_3_33	LINCS_DN_LJP005_MDAMB231_3H_TORIN_2_3_33	LJP005_MDAMB231_3H-torin-2-3.33	LINCS_down_set	3.91417	8862	288	88	11
uploaded_gene_set	MSIG_7106839BC0BCCB592055B227DE96EC8C	MSIG_7106839BC0BCCB592055B227DE96EC8C	JNK_DN.V1_UP	msigdb_c6_all	3.91265	10652	384	185	18
uploaded_gene_set	LINCS_UP_LJP009_HT29_24H_DABRAFENIB_0_04	LINCS_UP_LJP009_HT29_24H_DABRAFENIB_0_04	LJP009_HT29_24H-dabrafenib-0.04	LINCS_up_set	3.91137	8967	301	100	12
uploaded_gene_set	LINCS_DN_LJP008_HA1E_24H_I_BET_1_11	LINCS_DN_LJP008_HA1E_24H_I_BET_1_11	LJP008_HA1E_24H-I-BET-1.11	LINCS_down_set	3.91034	8862	288	60	9
uploaded_gene_set	MSIG_2382C84E0ACE4887DF271946C1E2C78B	MSIG_2382C84E0ACE4887DF271946C1E2C78B	GSE3982_DC_VS_TH2_UP	msigdb_c7_all	3.90269	17898	496	197	16
uploaded_gene_set	MSIG_E5F06DEAD4F6D4850A100710611F0E21	MSIG_E5F06DEAD4F6D4850A100710611F0E21	GSE24634_TREG_VS_TCONV_POST_DAY7_IL4_CONVERSION_DN	msigdb_c7_all	3.90269	17898	496	197	16
uploaded_gene_set	LINCS_UP_LJP006_MCF10A_24H_RADICICOL_0_37	LINCS_UP_LJP006_MCF10A_24H_RADICICOL_0_37	LJP006_MCF10A_24H-radicicol-0.37	LINCS_up_set	3.89577	8967	301	182	17
uploaded_gene_set	MSIG_D7EFEA7DF446E24453824E07B2960C81	MSIG_D7EFEA7DF446E24453824E07B2960C81	PHONG_TNF_RESPONSE_VIA_P38_PARTIAL	msigdb_c2_cgp	3.89381	18021	498	158	14
uploaded_gene_set	LINCS_DN_LJP009_HEPG2_24H_KIN001_265_1_11	LINCS_DN_LJP009_HEPG2_24H_KIN001_265_1_11	LJP009_HEPG2_24H-KIN001-265-1.11	LINCS_down_set	3.89224	8862	288	74	10
uploaded_gene_set	MSIG_89420E725F693D8F0BC2D0A36405FDFF	MSIG_89420E725F693D8F0BC2D0A36405FDFF	KRAS.PROSTATE_UP.V1_DN	msigdb_c6_all	3.88221	10652	384	138	15
uploaded_gene_set	LINCS_UP_LJP006_HME1_3H_NVP_TAE684_3_33	LINCS_UP_LJP006_HME1_3H_NVP_TAE684_3_33	LJP006_HME1_3H-NVP-TAE684-3.33	LINCS_up_set	3.88039	8967	301	86	11
uploaded_gene_set	LINCS_UP_LJP006_HME1_3H_QL_X_138_10	LINCS_UP_LJP006_HME1_3H_QL_X_138_10	LJP006_HME1_3H-QL-X-138-10	LINCS_up_set	3.88039	8967	301	86	11
uploaded_gene_set	LINCS_UP_LJP006_SKBR3_24H_RADICICOL_0_37	LINCS_UP_LJP006_SKBR3_24H_RADICICOL_0_37	LJP006_SKBR3_24H-radicicol-0.37	LINCS_up_set	3.88039	8967	301	86	11
uploaded_gene_set	LINCS_UP_LJP005_A375_24H_MITOXANTRONE_1_11	LINCS_UP_LJP005_A375_24H_MITOXANTRONE_1_11	LJP005_A375_24H-mitoxantrone-1.11	LINCS_up_set	3.87999	8967	301	132	14
uploaded_gene_set	LINCS_DN_LJP007_HEPG2_24H_XMD_885_10	LINCS_DN_LJP007_HEPG2_24H_XMD_885_10	LJP007_HEPG2_24H-XMD-885-10	LINCS_down_set	3.87905	8862	288	36	7
uploaded_gene_set	LINCS_DN_LJP009_A375_24H_GSK_429286A_0_04	LINCS_DN_LJP009_A375_24H_GSK_429286A_0_04	LJP009_A375_24H-GSK-429286A-0.04	LINCS_down_set	3.87905	8862	288	36	7
uploaded_gene_set	LINCS_UP_LJP006_A549_24H_DASATINIB_0_37	LINCS_UP_LJP006_A549_24H_DASATINIB_0_37	LJP006_A549_24H-dasatinib-0.37	LINCS_up_set	3.87773	8967	301	72	10
uploaded_gene_set	LINCS_UP_LJP005_MDAMB231_24H_CRIZOTINIB_1_11	LINCS_UP_LJP005_MDAMB231_24H_CRIZOTINIB_1_11	LJP005_MDAMB231_24H-crizotinib-1.11	LINCS_up_set	3.87698	8967	301	16	5
uploaded_gene_set	LINCS_UP_LJP005_MCF7_24H_DASATINIB_10	LINCS_UP_LJP005_MCF7_24H_DASATINIB_10	LJP005_MCF7_24H-dasatinib-10	LINCS_up_set	3.87274	8967	301	35	7
uploaded_gene_set	LINCS_UP_LJP006_HS578T_3H_AZD_8055_1_11	LINCS_UP_LJP006_HS578T_3H_AZD_8055_1_11	LJP006_HS578T_3H-AZD-8055-1.11	LINCS_up_set	3.87274	8967	301	35	7
uploaded_gene_set	LINCS_UP_LJP008_HEPG2_24H_GSK_461364_0_04	LINCS_UP_LJP008_HEPG2_24H_GSK_461364_0_04	LJP008_HEPG2_24H-GSK-461364-0.04	LINCS_up_set	3.87274	8967	301	35	7
uploaded_gene_set	LINCS_UP_LJP006_HS578T_24H_GSK_2126458_0_04	LINCS_UP_LJP006_HS578T_24H_GSK_2126458_0_04	LJP006_HS578T_24H-GSK-2126458-0.04	LINCS_up_set	3.86943	8967	301	101	12
uploaded_gene_set	LINCS_UP_LJP006_MCF10A_24H_AZD_8055_0_04	LINCS_UP_LJP006_MCF10A_24H_AZD_8055_0_04	LJP006_MCF10A_24H-AZD-8055-0.04	LINCS_up_set	3.86943	8967	301	101	12
uploaded_gene_set	LINCS_DN_LJP006_HS578T_3H_JW_7_24_1_10	LINCS_DN_LJP006_HS578T_3H_JW_7_24_1_10	LJP006_HS578T_3H-JW-7-24-1-10	LINCS_down_set	3.86212	8862	288	48	8
uploaded_gene_set	LINCS_DN_LJP006_HS578T_3H_NINTEDANIB_10	LINCS_DN_LJP006_HS578T_3H_NINTEDANIB_10	LJP006_HS578T_3H-nintedanib-10	LINCS_down_set	3.86212	8862	288	48	8
uploaded_gene_set	LINCS_DN_LJP008_PC3_24H_VORINOSTAT_3_33	LINCS_DN_LJP008_PC3_24H_VORINOSTAT_3_33	LJP008_PC3_24H-vorinostat-3.33	LINCS_down_set	3.86212	8862	288	48	8
uploaded_gene_set	LINCS_UP_LJP005_HT29_24H_PD_184352_0_04	LINCS_UP_LJP005_HT29_24H_PD_184352_0_04	LJP005_HT29_24H-PD-184352-0.04	LINCS_up_set	3.86111	8967	301	59	9
uploaded_gene_set	LINCS_UP_LJP006_HCC515_24H_PD_0325901_3_33	LINCS_UP_LJP006_HCC515_24H_PD_0325901_3_33	LJP006_HCC515_24H-PD-0325901-3.33	LINCS_up_set	3.86033	8967	301	149	15
uploaded_gene_set	LINCS_UP_LJP006_MCF10A_24H_GELDANAMYCIN_10	LINCS_UP_LJP006_MCF10A_24H_GELDANAMYCIN_10	LJP006_MCF10A_24H-geldanamycin-10	LINCS_up_set	3.86033	8967	301	149	15
uploaded_gene_set	LINCS_UP_LJP005_MCF10A_24H_PD_184352_10	LINCS_UP_LJP005_MCF10A_24H_PD_184352_10	LJP005_MCF10A_24H-PD-184352-10	LINCS_up_set	3.85722	8967	301	166	16
uploaded_gene_set	LINCS_DN_LJP005_HA1E_24H_ENZASTAURIN_10	LINCS_DN_LJP005_HA1E_24H_ENZASTAURIN_10	LJP005_HA1E_24H-enzastaurin-10	LINCS_down_set	3.85336	8862	288	61	9
uploaded_gene_set	LINCS_DN_LJP008_HCC515_24H_GSK_1070916_3_33	LINCS_DN_LJP008_HCC515_24H_GSK_1070916_3_33	LJP008_HCC515_24H-GSK-1070916-3.33	LINCS_down_set	3.85336	8862	288	61	9
uploaded_gene_set	MSIG_9E38AF1DB7573DF78422CF53F74EA85A	MSIG_9E38AF1DB7573DF78422CF53F74EA85A	PTEN_DN.V1_UP	msigdb_c6_all	3.85309	10652	384	187	18
uploaded_gene_set	LINCS_DN_LJP009_A549_24H_VORINOSTAT_10	LINCS_DN_LJP009_A549_24H_VORINOSTAT_10	LJP009_A549_24H-vorinostat-10	LINCS_down_set	3.83768	8862	288	121	13
uploaded_gene_set	GO_0043410	GO:0043410	positive regulation of MAPK cascade	gene_ontology	3.83764	18682	489	75	9
uploaded_gene_set	MSIG_E4592F6A27A2BEF1E17A0F5067CB4C4B	MSIG_E4592F6A27A2BEF1E17A0F5067CB4C4B	RORIE_TARGETS_OF_EWSR1_FLI1_FUSION_UP	msigdb_c2_cgp	3.83599	18021	498	30	6
uploaded_gene_set	MSIG_8B5B38581741DAFDF20D6141428DF88B	MSIG_8B5B38581741DAFDF20D6141428DF88B	DURAND_STROMA_NS_UP	msigdb_c2_cgp	3.83578	18021	498	160	14
uploaded_gene_set	LINCS_UP_LJP006_HS578T_24H_CHIR_99021_3_33	LINCS_UP_LJP006_HS578T_24H_CHIR_99021_3_33	LJP006_HS578T_24H-CHIR-99021-3.33	LINCS_up_set	3.83462	8967	301	87	11
uploaded_gene_set	LINCS_UP_LJP009_HCC515_24H_CGP_60474_0_12	LINCS_UP_LJP009_HCC515_24H_CGP_60474_0_12	LJP009_HCC515_24H-CGP-60474-0.12	LINCS_up_set	3.83462	8967	301	87	11
uploaded_gene_set	LINCS_UP_LJP006_HME1_3H_ZSTK_474_0_37	LINCS_UP_LJP006_HME1_3H_ZSTK_474_0_37	LJP006_HME1_3H-ZSTK-474-0.37	LINCS_up_set	3.83126	8967	301	47	8
uploaded_gene_set	LINCS_UP_LJP007_A375_24H_AT7867_3_33	LINCS_UP_LJP007_A375_24H_AT7867_3_33	LJP007_A375_24H-AT7867-3.33	LINCS_up_set	3.83126	8967	301	47	8
uploaded_gene_set	LINCS_UP_LJP006_MCF10A_24H_SELUMETINIB_0_04	LINCS_UP_LJP006_MCF10A_24H_SELUMETINIB_0_04	LJP006_MCF10A_24H-selumetinib-0.04	LINCS_up_set	3.83074	8967	301	202	18
uploaded_gene_set	LINCS_UP_LJP005_HT29_24H_DASATINIB_0_12	LINCS_UP_LJP005_HT29_24H_DASATINIB_0_12	LJP005_HT29_24H-dasatinib-0.12	LINCS_up_set	3.82807	8967	301	102	12
uploaded_gene_set	LINCS_UP_LJP006_HCC515_24H_PD_0325901_0_37	LINCS_UP_LJP006_HCC515_24H_PD_0325901_0_37	LJP006_HCC515_24H-PD-0325901-0.37	LINCS_up_set	3.82807	8967	301	102	12
uploaded_gene_set	LINCS_UP_LJP007_PC3_24H_CGP_60474_1_11	LINCS_UP_LJP007_PC3_24H_CGP_60474_1_11	LJP007_PC3_24H-CGP-60474-1.11	LINCS_up_set	3.82807	8967	301	102	12
uploaded_gene_set	LINCS_UP_LJP005_HCC515_24H_TRAMETINIB_3_33	LINCS_UP_LJP005_HCC515_24H_TRAMETINIB_3_33	LJP005_HCC515_24H-trametinib-3.33	LINCS_up_set	3.82768	8967	301	150	15
uploaded_gene_set	MSIG_BE23A00D520DEE852F336BD94EE58F10	MSIG_BE23A00D520DEE852F336BD94EE58F10	GSE32533_WT_VS_MIR17_OVEREXPRESS_ACT_CD4_TCELL_DN	msigdb_c7_all	3.82641	17898	496	200	16
uploaded_gene_set	LINCS_DN_LJP009_HEPG2_24H_DABRAFENIB_10	LINCS_DN_LJP009_HEPG2_24H_DABRAFENIB_10	LJP009_HEPG2_24H-dabrafenib-10	LINCS_down_set	3.82526	8862	288	90	11
uploaded_gene_set	LINCS_DN_LJP006_HA1E_24H_DASATINIB_10	LINCS_DN_LJP006_HA1E_24H_DASATINIB_10	LJP006_HA1E_24H-dasatinib-10	LINCS_down_set	3.82169	8862	288	138	14
uploaded_gene_set	LINCS_DN_LJP009_HA1E_24H_VORINOSTAT_10	LINCS_DN_LJP009_HA1E_24H_VORINOSTAT_10	LJP009_HA1E_24H-vorinostat-10	LINCS_down_set	3.82169	8862	288	138	14
uploaded_gene_set	LINCS_UP_LJP005_A375_24H_VEMURAFENIB_0_12	LINCS_UP_LJP005_A375_24H_VEMURAFENIB_0_12	LJP005_A375_24H-vemurafenib-0.12	LINCS_up_set	3.80992	8967	301	134	14
uploaded_gene_set	LINCS_UP_LJP006_HME1_24H_NVP_TAE684_0_37	LINCS_UP_LJP006_HME1_24H_NVP_TAE684_0_37	LJP006_HME1_24H-NVP-TAE684-0.37	LINCS_up_set	3.80992	8967	301	134	14
uploaded_gene_set	LINCS_UP_LJP006_PC3_24H_GSK_1059615_10	LINCS_UP_LJP006_PC3_24H_GSK_1059615_10	LJP006_PC3_24H-GSK-1059615-10	LINCS_up_set	3.80992	8967	301	134	14
uploaded_gene_set	MSIG_9B43E1A177648CA47893037F0838D9F0	MSIG_9B43E1A177648CA47893037F0838D9F0	KANG_IMMORTALIZED_BY_TERT_UP	msigdb_c2_cgp	3.80824	18021	498	88	10
uploaded_gene_set	LINCS_UP_LJP006_A375_24H_SELUMETINIB_0_37	LINCS_UP_LJP006_A375_24H_SELUMETINIB_0_37	LJP006_A375_24H-selumetinib-0.37	LINCS_up_set	3.80789	8967	301	221	19
uploaded_gene_set	PACO_V_GATA6_01	V$GATA6_01	PACO_V_GATA6_01	pathcom_pathway	3.80704	13402	408	242	19
uploaded_gene_set	PACO_V_AREB6_04	V$AREB6_04	PACO_V_AREB6_04	pathcom_pathway	3.80599	13402	408	165	15
uploaded_gene_set	LINCS_DN_LJP005_BT20_3H_PELITINIB_0_37	LINCS_DN_LJP005_BT20_3H_PELITINIB_0_37	LJP005_BT20_3H-pelitinib-0.37	LINCS_down_set	3.80391	8862	288	17	5
uploaded_gene_set	LINCS_DN_LJP007_HCC515_24H_DACOMITINIB_10	LINCS_DN_LJP007_HCC515_24H_DACOMITINIB_10	LJP007_HCC515_24H-dacomitinib-10	LINCS_down_set	3.80134	8862	288	122	13
uploaded_gene_set	LINCS_DN_LJP009_A375_24H_JWE_035_10	LINCS_DN_LJP009_A375_24H_JWE_035_10	LJP009_A375_24H-JWE-035-10	LINCS_down_set	3.80134	8862	288	122	13
uploaded_gene_set	LINCS_DN_LJP009_HEPG2_24H_GDC_0879_10	LINCS_DN_LJP009_HEPG2_24H_GDC_0879_10	LJP009_HEPG2_24H-GDC-0879-10	LINCS_down_set	3.80134	8862	288	122	13
uploaded_gene_set	LINCS_DN_LJP007_A375_24H_NVP_TAE226_0_37	LINCS_DN_LJP007_A375_24H_NVP_TAE226_0_37	LJP007_A375_24H-NVP-TAE226-0.37	LINCS_down_set	3.80006	8862	288	37	7
uploaded_gene_set	LINCS_DN_LJP008_PC3_24H_PD_0325901_10	LINCS_DN_LJP008_PC3_24H_PD_0325901_10	LJP008_PC3_24H-PD-0325901-10	LINCS_down_set	3.80006	8862	288	37	7
uploaded_gene_set	LINCS_DN_LJP006_HS578T_24H_KIN001_043_3_33	LINCS_DN_LJP006_HS578T_24H_KIN001_043_3_33	LJP006_HS578T_24H-KIN001-043-3.33	LINCS_down_set	3.79975	8862	288	106	12
uploaded_gene_set	LINCS_DN_LJP006_PC3_24H_JNK_9L_3_33	LINCS_DN_LJP006_PC3_24H_JNK_9L_3_33	LJP006_PC3_24H-JNK-9L-3.33	LINCS_down_set	3.79975	8862	288	106	12
uploaded_gene_set	LINCS_DN_LJP006_MDAMB231_24H_CHIR_99021_10	LINCS_DN_LJP006_MDAMB231_24H_CHIR_99021_10	LJP006_MDAMB231_24H-CHIR-99021-10	LINCS_down_set	3.79759	8862	288	62	9
uploaded_gene_set	LINCS_DN_LJP006_BT20_24H_XMD_1150_0_37	LINCS_DN_LJP006_BT20_24H_XMD_1150_0_37	LJP006_BT20_24H-XMD-1150-0.37	LINCS_down_set	3.79694	8862	288	49	8
uploaded_gene_set	LINCS_DN_LJP007_HEPG2_24H_TIVANTINIB_3_33	LINCS_DN_LJP007_HEPG2_24H_TIVANTINIB_3_33	LJP007_HEPG2_24H-tivantinib-3.33	LINCS_down_set	3.79694	8862	288	49	8
uploaded_gene_set	MSIG_0FC9C57AE286C7AE9C6BDE00EB1BE0A1	MSIG_0FC9C57AE286C7AE9C6BDE00EB1BE0A1	NAKAYAMA_FRA2_TARGETS	msigdb_c2_cgp	3.79455	18021	498	43	7
uploaded_gene_set	MSIG_4526CFCC134809F4BCC0A7E0DBD63280	MSIG_4526CFCC134809F4BCC0A7E0DBD63280	AMIT_SERUM_RESPONSE_240_MCF10A	msigdb_c2_cgp	3.79147	18021	498	57	8
uploaded_gene_set	LINCS_UP_LJP006_HEPG2_24H_PD_173074_3_33	LINCS_UP_LJP006_HEPG2_24H_PD_173074_3_33	LJP006_HEPG2_24H-PD-173074-3.33	LINCS_up_set	3.79134	8967	301	36	7
uploaded_gene_set	LINCS_UP_LJP006_HS578T_3H_GSK_1059615_3_33	LINCS_UP_LJP006_HS578T_3H_GSK_1059615_3_33	LJP006_HS578T_3H-GSK-1059615-3.33	LINCS_up_set	3.79134	8967	301	36	7
uploaded_gene_set	LINCS_UP_LJP007_HCC515_24H_NVP_TAE226_0_37	LINCS_UP_LJP007_HCC515_24H_NVP_TAE226_0_37	LJP007_HCC515_24H-NVP-TAE226-0.37	LINCS_up_set	3.79134	8967	301	36	7
uploaded_gene_set	LINCS_UP_LJP005_A549_24H_PD_0325901_3_33	LINCS_UP_LJP005_A549_24H_PD_0325901_3_33	LJP005_A549_24H-PD-0325901-3.33	LINCS_up_set	3.78956	8967	301	88	11
uploaded_gene_set	LINCS_UP_LJP005_HA1E_24H_BUPARLISIB_3_33	LINCS_UP_LJP005_HA1E_24H_BUPARLISIB_3_33	LJP005_HA1E_24H-buparlisib-3.33	LINCS_up_set	3.78956	8967	301	88	11
uploaded_gene_set	LINCS_UP_LJP006_HS578T_24H_KIN001_043_3_33	LINCS_UP_LJP006_HS578T_24H_KIN001_043_3_33	LJP006_HS578T_24H-KIN001-043-3.33	LINCS_up_set	3.78956	8967	301	88	11
uploaded_gene_set	LINCS_UP_LJP006_HT29_24H_DASATINIB_0_37	LINCS_UP_LJP006_HT29_24H_DASATINIB_0_37	LJP006_HT29_24H-dasatinib-0.37	LINCS_up_set	3.78956	8967	301	88	11
uploaded_gene_set	LINCS_UP_LJP006_PC3_24H_PF_562271_3_33	LINCS_UP_LJP006_PC3_24H_PF_562271_3_33	LJP006_PC3_24H-PF-562271-3.33	LINCS_up_set	3.78956	8967	301	88	11
uploaded_gene_set	LINCS_UP_LJP006_PC3_24H_PI_103_0_12	LINCS_UP_LJP006_PC3_24H_PI_103_0_12	LJP006_PC3_24H-PI-103-0.12	LINCS_up_set	3.78956	8967	301	88	11
uploaded_gene_set	LINCS_UP_LJP007_HA1E_24H_PD_0325901_0_37	LINCS_UP_LJP007_HA1E_24H_PD_0325901_0_37	LJP007_HA1E_24H-PD-0325901-0.37	LINCS_up_set	3.78956	8967	301	88	11
uploaded_gene_set	LINCS_DN_LJP008_HT29_24H_____JQ1_10	LINCS_DN_LJP008_HT29_24H_____JQ1_10	LJP008_HT29_24H-(+)-JQ1-10	LINCS_down_set	3.78822	8862	288	139	14
uploaded_gene_set	MSIG_EE7F0AA5DE218D25BC4A02E6F0581F59	MSIG_EE7F0AA5DE218D25BC4A02E6F0581F59	LI_WILMS_TUMOR_VS_FETAL_KIDNEY_1_UP	msigdb_c2_cgp	3.77776	18021	498	182	15
uploaded_gene_set	LINCS_UP_LJP008_PC3_24H_AZ20_3_33	LINCS_UP_LJP008_PC3_24H_AZ20_3_33	LJP008_PC3_24H-AZ20-3.33	LINCS_up_set	3.77641	8967	301	74	10
uploaded_gene_set	LINCS_UP_LJP006_MCF10A_24H_PD_0325901_0_37	LINCS_UP_LJP006_MCF10A_24H_PD_0325901_0_37	LJP006_MCF10A_24H-PD-0325901-0.37	LINCS_up_set	3.77545	8967	301	135	14
uploaded_gene_set	MSIG_1BD6191A8E087F65B32815B3E27B94F2	MSIG_1BD6191A8E087F65B32815B3E27B94F2	RICKMAN_HEAD_AND_NECK_CANCER_C	msigdb_c2_cgp	3.77524	18021	498	106	11
uploaded_gene_set	MSIG_F5815A83DE2BF9687BA6FF2BAF295118	MSIG_F5815A83DE2BF9687BA6FF2BAF295118	MEISSNER_BRAIN_HCP_WITH_H3K27ME3	msigdb_c2_cgp	3.77324	18021	498	267	19
uploaded_gene_set	PACO_V_E2F1_Q3_01	V$E2F1_Q3_01	PACO_V_E2F1_Q3_01	pathcom_pathway	3.77073	13402	408	148	14
uploaded_gene_set	MSIG_95774136E8EAD6461A45D1AAED994637	MSIG_95774136E8EAD6461A45D1AAED994637	TGFB_UP.V1_DN	msigdb_c6_all	3.76559	10652	384	190	18
uploaded_gene_set	LINCS_UP_LJP006_MDAMB231_24H_TORIN_1_0_12	LINCS_UP_LJP006_MDAMB231_24H_TORIN_1_0_12	LJP006_MDAMB231_24H-torin-1-0.12	LINCS_up_set	3.76473	8967	301	48	8
uploaded_gene_set	MSIG_ADDFEA9FBC196DD99B5E75EFBAF76305	MSIG_ADDFEA9FBC196DD99B5E75EFBAF76305	SENGUPTA_NASOPHARYNGEAL_CARCINOMA_WITH_LMP1_DN	msigdb_c2_cgp	3.75066	18021	498	163	14
uploaded_gene_set	LINCS_UP_LJP006_HA1E_24H_BMS_387032_0_37	LINCS_UP_LJP006_HA1E_24H_BMS_387032_0_37	LJP006_HA1E_24H-BMS-387032-0.37	LINCS_up_set	3.74701	8967	301	104	12
uploaded_gene_set	LINCS_UP_LJP006_MCF10A_3H_GSK_2126458_0_12	LINCS_UP_LJP006_MCF10A_3H_GSK_2126458_0_12	LJP006_MCF10A_3H-GSK-2126458-0.12	LINCS_up_set	3.74701	8967	301	104	12
uploaded_gene_set	LINCS_UP_LJP007_HCC515_24H_DCC_2036_0_04	LINCS_UP_LJP007_HCC515_24H_DCC_2036_0_04	LJP007_HCC515_24H-DCC-2036-0.04	LINCS_up_set	3.74674	8967	301	61	9
uploaded_gene_set	LINCS_DN_LJP006_HME1_24H_WZ_4_145_0_04	LINCS_DN_LJP006_HME1_24H_WZ_4_145_0_04	LJP006_HME1_24H-WZ-4-145-0.04	LINCS_down_set	3.7457	8862	288	77	10
uploaded_gene_set	LINCS_UP_LJP006_A375_24H_KIN001_043_1_11	LINCS_UP_LJP006_A375_24H_KIN001_043_1_11	LJP006_A375_24H-KIN001-043-1.11	LINCS_up_set	3.7452	8967	301	89	11
uploaded_gene_set	GO_0001525	GO:0001525	angiogenesis	gene_ontology	3.74413	18682	489	215	16
uploaded_gene_set	LINCS_DN_LJP009_HCC515_24H_KIN001_055_10	LINCS_DN_LJP009_HCC515_24H_KIN001_055_10	LJP009_HCC515_24H-KIN001-055-10	LINCS_down_set	3.74298	8862	288	63	9
uploaded_gene_set	MSIG_D41C459691FAB3299BB19D582239662E	MSIG_D41C459691FAB3299BB19D582239662E	SMID_BREAST_CANCER_NORMAL_LIKE_UP	msigdb_c2_cgp	3.74196	18021	498	456	27
uploaded_gene_set	LINCS_UP_LJP005_HT29_24H_AZD_8330_3_33	LINCS_UP_LJP005_HT29_24H_AZD_8330_3_33	LJP005_HT29_24H-AZD-8330-3.33	LINCS_up_set	3.73644	8967	301	170	16
uploaded_gene_set	LINCS_DN_LJP005_MCF10A_3H_TOZASERTIB_10	LINCS_DN_LJP005_MCF10A_3H_TOZASERTIB_10	LJP005_MCF10A_3H-tozasertib-10	LINCS_down_set	3.73345	8862	288	50	8
uploaded_gene_set	LINCS_DN_LJP005_SKBR3_3H_RADICICOL_3_33	LINCS_DN_LJP005_SKBR3_3H_RADICICOL_3_33	LJP005_SKBR3_3H-radicicol-3.33	LINCS_down_set	3.73345	8862	288	50	8
uploaded_gene_set	LINCS_UP_LJP006_LNCAP_24H_WYE_125132_10	LINCS_UP_LJP006_LNCAP_24H_WYE_125132_10	LJP006_LNCAP_24H-WYE-125132-10	LINCS_up_set	3.73164	8967	301	153	15
uploaded_gene_set	LINCS_UP_LJP006_MCF10A_24H_OSI_027_10	LINCS_UP_LJP006_MCF10A_24H_OSI_027_10	LJP006_MCF10A_24H-OSI-027-10	LINCS_up_set	3.73164	8967	301	153	15
uploaded_gene_set	LINCS_DN_LJP005_BT20_3H_TG_101348_1_11	LINCS_DN_LJP005_BT20_3H_TG_101348_1_11	LJP005_BT20_3H-TG-101348-1.11	LINCS_down_set	3.73064	8862	288	27	6
uploaded_gene_set	LINCS_DN_LJP006_HME1_24H_KIN001_043_1_11	LINCS_DN_LJP006_HME1_24H_KIN001_043_1_11	LJP006_HME1_24H-KIN001-043-1.11	LINCS_down_set	3.72992	8862	288	124	13
uploaded_gene_set	MSIG_D26269092DE16202CF72644FCF44B43B	MSIG_D26269092DE16202CF72644FCF44B43B	TONKS_TARGETS_OF_RUNX1_RUNX1T1_FUSION_SUSTAINDED_IN_ERYTHROCYTE_UP	msigdb_c2_cgp	3.72964	18021	498	44	7
uploaded_gene_set	LINCS_DN_CPC006_A375_6H_CURCUBITACIN_I_10_0	LINCS_DN_CPC006_A375_6H_CURCUBITACIN_I_10_0	CPC006_A375_6H-curcubitacin_i-10.0	LINCS_down_set	3.72372	8862	288	38	7
uploaded_gene_set	LINCS_DN_LJP009_A375_24H_HY_11007_1_11	LINCS_DN_LJP009_A375_24H_HY_11007_1_11	LJP009_A375_24H-HY-11007-1.11	LINCS_down_set	3.72372	8862	288	38	7
uploaded_gene_set	LINCS_DN_LJP005_SKBR3_24H_RADICICOL_3_33	LINCS_DN_LJP005_SKBR3_24H_RADICICOL_3_33	LJP005_SKBR3_24H-radicicol-3.33	LINCS_down_set	3.72231	8862	288	141	14
uploaded_gene_set	LINCS_UP_LJP005_MCF10A_3H_AZD_8330_0_04	LINCS_UP_LJP005_MCF10A_3H_AZD_8330_0_04	LJP005_MCF10A_3H-AZD-8330-0.04	LINCS_up_set	3.71276	8967	301	37	7
uploaded_gene_set	LINCS_UP_LJP006_MDAMB231_24H_WYE_125132_0_04	LINCS_UP_LJP006_MDAMB231_24H_WYE_125132_0_04	LJP006_MDAMB231_24H-WYE-125132-0.04	LINCS_up_set	3.71276	8967	301	37	7
uploaded_gene_set	LINCS_UP_LJP008_A375_24H_PRACINOSTAT_0_12	LINCS_UP_LJP008_A375_24H_PRACINOSTAT_0_12	LJP008_A375_24H-pracinostat-0.12	LINCS_up_set	3.70729	8967	301	105	12
uploaded_gene_set	MSIG_54E3153C841405EE3035600CCE2D4A73	MSIG_54E3153C841405EE3035600CCE2D4A73	YANG_BCL3_TARGETS_UP	msigdb_c2_cgp	3.70457	18021	498	362	23
uploaded_gene_set	MSIG_AA29C2578D257D56E35F16786FD8B520	MSIG_AA29C2578D257D56E35F16786FD8B520	ZHANG_TLX_TARGETS_UP	msigdb_c2_cgp	3.70294	18021	498	108	11
uploaded_gene_set	LINCS_UP_LJP006_HME1_24H_DASATINIB_10	LINCS_UP_LJP006_HME1_24H_DASATINIB_10	LJP006_HME1_24H-dasatinib-10	LINCS_up_set	3.70024	8967	301	154	15
uploaded_gene_set	LINCS_UP_LJP005_SKBR3_3H_NERATINIB_0_04	LINCS_UP_LJP005_SKBR3_3H_NERATINIB_0_04	LJP005_SKBR3_3H-neratinib-0.04	LINCS_up_set	3.69997	8967	301	49	8
uploaded_gene_set	LINCS_UP_LJP006_A549_24H_PALBOCICLIB_0_12	LINCS_UP_LJP006_A549_24H_PALBOCICLIB_0_12	LJP006_A549_24H-palbociclib-0.12	LINCS_up_set	3.69997	8967	301	49	8
uploaded_gene_set	LINCS_UP_LJP006_HME1_3H_OSI_027_3_33	LINCS_UP_LJP006_HME1_3H_OSI_027_3_33	LJP006_HME1_3H-OSI-027-3.33	LINCS_up_set	3.69997	8967	301	49	8
uploaded_gene_set	LINCS_UP_LJP006_LNCAP_3H_WYE_125132_10	LINCS_UP_LJP006_LNCAP_3H_WYE_125132_10	LJP006_LNCAP_3H-WYE-125132-10	LINCS_up_set	3.69997	8967	301	49	8
uploaded_gene_set	LINCS_UP_LJP007_MCF7_24H_DASATINIB_1_11	LINCS_UP_LJP007_MCF7_24H_DASATINIB_1_11	LJP007_MCF7_24H-dasatinib-1.11	LINCS_up_set	3.69997	8967	301	49	8
uploaded_gene_set	LINCS_DN_LJP006_HA1E_24H_SARACATINIB_3_33	LINCS_DN_LJP006_HA1E_24H_SARACATINIB_3_33	LJP006_HA1E_24H-saracatinib-3.33	LINCS_down_set	3.69854	8862	288	78	10
uploaded_gene_set	LINCS_UP_LJP006_HS578T_24H_GSK_2126458_0_12	LINCS_UP_LJP006_HS578T_24H_GSK_2126458_0_12	LJP006_HS578T_24H-GSK-2126458-0.12	LINCS_up_set	3.69768	8967	301	121	13
uploaded_gene_set	MSIG_55B570CA07A4F61B14AC425D090BFF32	MSIG_55B570CA07A4F61B14AC425D090BFF32	GSE36891_UNSTIM_VS_POLYIC_TLR3_STIM_PERITONEAL_MACROPHAGE_UP	msigdb_c7_all	3.69549	17898	496	145	13
uploaded_gene_set	PACO_V_IPF1_Q4	V$IPF1_Q4	PACO_V_IPF1_Q4	pathcom_pathway	3.69214	13402	408	247	19
uploaded_gene_set	LINCS_UP_LJP005_HS578T_24H_AZD_6482_10	LINCS_UP_LJP005_HS578T_24H_AZD_6482_10	LJP005_HS578T_24H-AZD-6482-10	LINCS_up_set	3.69139	8967	301	62	9
uploaded_gene_set	LINCS_UP_LJP005_HS578T_24H_PD_184352_0_37	LINCS_UP_LJP005_HS578T_24H_PD_184352_0_37	LJP005_HS578T_24H-PD-184352-0.37	LINCS_up_set	3.69139	8967	301	62	9
uploaded_gene_set	LINCS_UP_LJP005_HS578T_3H_GDC_0980_0_12	LINCS_UP_LJP005_HS578T_3H_GDC_0980_0_12	LJP005_HS578T_3H-GDC-0980-0.12	LINCS_up_set	3.69139	8967	301	62	9
uploaded_gene_set	LINCS_UP_LJP005_PC3_24H_NVP_AUY922_10	LINCS_UP_LJP005_PC3_24H_NVP_AUY922_10	LJP005_PC3_24H-NVP-AUY922-10	LINCS_up_set	3.69139	8967	301	62	9
uploaded_gene_set	LINCS_UP_LJP006_HS578T_24H_AS_605240_3_33	LINCS_UP_LJP006_HS578T_24H_AS_605240_3_33	LJP006_HS578T_24H-AS-605240-3.33	LINCS_up_set	3.69139	8967	301	62	9
uploaded_gene_set	LINCS_UP_LJP006_PC3_24H_JW_7_24_1_1_11	LINCS_UP_LJP006_PC3_24H_JW_7_24_1_1_11	LJP006_PC3_24H-JW-7-24-1-1.11	LINCS_up_set	3.69139	8967	301	62	9
uploaded_gene_set	LINCS_DN_LJP005_HEPG2_24H_RUXOLITINIB_0_04	LINCS_DN_LJP005_HEPG2_24H_RUXOLITINIB_0_04	LJP005_HEPG2_24H-ruxolitinib-0.04	LINCS_down_set	3.6895	8862	288	64	9
uploaded_gene_set	LINCS_DN_LJP007_A549_24H_VORINOSTAT_10	LINCS_DN_LJP007_A549_24H_VORINOSTAT_10	LJP007_A549_24H-vorinostat-10	LINCS_down_set	3.6895	8862	288	64	9
uploaded_gene_set	MSIG_A5514C0410463E7B3785CD41B038D450	MSIG_A5514C0410463E7B3785CD41B038D450	KIM_MYCN_AMPLIFICATION_TARGETS_UP	msigdb_c2_cgp	3.68676	18021	498	91	10
uploaded_gene_set	MSIG_BA78AACB99C9F8D80CA780CF09F1B844	MSIG_BA78AACB99C9F8D80CA780CF09F1B844	WIERENGA_STAT5A_TARGETS_GROUP2	msigdb_c2_cgp	3.68468	18021	498	59	8
uploaded_gene_set	LINCS_UP_LJP006_A375_24H_BI_2536_0_12	LINCS_UP_LJP006_A375_24H_BI_2536_0_12	LJP006_A375_24H-BI-2536-0.12	LINCS_up_set	3.67871	8967	301	76	10
uploaded_gene_set	LINCS_UP_LJP006_HA1E_24H_LINIFANIB_1_11	LINCS_UP_LJP006_HA1E_24H_LINIFANIB_1_11	LJP006_HA1E_24H-linifanib-1.11	LINCS_up_set	3.67871	8967	301	76	10
uploaded_gene_set	LINCS_DN_LJP006_BT20_3H_BI_2536_10	LINCS_DN_LJP006_BT20_3H_BI_2536_10	LJP006_BT20_3H-BI-2536-10	LINCS_down_set	3.6742	8862	288	18	5
uploaded_gene_set	LINCS_UP_LJP006_MCF10A_24H_CELASTROL_1_11	LINCS_UP_LJP006_MCF10A_24H_CELASTROL_1_11	LJP006_MCF10A_24H-celastrol-1.11	LINCS_up_set	3.66914	8967	301	155	15
uploaded_gene_set	LINCS_UP_LJP005_MCF10A_24H_GELDANAMYCIN_0_12	LINCS_UP_LJP005_MCF10A_24H_GELDANAMYCIN_0_12	LJP005_MCF10A_24H-geldanamycin-0.12	LINCS_up_set	3.66892	8967	301	190	17
uploaded_gene_set	LINCS_UP_LJP008_A549_24H_PD_0325901_3_33	LINCS_UP_LJP008_A549_24H_PD_0325901_3_33	LJP008_A549_24H-PD-0325901-3.33	LINCS_up_set	3.66809	8967	301	106	12
uploaded_gene_set	MSIG_258124E60AACE5F31F61921105F65405	MSIG_258124E60AACE5F31F61921105F65405	HUANG_FOXA2_TARGETS_UP	msigdb_c2_cgp	3.66655	18021	498	45	7
uploaded_gene_set	PACO_V_CEBPDELTA_Q6	V$CEBPDELTA_Q6	PACO_V_CEBPDELTA_Q6	pathcom_pathway	3.66589	13402	408	228	18
uploaded_gene_set	PACO_V_HNF6_Q6	V$HNF6_Q6	PACO_V_HNF6_Q6	pathcom_pathway	3.66589	13402	408	228	18
uploaded_gene_set	LINCS_UP_LJP006_HA1E_24H_GSK_2126458_10	LINCS_UP_LJP006_HA1E_24H_GSK_2126458_10	LJP006_HA1E_24H-GSK-2126458-10	LINCS_up_set	3.66178	8967	301	122	13
uploaded_gene_set	LINCS_DN_LJP009_HA1E_24H_TANESPIMYCIN_10	LINCS_DN_LJP009_HA1E_24H_TANESPIMYCIN_10	LJP009_HA1E_24H-tanespimycin-10	LINCS_down_set	3.66012	8862	288	126	13
uploaded_gene_set	LINCS_UP_LJP006_HS578T_24H_AZD_7762_0_37	LINCS_UP_LJP006_HS578T_24H_AZD_7762_0_37	LJP006_HS578T_24H-AZD-7762-0.37	LINCS_up_set	3.65848	8967	301	91	11
uploaded_gene_set	LINCS_UP_LJP009_PC3_24H_GW_5074_0_12	LINCS_UP_LJP009_PC3_24H_GW_5074_0_12	LJP009_PC3_24H-GW-5074-0.12	LINCS_up_set	3.65387	8967	301	27	6
uploaded_gene_set	MSIG_7BA063BBA5009FEDDC4D0336BAE622A5	MSIG_7BA063BBA5009FEDDC4D0336BAE622A5	TONKS_TARGETS_OF_RUNX1_RUNX1T1_FUSION_SUSTAINED_IN_MONOCYTE_UP	msigdb_c2_cgp	3.65223	18021	498	21	5
uploaded_gene_set	LINCS_DN_LJP006_HEPG2_24H_SELUMETINIB_3_33	LINCS_DN_LJP006_HEPG2_24H_SELUMETINIB_3_33	LJP006_HEPG2_24H-selumetinib-3.33	LINCS_down_set	3.65218	8862	288	79	10
uploaded_gene_set	LINCS_DN_LJP006_MCF7_3H_RADICICOL_10	LINCS_DN_LJP006_MCF7_3H_RADICICOL_10	LJP006_MCF7_3H-radicicol-10	LINCS_down_set	3.64989	8862	288	39	7
uploaded_gene_set	LINCS_UP_LJP006_PC3_24H_GSK_2126458_0_37	LINCS_UP_LJP006_PC3_24H_GSK_2126458_0_37	LJP006_PC3_24H-GSK-2126458-0.37	LINCS_up_set	3.64862	8967	301	173	16
uploaded_gene_set	PACO_V_PAX_Q6	V$PAX_Q6	PACO_V_PAX_Q6	pathcom_pathway	3.64633	13402	408	209	17
uploaded_gene_set	LINCS_DN_LJP006_HA1E_24H_AT_7519_0_37	LINCS_DN_LJP006_HA1E_24H_AT_7519_0_37	LJP006_HA1E_24H-AT-7519-0.37	LINCS_down_set	3.64631	8862	288	110	12
uploaded_gene_set	LINCS_DN_LJP007_HA1E_24H_HG_9_91_01_10	LINCS_DN_LJP007_HA1E_24H_HG_9_91_01_10	LJP007_HA1E_24H-HG-9-91-01-10	LINCS_down_set	3.64631	8862	288	110	12
uploaded_gene_set	LINCS_UP_LJP006_A375_24H_PD_0325901_3_33	LINCS_UP_LJP006_A375_24H_PD_0325901_3_33	LJP006_A375_24H-PD-0325901-3.33	LINCS_up_set	3.64498	8967	301	209	18
uploaded_gene_set	GO_0034765	GO:0034765	regulation of ion transmembrane transport	gene_ontology	3.64371	18682	489	135	12
uploaded_gene_set	LINCS_DN_LJP005_BT20_24H_WITHAFERIN_A_0_37	LINCS_DN_LJP005_BT20_24H_WITHAFERIN_A_0_37	LJP005_BT20_24H-withaferin-a-0.37	LINCS_down_set	3.63779	8862	288	28	6
uploaded_gene_set	LINCS_DN_LJP009_MCF7_24H_GSK_429286A_0_12	LINCS_DN_LJP009_MCF7_24H_GSK_429286A_0_12	LJP009_MCF7_24H-GSK-429286A-0.12	LINCS_down_set	3.63779	8862	288	28	6
uploaded_gene_set	LINCS_UP_LJP006_A549_24H_ZSTK_474_0_12	LINCS_UP_LJP006_A549_24H_ZSTK_474_0_12	LJP006_A549_24H-ZSTK-474-0.12	LINCS_up_set	3.63689	8967	301	50	8
uploaded_gene_set	LINCS_UP_LJP006_HEPG2_24H_QL_X_138_1_11	LINCS_UP_LJP006_HEPG2_24H_QL_X_138_1_11	LJP006_HEPG2_24H-QL-X-138-1.11	LINCS_up_set	3.63689	8967	301	50	8
uploaded_gene_set	LINCS_UP_LJP007_PC3_24H_HG_9_91_01_3_33	LINCS_UP_LJP007_PC3_24H_HG_9_91_01_3_33	LJP007_PC3_24H-HG-9-91-01-3.33	LINCS_up_set	3.63689	8967	301	50	8
uploaded_gene_set	LINCS_UP_LJP008_HEPG2_24H_CX_5461_1_11	LINCS_UP_LJP008_HEPG2_24H_CX_5461_1_11	LJP008_HEPG2_24H-CX-5461-1.11	LINCS_up_set	3.63689	8967	301	50	8
uploaded_gene_set	LINCS_UP_LJP009_HT29_24H_GDC_0879_10	LINCS_UP_LJP009_HT29_24H_GDC_0879_10	LJP009_HT29_24H-GDC-0879-10	LINCS_up_set	3.63689	8967	301	50	8
uploaded_gene_set	LINCS_UP_LJP005_HS578T_24H_NU_7441_3_33	LINCS_UP_LJP005_HS578T_24H_NU_7441_3_33	LJP005_HS578T_24H-NU-7441-3.33	LINCS_up_set	3.63683	8967	301	38	7
uploaded_gene_set	LINCS_UP_LJP006_MCF10A_3H_GSK_1059615_3_33	LINCS_UP_LJP006_MCF10A_3H_GSK_1059615_3_33	LJP006_MCF10A_3H-GSK-1059615-3.33	LINCS_up_set	3.63683	8967	301	38	7
uploaded_gene_set	LINCS_UP_LJP006_MCF10A_3H_PD_0325901_0_12	LINCS_UP_LJP006_MCF10A_3H_PD_0325901_0_12	LJP006_MCF10A_3H-PD-0325901-0.12	LINCS_up_set	3.63683	8967	301	38	7
uploaded_gene_set	LINCS_UP_LJP006_SKBR3_3H_GSK_1059615_3_33	LINCS_UP_LJP006_SKBR3_3H_GSK_1059615_3_33	LJP006_SKBR3_3H-GSK-1059615-3.33	LINCS_up_set	3.63683	8967	301	38	7
uploaded_gene_set	LINCS_UP_LJP008_MCF7_24H_AZACITIDINE_1_11	LINCS_UP_LJP008_MCF7_24H_AZACITIDINE_1_11	LJP008_MCF7_24H-azacitidine-1.11	LINCS_up_set	3.63683	8967	301	38	7
uploaded_gene_set	MSIG_BDB0D4417F986622D90D3A125982877C	MSIG_BDB0D4417F986622D90D3A125982877C	BRUECKNER_TARGETS_OF_MIRLET7A3_UP	msigdb_c2_cgp	3.63243	18021	498	110	11
uploaded_gene_set	LINCS_UP_LJP006_HME1_3H_HG_5_88_01_1_11	LINCS_UP_LJP006_HME1_3H_HG_5_88_01_1_11	LJP006_HME1_3H-HG-5-88-01-1.11	LINCS_up_set	3.63114	8967	301	77	10
uploaded_gene_set	LINCS_UP_LJP009_A375_24H_GDC_0879_1_11	LINCS_UP_LJP009_A375_24H_GDC_0879_1_11	LJP009_A375_24H-GDC-0879-1.11	LINCS_up_set	3.63114	8967	301	77	10
uploaded_gene_set	LINCS_UP_LJP006_HME1_24H_DASATINIB_0_37	LINCS_UP_LJP006_HME1_24H_DASATINIB_0_37	LJP006_HME1_24H-dasatinib-0.37	LINCS_up_set	3.62629	8967	301	123	13
uploaded_gene_set	LINCS_UP_LJP006_HME1_24H_SELUMETINIB_1_11	LINCS_UP_LJP006_HME1_24H_SELUMETINIB_1_11	LJP006_HME1_24H-selumetinib-1.11	LINCS_up_set	3.62629	8967	301	123	13
uploaded_gene_set	MSIG_B9B81E3E9AF3C0CE0FBDE10E44FBFBD4	MSIG_B9B81E3E9AF3C0CE0FBDE10E44FBFBD4	MODULE_11	msigdb_c4_cm	3.6214	8235	265	538	33
uploaded_gene_set	R_HSA_5339717	R-HSA-5339717	Misspliced LRP5 mutants have enhanced beta-catenin-dependent signaling	reactome_annotation	3.62056	11511	269	6	3
uploaded_gene_set	LINCS_UP_LJP005_A549_24H_WZ_3105_3_33	LINCS_UP_LJP005_A549_24H_WZ_3105_3_33	LJP005_A549_24H-WZ-3105-3.33	LINCS_up_set	3.61986	8967	301	174	16
uploaded_gene_set	MSIG_C0B795181B612571A4E6CC6BA0FD48B9	MSIG_C0B795181B612571A4E6CC6BA0FD48B9	BROWNE_HCMV_INFECTION_24HR_DN	msigdb_c2_cgp	3.61905	18021	498	148	13
uploaded_gene_set	LINCS_UP_LJP006_A375_24H_AS_605240_0_04	LINCS_UP_LJP006_A375_24H_AS_605240_0_04	LJP006_A375_24H-AS-605240-0.04	LINCS_up_set	3.6161	8967	301	92	11
uploaded_gene_set	LINCS_UP_LJP006_HA1E_24H_PD_0325901_10	LINCS_UP_LJP006_HA1E_24H_PD_0325901_10	LJP006_HA1E_24H-PD-0325901-10	LINCS_up_set	3.6161	8967	301	92	11
uploaded_gene_set	LINCS_UP_LJP006_HME1_24H_PD_0325901_10	LINCS_UP_LJP006_HME1_24H_PD_0325901_10	LJP006_HME1_24H-PD-0325901-10	LINCS_up_set	3.6161	8967	301	92	11
uploaded_gene_set	LINCS_DN_LJP005_HA1E_24H_XMD16_144_3_33	LINCS_DN_LJP005_HA1E_24H_XMD16_144_3_33	LJP005_HA1E_24H-XMD16-144-3.33	LINCS_down_set	3.61431	8862	288	95	11
uploaded_gene_set	LINCS_DN_LJP005_BT20_24H_CP466722_10	LINCS_DN_LJP005_BT20_24H_CP466722_10	LJP005_BT20_24H-CP466722-10	LINCS_down_set	3.61124	8862	288	52	8
uploaded_gene_set	LINCS_DN_LJP005_MCF10A_3H_PF_477736_10	LINCS_DN_LJP005_MCF10A_3H_PF_477736_10	LJP005_MCF10A_3H-PF-477736-10	LINCS_down_set	3.61124	8862	288	52	8
uploaded_gene_set	LINCS_DN_LJP005_MCF7_3H_GDC_0980_0_37	LINCS_DN_LJP005_MCF7_3H_GDC_0980_0_37	LJP005_MCF7_3H-GDC-0980-0.37	LINCS_down_set	3.61124	8862	288	52	8
uploaded_gene_set	LINCS_DN_LJP006_MCF10A_3H_CHIR_99021_10	LINCS_DN_LJP006_MCF10A_3H_CHIR_99021_10	LJP006_MCF10A_3H-CHIR-99021-10	LINCS_down_set	3.61124	8862	288	52	8
uploaded_gene_set	LINCS_UP_LJP006_HEPG2_24H_LINIFANIB_10	LINCS_UP_LJP006_HEPG2_24H_LINIFANIB_10	LJP006_HEPG2_24H-linifanib-10	LINCS_up_set	3.6085	8967	301	140	14
uploaded_gene_set	LINCS_UP_LJP006_HS578T_24H_GSK_2126458_3_33	LINCS_UP_LJP006_HS578T_24H_GSK_2126458_3_33	LJP006_HS578T_24H-GSK-2126458-3.33	LINCS_up_set	3.60783	8967	301	157	15
uploaded_gene_set	LINCS_DN_LJP006_HCC515_24H_BI_2536_0_37	LINCS_DN_LJP006_HCC515_24H_BI_2536_0_37	LJP006_HCC515_24H-BI-2536-0.37	LINCS_down_set	3.6066	8862	288	80	10
uploaded_gene_set	MSIG_970FF24676718C6AA631EC3EB0137F3D	MSIG_970FF24676718C6AA631EC3EB0137F3D	MIYAGAWA_TARGETS_OF_EWSR1_ETS_FUSIONS_UP	msigdb_c2_cgp	3.60389	18021	498	253	18
uploaded_gene_set	PACO_V_CRX_Q4	V$CRX_Q4	PACO_V_CRX_Q4	pathcom_pathway	3.60284	13402	408	251	19
uploaded_gene_set	LINCS_DN_LJP005_HA1E_24H_GELDANAMYCIN_3_33	LINCS_DN_LJP005_HA1E_24H_GELDANAMYCIN_3_33	LJP005_HA1E_24H-geldanamycin-3.33	LINCS_down_set	3.59449	8862	288	145	14
uploaded_gene_set	GO_0000977	GO:0000977	RNA polymerase II regulatory region sequence-specific DNA binding	gene_ontology	3.59226	18682	489	178	14
uploaded_gene_set	LINCS_DN_LJP006_A549_24H_RADICICOL_10	LINCS_DN_LJP006_A549_24H_RADICICOL_10	LJP006_A549_24H-radicicol-10	LINCS_down_set	3.59189	8862	288	128	13
uploaded_gene_set	GO_0005615	GO:0005615	extracellular space	gene_ontology	3.59163	18682	489	1324	56
uploaded_gene_set	LINCS_UP_LJP006_HCC515_24H_BMS_387032_1_11	LINCS_UP_LJP006_HCC515_24H_BMS_387032_1_11	LJP006_HCC515_24H-BMS-387032-1.11	LINCS_up_set	3.59135	8967	301	175	16
uploaded_gene_set	LINCS_UP_LJP006_HS578T_24H_BMS_387032_10	LINCS_UP_LJP006_HS578T_24H_BMS_387032_10	LJP006_HS578T_24H-BMS-387032-10	LINCS_up_set	3.59135	8967	301	175	16
uploaded_gene_set	LINCS_UP_LJP007_HT29_24H_TPCA_1_10	LINCS_UP_LJP007_HT29_24H_TPCA_1_10	LJP007_HT29_24H-TPCA-1-10	LINCS_up_set	3.59124	8967	301	108	12
uploaded_gene_set	LINCS_UP_LJP007_HT29_24H_DASATINIB_3_33	LINCS_UP_LJP007_HT29_24H_DASATINIB_3_33	LJP007_HT29_24H-dasatinib-3.33	LINCS_up_set	3.59122	8967	301	124	13
uploaded_gene_set	LINCS_UP_LJP007_HEPG2_24H_INK_128_0_04	LINCS_UP_LJP007_HEPG2_24H_INK_128_0_04	LJP007_HEPG2_24H-INK-128-0.04	LINCS_up_set	3.5844	8967	301	78	10
uploaded_gene_set	LINCS_UP_LJP009_HT29_24H_CGP_60474_3_33	LINCS_UP_LJP009_HT29_24H_CGP_60474_3_33	LJP009_HT29_24H-CGP-60474-3.33	LINCS_up_set	3.5844	8967	301	78	10
uploaded_gene_set	LINCS_UP_LJP006_HS578T_24H_AZD_8055_0_04	LINCS_UP_LJP006_HS578T_24H_AZD_8055_0_04	LJP006_HS578T_24H-AZD-8055-0.04	LINCS_up_set	3.58414	8967	301	64	9
uploaded_gene_set	LINCS_UP_LJP006_MDAMB231_24H_SELUMETINIB_0_37	LINCS_UP_LJP006_MDAMB231_24H_SELUMETINIB_0_37	LJP006_MDAMB231_24H-selumetinib-0.37	LINCS_up_set	3.58414	8967	301	64	9
uploaded_gene_set	LINCS_DN_LJP005_HCC515_24H_PD_0325901_3_33	LINCS_DN_LJP005_HCC515_24H_PD_0325901_3_33	LJP005_HCC515_24H-PD-0325901-3.33	LINCS_down_set	3.57841	8862	288	40	7
uploaded_gene_set	LINCS_DN_LJP005_SKBR3_24H_TG_101348_0_37	LINCS_DN_LJP005_SKBR3_24H_TG_101348_0_37	LJP005_SKBR3_24H-TG-101348-0.37	LINCS_down_set	3.57841	8862	288	40	7
uploaded_gene_set	LINCS_DN_LJP006_MDAMB231_3H_BI_2536_0_37	LINCS_DN_LJP006_MDAMB231_3H_BI_2536_0_37	LJP006_MDAMB231_3H-BI-2536-0.37	LINCS_down_set	3.57841	8862	288	40	7
uploaded_gene_set	LINCS_UP_LJP005_MCF10A_24H_NVP_AUY922_0_37	LINCS_UP_LJP005_MCF10A_24H_NVP_AUY922_0_37	LJP005_MCF10A_24H-NVP-AUY922-0.37	LINCS_up_set	3.57761	8967	301	158	15
uploaded_gene_set	LINCS_UP_LJP006_MCF10A_24H_GSK_2126458_0_04	LINCS_UP_LJP006_MCF10A_24H_GSK_2126458_0_04	LJP006_MCF10A_24H-GSK-2126458-0.04	LINCS_up_set	3.57761	8967	301	158	15
uploaded_gene_set	GO_0086091	GO:0086091	regulation of heart rate by cardiac conduction	gene_ontology	3.5759	18682	489	35	6
uploaded_gene_set	LINCS_UP_LJP005_HCC515_24H_RADICICOL_0_37	LINCS_UP_LJP005_HCC515_24H_RADICICOL_0_37	LJP005_HCC515_24H-radicicol-0.37	LINCS_up_set	3.57543	8967	301	51	8
uploaded_gene_set	LINCS_UP_LJP005_MCF7_3H_XMD16_144_0_37	LINCS_UP_LJP005_MCF7_3H_XMD16_144_0_37	LJP005_MCF7_3H-XMD16-144-0.37	LINCS_up_set	3.57543	8967	301	51	8
uploaded_gene_set	LINCS_UP_LJP006_HME1_24H_GSK_1059615_1_11	LINCS_UP_LJP006_HME1_24H_GSK_1059615_1_11	LJP006_HME1_24H-GSK-1059615-1.11	LINCS_up_set	3.57543	8967	301	51	8
uploaded_gene_set	LINCS_UP_LJP006_HS578T_24H_SIROLIMUS_10	LINCS_UP_LJP006_HS578T_24H_SIROLIMUS_10	LJP006_HS578T_24H-sirolimus-10	LINCS_up_set	3.57543	8967	301	51	8
uploaded_gene_set	LINCS_UP_LJP006_MDAMB231_3H_HG_6_64_01_10	LINCS_UP_LJP006_MDAMB231_3H_HG_6_64_01_10	LJP006_MDAMB231_3H-HG-6-64-01-10	LINCS_up_set	3.57543	8967	301	51	8
uploaded_gene_set	MSIG_1853350DDDD3221BDBC465669E3DC98F	MSIG_1853350DDDD3221BDBC465669E3DC98F	FRIDMAN_SENESCENCE_UP	msigdb_c2_cgp	3.57489	18021	498	77	9
uploaded_gene_set	MSIG_B0E33DEEFBADF6B4F66EEB692414B51C	MSIG_B0E33DEEFBADF6B4F66EEB692414B51C	BOYLAN_MULTIPLE_MYELOMA_PCA3_UP	msigdb_c2_cgp	3.57489	18021	498	77	9
uploaded_gene_set	LINCS_UP_LJP006_A549_24H_WYE_125132_0_12	LINCS_UP_LJP006_A549_24H_WYE_125132_0_12	LJP006_A549_24H-WYE-125132-0.12	LINCS_up_set	3.57435	8967	301	93	11
uploaded_gene_set	LINCS_UP_LJP006_MCF10A_3H_ZSTK_474_10	LINCS_UP_LJP006_MCF10A_3H_ZSTK_474_10	LJP006_MCF10A_3H-ZSTK-474-10	LINCS_up_set	3.57435	8967	301	93	11
uploaded_gene_set	LINCS_UP_LJP006_MCF7_24H_AZD_5438_10	LINCS_UP_LJP006_MCF7_24H_AZD_5438_10	LJP006_MCF7_24H-AZD-5438-10	LINCS_up_set	3.57435	8967	301	93	11
uploaded_gene_set	LINCS_UP_LJP007_HT29_24H_HG_14_8_02_3_33	LINCS_UP_LJP007_HT29_24H_HG_14_8_02_3_33	LJP007_HT29_24H-HG-14-8-02-3.33	LINCS_up_set	3.5634	8967	301	39	7
uploaded_gene_set	LINCS_DN_LJP006_SKBR3_24H_SARACATINIB_0_37	LINCS_DN_LJP006_SKBR3_24H_SARACATINIB_0_37	LJP006_SKBR3_24H-saracatinib-0.37	LINCS_down_set	3.56179	8862	288	81	10
uploaded_gene_set	LINCS_DN_LJP006_HME1_24H_KIN001_043_3_33	LINCS_DN_LJP006_HME1_24H_KIN001_043_3_33	LJP006_HME1_24H-KIN001-043-3.33	LINCS_down_set	3.55834	8862	288	129	13
uploaded_gene_set	LINCS_UP_LJP006_HS578T_24H_TORIN_1_3_33	LINCS_UP_LJP006_HS578T_24H_TORIN_1_3_33	LJP006_HS578T_24H-torin-1-3.33	LINCS_up_set	3.55656	8967	301	125	13
uploaded_gene_set	LINCS_UP_LJP006_LNCAP_24H_NINTEDANIB_3_33	LINCS_UP_LJP006_LNCAP_24H_NINTEDANIB_3_33	LJP006_LNCAP_24H-nintedanib-3.33	LINCS_up_set	3.55656	8967	301	125	13
uploaded_gene_set	LINCS_UP_LJP006_LNCAP_24H_WYE_125132_1_11	LINCS_UP_LJP006_LNCAP_24H_WYE_125132_1_11	LJP006_LNCAP_24H-WYE-125132-1.11	LINCS_up_set	3.55656	8967	301	125	13
uploaded_gene_set	LINCS_UP_LJP006_SKBR3_24H_CGP_60474_0_37	LINCS_UP_LJP006_SKBR3_24H_CGP_60474_0_37	LJP006_SKBR3_24H-CGP-60474-0.37	LINCS_up_set	3.55357	8967	301	109	12
uploaded_gene_set	LINCS_DN_LJP005_A375_24H_NVP_AUY922_0_12	LINCS_DN_LJP005_A375_24H_NVP_AUY922_0_12	LJP005_A375_24H-NVP-AUY922-0.12	LINCS_down_set	3.55316	8862	288	164	15
uploaded_gene_set	LINCS_DN_LJP008_A549_24H_AZACITIDINE_10	LINCS_DN_LJP008_A549_24H_AZACITIDINE_10	LJP008_A549_24H-azacitidine-10	LINCS_down_set	3.55316	8862	288	164	15
uploaded_gene_set	LINCS_DN_LJP005_HCC515_24H_YM_201636_1_11	LINCS_DN_LJP005_HCC515_24H_YM_201636_1_11	LJP005_HCC515_24H-YM-201636-1.11	LINCS_down_set	3.549	8862	288	29	6
uploaded_gene_set	LINCS_DN_LJP005_MCF10A_3H_DOVITINIB_10	LINCS_DN_LJP005_MCF10A_3H_DOVITINIB_10	LJP005_MCF10A_3H-dovitinib-10	LINCS_down_set	3.549	8862	288	29	6
uploaded_gene_set	LINCS_DN_LJP006_MCF10A_3H_DASATINIB_0_37	LINCS_DN_LJP006_MCF10A_3H_DASATINIB_0_37	LJP006_MCF10A_3H-dasatinib-0.37	LINCS_down_set	3.549	8862	288	29	6
uploaded_gene_set	LINCS_UP_LJP006_HME1_3H_GSK_2126458_0_12	LINCS_UP_LJP006_HME1_3H_GSK_2126458_0_12	LJP006_HME1_3H-GSK-2126458-0.12	LINCS_up_set	3.53847	8967	301	79	10
uploaded_gene_set	LINCS_UP_LJP006_HT29_24H_PD_0325901_0_04	LINCS_UP_LJP006_HT29_24H_PD_0325901_0_04	LJP006_HT29_24H-PD-0325901-0.04	LINCS_up_set	3.53847	8967	301	79	10
uploaded_gene_set	LINCS_UP_LJP006_PC3_24H_OSI_027_1_11	LINCS_UP_LJP006_PC3_24H_OSI_027_1_11	LJP006_PC3_24H-OSI-027-1.11	LINCS_up_set	3.53847	8967	301	79	10
uploaded_gene_set	LINCS_UP_LJP007_HCC515_24H_BOSUTINIB_3_33	LINCS_UP_LJP007_HCC515_24H_BOSUTINIB_3_33	LJP007_HCC515_24H-bosutinib-3.33	LINCS_up_set	3.53847	8967	301	79	10
uploaded_gene_set	MSIG_00598242649A9394637DCC173B23B7E5	MSIG_00598242649A9394637DCC173B23B7E5	GSE3982_EFF_MEMORY_CD4_TCELL_VS_TH2_UP	msigdb_c7_all	3.53629	17898	496	191	15
uploaded_gene_set	LINCS_DN_LJP005_SKBR3_3H_CRIZOTINIB_3_33	LINCS_DN_LJP005_SKBR3_3H_CRIZOTINIB_3_33	LJP005_SKBR3_3H-crizotinib-3.33	LINCS_down_set	3.53544	8862	288	67	9
uploaded_gene_set	LINCS_DN_LJP005_HEPG2_24H_GSK_690693_10	LINCS_DN_LJP005_HEPG2_24H_GSK_690693_10	LJP005_HEPG2_24H-GSK-690693-10	LINCS_down_set	3.53415	8862	288	97	11
uploaded_gene_set	LINCS_DN_LJP008_PC3_24H_____JQ1_0_12	LINCS_DN_LJP008_PC3_24H_____JQ1_0_12	LJP008_PC3_24H-(+)-JQ1-0.12	LINCS_down_set	3.53415	8862	288	97	11
uploaded_gene_set	GO_0030018	GO:0030018	Z disc	gene_ontology	3.53357	18682	489	119	11
uploaded_gene_set	MSIG_BF959D414AB529F7C509CB00954E6A3F	MSIG_BF959D414AB529F7C509CB00954E6A3F	MCBRYAN_PUBERTAL_TGFB1_TARGETS_DN	msigdb_c2_cgp	3.53287	18021	498	62	8
uploaded_gene_set	LINCS_DN_LJP008_PC3_24H_VORINOSTAT_10	LINCS_DN_LJP008_PC3_24H_VORINOSTAT_10	LJP008_PC3_24H-vorinostat-10	LINCS_down_set	3.53249	8862	288	147	14
uploaded_gene_set	LINCS_UP_LJP009_HCC515_24H_PD_0325901_3_33	LINCS_UP_LJP009_HCC515_24H_PD_0325901_3_33	LJP009_HCC515_24H-PD-0325901-3.33	LINCS_up_set	3.53216	8967	301	65	9
uploaded_gene_set	PACO_V_COMP1_01	V$COMP1_01	PACO_V_COMP1_01	pathcom_pathway	3.53215	13402	408	103	11
uploaded_gene_set	MSIG_070803B1EB95D02B80C34C23F2CA26C3	MSIG_070803B1EB95D02B80C34C23F2CA26C3	GSE40274_EOS_VS_FOXP3_AND_EOS_TRANSDUCED_ACTIVATED_CD4_TCELL_DN	msigdb_c7_all	3.51964	17898	496	113	11
uploaded_gene_set	LINCS_UP_LJP006_A549_24H_CGP_60474_0_37	LINCS_UP_LJP006_A549_24H_CGP_60474_0_37	LJP006_A549_24H-CGP-60474-0.37	LINCS_up_set	3.51802	8967	301	160	15
uploaded_gene_set	LINCS_UP_LJP006_LNCAP_24H_GELDANAMYCIN_3_33	LINCS_UP_LJP006_LNCAP_24H_GELDANAMYCIN_3_33	LJP006_LNCAP_24H-geldanamycin-3.33	LINCS_up_set	3.51802	8967	301	160	15
uploaded_gene_set	LINCS_UP_LJP006_HME1_24H_QL_X_138_1_11	LINCS_UP_LJP006_HME1_24H_QL_X_138_1_11	LJP006_HME1_24H-QL-X-138-1.11	LINCS_up_set	3.51637	8967	301	110	12
uploaded_gene_set	LINCS_UP_LJP006_HA1E_24H_MK_2206_3_33	LINCS_UP_LJP006_HA1E_24H_MK_2206_3_33	LJP006_HA1E_24H-MK-2206-3.33	LINCS_up_set	3.51551	8967	301	52	8
uploaded_gene_set	LINCS_UP_LJP006_HME1_3H_BMS_387032_1_11	LINCS_UP_LJP006_HME1_3H_BMS_387032_1_11	LJP006_HME1_3H-BMS-387032-1.11	LINCS_up_set	3.51551	8967	301	52	8
uploaded_gene_set	LINCS_UP_LJP006_MCF10A_3H_GEFITINIB_0_12	LINCS_UP_LJP006_MCF10A_3H_GEFITINIB_0_12	LJP006_MCF10A_3H-gefitinib-0.12	LINCS_up_set	3.51551	8967	301	52	8
uploaded_gene_set	LINCS_UP_LJP005_HT29_24H_NVP_AUY922_10	LINCS_UP_LJP005_HT29_24H_NVP_AUY922_10	LJP005_HT29_24H-NVP-AUY922-10	LINCS_up_set	3.51245	8967	301	143	14
uploaded_gene_set	LINCS_DN_LJP007_PC3_24H_BOSUTINIB_10	LINCS_DN_LJP007_PC3_24H_BOSUTINIB_10	LJP007_PC3_24H-bosutinib-10	LINCS_down_set	3.50918	8862	288	41	7
uploaded_gene_set	MSIG_973C877E23CEB965A968F58A8CED9530	MSIG_973C877E23CEB965A968F58A8CED9530	CHEN_METABOLIC_SYNDROM_NETWORK	msigdb_c2_cgp	3.50838	18021	498	1206	54
uploaded_gene_set	LINCS_UP_LJP009_HT29_24H_DABRAFENIB_3_33	LINCS_UP_LJP009_HT29_24H_DABRAFENIB_3_33	LJP009_HT29_24H-dabrafenib-3.33	LINCS_up_set	3.50819	8967	301	196	17
uploaded_gene_set	LINCS_UP_LJP005_HT29_24H_VEMURAFENIB_10	LINCS_UP_LJP005_HT29_24H_VEMURAFENIB_10	LJP005_HT29_24H-vemurafenib-10	LINCS_up_set	3.50729	8967	301	178	16
uploaded_gene_set	LINCS_UP_LJP006_PC3_24H_JNK_9L_3_33	LINCS_UP_LJP006_PC3_24H_JNK_9L_3_33	LJP006_PC3_24H-JNK-9L-3.33	LINCS_up_set	3.50729	8967	301	178	16
uploaded_gene_set	LINCS_DN_LJP006_A549_24H_BI_2536_1_11	LINCS_DN_LJP006_A549_24H_BI_2536_1_11	LJP006_A549_24H-BI-2536-1.11	LINCS_down_set	3.50051	8862	288	114	12
uploaded_gene_set	LINCS_DN_LJP006_MCF7_3H_PF_562271_10	LINCS_DN_LJP006_MCF7_3H_PF_562271_10	LJP006_MCF7_3H-PF-562271-10	LINCS_down_set	3.50051	8862	288	114	12
uploaded_gene_set	LINCS_DN_LJP008_PC3_24H_I_BET_10	LINCS_DN_LJP008_PC3_24H_I_BET_10	LJP008_PC3_24H-I-BET-10	LINCS_down_set	3.50051	8862	288	114	12
uploaded_gene_set	MSIG_681681325D73D07401413BD89AB55BFB	MSIG_681681325D73D07401413BD89AB55BFB	JAEGER_METASTASIS_DN	msigdb_c2_cgp	3.50048	18021	498	258	18
uploaded_gene_set	LINCS_DN_LJP006_HME1_3H_AFATINIB_0_12	LINCS_DN_LJP006_HME1_3H_AFATINIB_0_12	LJP006_HME1_3H-afatinib-0.12	LINCS_down_set	3.49497	8862	288	54	8
uploaded_gene_set	LINCS_DN_LJP006_HA1E_24H_BI_2536_0_37	LINCS_DN_LJP006_HA1E_24H_BI_2536_0_37	LJP006_HA1E_24H-BI-2536-0.37	LINCS_down_set	3.49492	8862	288	98	11
uploaded_gene_set	LINCS_DN_LJP008_HT29_24H_PRACINOSTAT_1_11	LINCS_DN_LJP008_HT29_24H_PRACINOSTAT_1_11	LJP008_HT29_24H-pracinostat-1.11	LINCS_down_set	3.49492	8862	288	98	11
uploaded_gene_set	PACO_TGATTTRY_V_GFI1_01_V_GFI1_01	TGATTTRY_V$GFI1_01;V$GFI1_01	PACO_TGATTTRY_V_GFI1_01_V_GFI1_01	pathcom_pathway	3.49408	13402	408	72	9
uploaded_gene_set	LINCS_UP_LJP006_HME1_3H_OSI_027_1_11	LINCS_UP_LJP006_HME1_3H_OSI_027_1_11	LJP006_HME1_3H-OSI-027-1.11	LINCS_up_set	3.49331	8967	301	80	10
uploaded_gene_set	LINCS_UP_LJP006_HS578T_24H_WZ_4_145_0_04	LINCS_UP_LJP006_HS578T_24H_WZ_4_145_0_04	LJP006_HS578T_24H-WZ-4-145-0.04	LINCS_up_set	3.49331	8967	301	80	10
uploaded_gene_set	LINCS_UP_LJP006_MCF10A_3H_GDC_0941_10	LINCS_UP_LJP006_MCF10A_3H_GDC_0941_10	LJP006_MCF10A_3H-GDC-0941-10	LINCS_up_set	3.49331	8967	301	80	10
uploaded_gene_set	LINCS_UP_LJP007_HT29_24H_GSK_1059615_1_11	LINCS_UP_LJP007_HT29_24H_GSK_1059615_1_11	LJP007_HT29_24H-GSK-1059615-1.11	LINCS_up_set	3.49331	8967	301	80	10
uploaded_gene_set	LINCS_UP_LJP009_HT29_24H_PF_3758309_10	LINCS_UP_LJP009_HT29_24H_PF_3758309_10	LJP009_HT29_24H-PF-3758309-10	LINCS_up_set	3.49331	8967	301	80	10
uploaded_gene_set	LINCS_UP_LJP005_BT20_3H_ERLOTINIB_1_11	LINCS_UP_LJP005_BT20_3H_ERLOTINIB_1_11	LJP005_BT20_3H-erlotinib-1.11	LINCS_up_set	3.49234	8967	301	40	7
uploaded_gene_set	LINCS_UP_LJP006_HME1_3H_DASATINIB_0_04	LINCS_UP_LJP006_HME1_3H_DASATINIB_0_04	LJP006_HME1_3H-dasatinib-0.04	LINCS_up_set	3.49234	8967	301	40	7
uploaded_gene_set	LINCS_UP_LJP006_HME1_3H_TORIN_1_0_37	LINCS_UP_LJP006_HME1_3H_TORIN_1_0_37	LJP006_HME1_3H-torin-1-0.37	LINCS_up_set	3.49234	8967	301	40	7
uploaded_gene_set	LINCS_UP_LJP005_HT29_24H_DASATINIB_3_33	LINCS_UP_LJP005_HT29_24H_DASATINIB_3_33	LJP005_HT29_24H-dasatinib-3.33	LINCS_up_set	3.48865	8967	301	161	15
uploaded_gene_set	LINCS_UP_LJP006_HME1_3H_GSK_2126458_3_33	LINCS_UP_LJP006_HME1_3H_GSK_2126458_3_33	LJP006_HME1_3H-GSK-2126458-3.33	LINCS_up_set	3.48841	8967	301	127	13
uploaded_gene_set	MSIG_A8E49445137A840E6DAE024E406B003E	MSIG_A8E49445137A840E6DAE024E406B003E	GSE30971_WBP7_HET_VS_KO_MACROPHAGE_DN	msigdb_c7_all	3.48769	17898	496	193	15
uploaded_gene_set	LINCS_UP_CPC018_A549_6H_BRD_K88329126_10_0	LINCS_UP_CPC018_A549_6H_BRD_K88329126_10_0	CPC018_A549_6H-BRD-K88329126-10.0	LINCS_up_set	3.48124	8967	301	66	9
uploaded_gene_set	LINCS_UP_LJP006_HS578T_24H_PD_0325901_0_04	LINCS_UP_LJP006_HS578T_24H_PD_0325901_0_04	LJP006_HS578T_24H-PD-0325901-0.04	LINCS_up_set	3.48124	8967	301	66	9
uploaded_gene_set	LINCS_UP_LJP006_SKBR3_24H_GELDANAMYCIN_3_33	LINCS_UP_LJP006_SKBR3_24H_GELDANAMYCIN_3_33	LJP006_SKBR3_24H-geldanamycin-3.33	LINCS_up_set	3.48124	8967	301	66	9
uploaded_gene_set	LINCS_UP_LJP006_A549_24H_TORIN_1_10	LINCS_UP_LJP006_A549_24H_TORIN_1_10	LJP006_A549_24H-torin-1-10	LINCS_up_set	3.4811	8967	301	144	14
uploaded_gene_set	LINCS_UP_LJP009_HT29_24H_DABRAFENIB_10	LINCS_UP_LJP009_HT29_24H_DABRAFENIB_10	LJP009_HT29_24H-dabrafenib-10	LINCS_up_set	3.4811	8967	301	144	14
uploaded_gene_set	LINCS_UP_LJP005_A375_24H_PLX_4720_10	LINCS_UP_LJP005_A375_24H_PLX_4720_10	LJP005_A375_24H-PLX-4720-10	LINCS_up_set	3.47975	8967	301	179	16
uploaded_gene_set	LINCS_UP_LJP005_MDAMB231_24H_TRAMETINIB_0_37	LINCS_UP_LJP005_MDAMB231_24H_TRAMETINIB_0_37	LJP005_MDAMB231_24H-trametinib-0.37	LINCS_up_set	3.47966	8967	301	111	12
uploaded_gene_set	LINCS_UP_LJP006_HME1_24H_RADICICOL_0_12	LINCS_UP_LJP006_HME1_24H_RADICICOL_0_12	LJP006_HME1_24H-radicicol-0.12	LINCS_up_set	3.47966	8967	301	111	12
uploaded_gene_set	LINCS_UP_LJP007_MCF7_24H_XMD_885_10	LINCS_UP_LJP007_MCF7_24H_XMD_885_10	LJP007_MCF7_24H-XMD-885-10	LINCS_up_set	3.47966	8967	301	111	12
uploaded_gene_set	LINCS_UP_LJP007_PC3_24H_PHA_767491_10	LINCS_UP_LJP007_PC3_24H_PHA_767491_10	LJP007_PC3_24H-PHA-767491-10	LINCS_up_set	3.47966	8967	301	111	12
uploaded_gene_set	LINCS_UP_CPC006_PC3_6H_1541B_11_1	LINCS_UP_CPC006_PC3_6H_1541B_11_1	CPC006_PC3_6H-1541b-11.1	LINCS_up_set	3.47303	8967	301	29	6
uploaded_gene_set	MSIG_D3D36983725324A0984FA64EA2458DE7	MSIG_D3D36983725324A0984FA64EA2458DE7	GSE7219_UNSTIM_VS_LPS_AND_ANTI_CD40_STIM_DC_DN	msigdb_c7_all	3.47044	17898	496	173	14
uploaded_gene_set	LINCS_DN_CPC007_A375_24H_PSH_024_10_0	LINCS_DN_CPC007_A375_24H_PSH_024_10_0	CPC007_A375_24H-psh_024-10.0	LINCS_down_set	3.46396	8862	288	30	6
uploaded_gene_set	LINCS_DN_LJP005_PC3_24H_PELITINIB_3_33	LINCS_DN_LJP005_PC3_24H_PELITINIB_3_33	LJP005_PC3_24H-pelitinib-3.33	LINCS_down_set	3.46396	8862	288	30	6
uploaded_gene_set	LINCS_DN_LJP006_HME1_3H_GELDANAMYCIN_0_04	LINCS_DN_LJP006_HME1_3H_GELDANAMYCIN_0_04	LJP006_HME1_3H-geldanamycin-0.04	LINCS_down_set	3.46396	8862	288	30	6
uploaded_gene_set	LINCS_DN_LJP008_HEPG2_24H_IOX2_10	LINCS_DN_LJP008_HEPG2_24H_IOX2_10	LJP008_HEPG2_24H-IOX2-10	LINCS_down_set	3.46396	8862	288	30	6
uploaded_gene_set	MSIG_F5B8DB6411575C87AE73C3B219A41010	MSIG_F5B8DB6411575C87AE73C3B219A41010	GSE29949_CD8_POS_DC_SPLEEN_VS_DC_BRAIN_DN	msigdb_c7_all	3.46367	17898	496	194	15
uploaded_gene_set	MSIG_D642A930EC245D5FB58701BA6D67473A	MSIG_D642A930EC245D5FB58701BA6D67473A	KAAB_HEART_ATRIUM_VS_VENTRICLE_DN	msigdb_c2_cgp	3.45999	18021	498	260	18
uploaded_gene_set	LINCS_DN_LJP008_HA1E_24H_I_BET151_3_33	LINCS_DN_LJP008_HA1E_24H_I_BET151_3_33	LJP008_HA1E_24H-I-BET151-3.33	LINCS_down_set	3.45992	8862	288	132	13
uploaded_gene_set	LINCS_UP_LJP005_MCF10A_24H_NVP_AUY922_3_33	LINCS_UP_LJP005_MCF10A_24H_NVP_AUY922_3_33	LJP005_MCF10A_24H-NVP-AUY922-3.33	LINCS_up_set	3.45954	8967	301	162	15
uploaded_gene_set	LINCS_UP_LJP006_HA1E_24H_WZ_4_145_10	LINCS_UP_LJP006_HA1E_24H_WZ_4_145_10	LJP006_HA1E_24H-WZ-4-145-10	LINCS_up_set	3.45954	8967	301	162	15
uploaded_gene_set	LINCS_UP_LJP006_HS578T_24H_GSK_1059615_0_37	LINCS_UP_LJP006_HS578T_24H_GSK_1059615_0_37	LJP006_HS578T_24H-GSK-1059615-0.37	LINCS_up_set	3.45708	8967	301	53	8
uploaded_gene_set	MSIG_57DA2256494EC98EFE62FA6668018837	MSIG_57DA2256494EC98EFE62FA6668018837	CHIANG_LIVER_CANCER_SUBCLASS_CTNNB1_UP	msigdb_c2_cgp	3.45695	18021	498	174	14
uploaded_gene_set	LINCS_UP_LJP006_HME1_24H_GELDANAMYCIN_0_12	LINCS_UP_LJP006_HME1_24H_GELDANAMYCIN_0_12	LJP006_HME1_24H-geldanamycin-0.12	LINCS_up_set	3.45631	8967	301	198	17
uploaded_gene_set	LINCS_DN_LJP005_MDAMB231_3H_XMD16_144_10	LINCS_DN_LJP005_MDAMB231_3H_XMD16_144_10	LJP005_MDAMB231_3H-XMD16-144-10	LINCS_down_set	3.45624	8862	288	99	11
uploaded_gene_set	LINCS_UP_LJP008_MCF7_24H_I_BET151_10	LINCS_UP_LJP008_MCF7_24H_I_BET151_10	LJP008_MCF7_24H-I-BET151-10	LINCS_up_set	3.45492	8967	301	128	13
uploaded_gene_set	PACO_V_TAL1BETAITF2_01	V$TAL1BETAITF2_01	PACO_V_TAL1BETAITF2_01	pathcom_pathway	3.45424	13402	408	217	17
uploaded_gene_set	LINCS_UP_LJP006_PC3_24H_GDC_0941_3_33	LINCS_UP_LJP006_PC3_24H_GDC_0941_3_33	LJP006_PC3_24H-GDC-0941-3.33	LINCS_up_set	3.45275	8967	301	96	11
uploaded_gene_set	MSIG_D2F5B20CAC3B9A58AA5383F6DE7A23E0	MSIG_D2F5B20CAC3B9A58AA5383F6DE7A23E0	SHEDDEN_LUNG_CANCER_GOOD_SURVIVAL_A4	msigdb_c2_cgp	3.45245	18021	498	195	15
uploaded_gene_set	LINCS_UP_LJP005_A375_24H_PD_184352_3_33	LINCS_UP_LJP005_A375_24H_PD_184352_3_33	LJP005_A375_24H-PD-184352-3.33	LINCS_up_set	3.45244	8967	301	180	16
uploaded_gene_set	R_HSA_6785807	R-HSA-6785807	Interleukin-4 and 13 signaling	reactome_annotation	3.45054	11511	269	115	10
uploaded_gene_set	R_HSA_5576893	R-HSA-5576893	Phase 2 - plateau phase	reactome_annotation	3.44911	11511	269	27	5
uploaded_gene_set	LINCS_UP_LJP005_HA1E_24H_DASATINIB_3_33	LINCS_UP_LJP005_HA1E_24H_DASATINIB_3_33	LJP005_HA1E_24H-dasatinib-3.33	LINCS_up_set	3.44892	8967	301	81	10
uploaded_gene_set	LINCS_UP_LJP006_MCF10A_3H_DASATINIB_10	LINCS_UP_LJP006_MCF10A_3H_DASATINIB_10	LJP006_MCF10A_3H-dasatinib-10	LINCS_up_set	3.44892	8967	301	81	10
uploaded_gene_set	MSIG_CC16306EBB966E4E30236ACA28CDC6CD	MSIG_CC16306EBB966E4E30236ACA28CDC6CD	GSE27241_CTRL_VS_DIGOXIN_TREATED_RORGT_KO_CD4_TCELL_IN_TH17_POLARIZING_CONDITIONS_DN	msigdb_c7_all	3.4449	17898	496	174	14
uploaded_gene_set	LINCS_DN_CPC014_MCF7_24H_HY_10344_10_0	LINCS_DN_CPC014_MCF7_24H_HY_10344_10_0	CPC014_MCF7_24H-hy-10344-10.0	LINCS_down_set	3.44206	8862	288	42	7
uploaded_gene_set	LINCS_DN_LJP005_HCC515_24H_BUPARLISIB_0_37	LINCS_DN_LJP005_HCC515_24H_BUPARLISIB_0_37	LJP005_HCC515_24H-buparlisib-0.37	LINCS_down_set	3.44206	8862	288	42	7
uploaded_gene_set	LINCS_DN_LJP005_SKBR3_3H_TG_101348_1_11	LINCS_DN_LJP005_SKBR3_3H_TG_101348_1_11	LJP005_SKBR3_3H-TG-101348-1.11	LINCS_down_set	3.44206	8862	288	42	7
uploaded_gene_set	LINCS_DN_LJP006_HME1_24H_GEFITINIB_0_12	LINCS_DN_LJP006_HME1_24H_GEFITINIB_0_12	LJP006_HME1_24H-gefitinib-0.12	LINCS_down_set	3.44206	8862	288	42	7
uploaded_gene_set	LINCS_DN_LJP006_BT20_3H_Y_39983_1_11	LINCS_DN_LJP006_BT20_3H_Y_39983_1_11	LJP006_BT20_3H-Y-39983-1.11	LINCS_down_set	3.43985	8862	288	20	5
uploaded_gene_set	MSIG_3B7CCA170201F55E62C072D495EC55DF	MSIG_3B7CCA170201F55E62C072D495EC55DF	GSE21546_UNSTIM_VS_ANTI_CD3_STIM_SAP1A_KO_DP_THYMOCYTES_UP	msigdb_c7_all	3.43983	17898	496	195	15
uploaded_gene_set	GO_0001105	GO:0001105	RNA polymerase II transcription coactivator activity	gene_ontology	3.43909	18682	489	37	6
uploaded_gene_set	LINCS_DN_LJP009_MCF7_24H_GDC_0879_3_33	LINCS_DN_LJP009_MCF7_24H_GDC_0879_3_33	LJP009_MCF7_24H-GDC-0879-3.33	LINCS_down_set	3.43891	8862	288	55	8
uploaded_gene_set	LINCS_DN_LJP005_HA1E_24H_TG_101348_1_11	LINCS_DN_LJP005_HA1E_24H_TG_101348_1_11	LJP005_HA1E_24H-TG-101348-1.11	LINCS_down_set	3.43773	8862	288	69	9
uploaded_gene_set	LINCS_UP_CPC017_SKB_24H_DIBUTYRYLCYCLIC_AMP_10_0	LINCS_UP_CPC017_SKB_24H_DIBUTYRYLCYCLIC_AMP_10_0	CPC017_SKB_24H-dibutyrylcyclic_amp-10.0	LINCS_up_set	3.43134	8967	301	67	9
uploaded_gene_set	LINCS_UP_LJP005_HS578T_24H_ENZASTAURIN_10	LINCS_UP_LJP005_HS578T_24H_ENZASTAURIN_10	LJP005_HS578T_24H-enzastaurin-10	LINCS_up_set	3.43134	8967	301	67	9
uploaded_gene_set	LINCS_UP_LJP005_MCF10A_3H_TORIN_2_10	LINCS_UP_LJP005_MCF10A_3H_TORIN_2_10	LJP005_MCF10A_3H-torin-2-10	LINCS_up_set	3.43134	8967	301	67	9
uploaded_gene_set	LINCS_UP_LJP006_HME1_3H_WYE_125132_0_04	LINCS_UP_LJP006_HME1_3H_WYE_125132_0_04	LJP006_HME1_3H-WYE-125132-0.04	LINCS_up_set	3.43134	8967	301	67	9
uploaded_gene_set	LINCS_UP_LJP006_MCF10A_3H_JW_7_24_1_3_33	LINCS_UP_LJP006_MCF10A_3H_JW_7_24_1_3_33	LJP006_MCF10A_3H-JW-7-24-1-3.33	LINCS_up_set	3.43134	8967	301	67	9
uploaded_gene_set	LINCS_UP_LJP008_HEPG2_24H_CTB_10	LINCS_UP_LJP008_HEPG2_24H_CTB_10	LJP008_HEPG2_24H-CTB-10	LINCS_up_set	3.43134	8967	301	67	9
uploaded_gene_set	LINCS_UP_LJP006_MCF10A_24H_TORIN_1_10	LINCS_UP_LJP006_MCF10A_24H_TORIN_1_10	LJP006_MCF10A_24H-torin-1-10	LINCS_up_set	3.43071	8967	301	163	15
uploaded_gene_set	LINCS_DN_LJP006_HME1_3H_PHA_793887_3_33	LINCS_DN_LJP006_HME1_3H_PHA_793887_3_33	LJP006_HME1_3H-PHA-793887-3.33	LINCS_down_set	3.43029	8862	288	116	12
uploaded_gene_set	LINCS_UP_LJP005_MCF10A_24H_RADICICOL_3_33	LINCS_UP_LJP005_MCF10A_24H_RADICICOL_3_33	LJP005_MCF10A_24H-radicicol-3.33	LINCS_up_set	3.42537	8967	301	181	16
uploaded_gene_set	LINCS_UP_LJP005_MDAMB231_24H_AZD_8330_1_11	LINCS_UP_LJP005_MDAMB231_24H_AZD_8330_1_11	LJP005_MDAMB231_24H-AZD-8330-1.11	LINCS_up_set	3.42351	8967	301	41	7
uploaded_gene_set	MSIG_8C423888406F3291AEB398ED00E0DD74	MSIG_8C423888406F3291AEB398ED00E0DD74	CUI_TCF21_TARGETS_2_DN	msigdb_c2_cgp	3.4212	18021	498	821	40
uploaded_gene_set	LINCS_UP_LJP005_HEPG2_24H_WZ_3105_3_33	LINCS_UP_LJP005_HEPG2_24H_WZ_3105_3_33	LJP005_HEPG2_24H-WZ-3105-3.33	LINCS_up_set	3.41934	8967	301	146	14
uploaded_gene_set	LINCS_UP_LJP005_MCF10A_24H_TRAMETINIB_10	LINCS_UP_LJP005_MCF10A_24H_TRAMETINIB_10	LJP005_MCF10A_24H-trametinib-10	LINCS_up_set	3.41934	8967	301	146	14
uploaded_gene_set	LINCS_UP_LJP006_PC3_24H_WYE_125132_10	LINCS_UP_LJP006_PC3_24H_WYE_125132_10	LJP006_PC3_24H-WYE-125132-10	LINCS_up_set	3.41934	8967	301	146	14
uploaded_gene_set	MSIG_C5A1BB5C56AA74AB20C733B17B7E08B7	MSIG_C5A1BB5C56AA74AB20C733B17B7E08B7	MODULE_38	msigdb_c4_cm	3.41474	8235	265	461	29
uploaded_gene_set	PACO_V_POU6F1_01	V$POU6F1_01	PACO_V_POU6F1_01	pathcom_pathway	3.40793	13402	408	219	17
uploaded_gene_set	LINCS_UP_LJP005_HEPG2_24H_AZD_8330_10	LINCS_UP_LJP005_HEPG2_24H_AZD_8330_10	LJP005_HEPG2_24H-AZD-8330-10	LINCS_up_set	3.40762	8967	301	113	12
uploaded_gene_set	LINCS_UP_LJP006_HS578T_24H_DASATINIB_10	LINCS_UP_LJP006_HS578T_24H_DASATINIB_10	LJP006_HS578T_24H-dasatinib-10	LINCS_up_set	3.40762	8967	301	113	12
uploaded_gene_set	MSIG_245D3676C2C117FEB66885B15E9E2276	MSIG_245D3676C2C117FEB66885B15E9E2276	KRAS.600_UP.V1_DN	msigdb_c6_all	3.4067	10652	384	275	22
uploaded_gene_set	LINCS_UP_LJP006_LNCAP_24H_RADICICOL_1_11	LINCS_UP_LJP006_LNCAP_24H_RADICICOL_1_11	LJP006_LNCAP_24H-radicicol-1.11	LINCS_up_set	3.40528	8967	301	82	10
uploaded_gene_set	DBGAP_BLOOD_COAGULATION_FACTOR_INHIBITORS	DBGAP_BLOOD_COAGULATION_FACTOR_INHIBITORS	Blood Coagulation Factor Inhibitors	enrichr_phenotype_signature	3.3995	7452	260	5	3
uploaded_gene_set	LINCS_UP_LJP006_HS578T_24H_JNK_9L_3_33	LINCS_UP_LJP006_HS578T_24H_JNK_9L_3_33	LJP006_HS578T_24H-JNK-9L-3.33	LINCS_up_set	3.39853	8967	301	182	16
uploaded_gene_set	LINCS_DN_LJP005_MDAMB231_24H_PELITINIB_10	LINCS_DN_LJP005_MDAMB231_24H_PELITINIB_10	LJP005_MDAMB231_24H-pelitinib-10	LINCS_down_set	3.39582	8862	288	117	12
uploaded_gene_set	MSIG_694140D9F3341DF7164BEE1F3C87265E	MSIG_694140D9F3341DF7164BEE1F3C87265E	GSE2706_R848_VS_R848_AND_LPS_2H_STIM_DC_DN	msigdb_c7_all	3.39447	17898	496	176	14
uploaded_gene_set	PACO_V_CDC5_01	V$CDC5_01	PACO_V_CDC5_01	pathcom_pathway	3.39418	13402	408	240	18
uploaded_gene_set	MSIG_4D3FE7CE3D7E595CF68839AE32C0B44A	MSIG_4D3FE7CE3D7E595CF68839AE32C0B44A	GSE5455_HEALTHY_VS_TUMOR_BEARING_MOUSE_SPLEEN_MONOCYTE_UP	msigdb_c7_all	3.39271	17898	496	197	15
uploaded_gene_set	MSIG_AA64D108C00C85A5D9CB8F9516214141	MSIG_AA64D108C00C85A5D9CB8F9516214141	GSE43863_TFH_VS_LY6C_LOW_CXCR5NEG_EFFECTOR_CD4_TCELL_DN	msigdb_c7_all	3.39271	17898	496	197	15
uploaded_gene_set	LINCS_DN_LJP006_BT20_24H_THZ_2_98_01_10	LINCS_DN_LJP006_BT20_24H_THZ_2_98_01_10	LJP006_BT20_24H-THZ-2-98-01-10	LINCS_down_set	3.39027	8862	288	70	9
uploaded_gene_set	LINCS_UP_LJP006_BT20_24H_GDC_0941_1_11	LINCS_UP_LJP006_BT20_24H_GDC_0941_1_11	LJP006_BT20_24H-GDC-0941-1.11	LINCS_up_set	3.38907	8967	301	130	13
uploaded_gene_set	LINCS_UP_LJP006_HCC515_24H_JW_7_24_1_10	LINCS_UP_LJP006_HCC515_24H_JW_7_24_1_10	LJP006_HCC515_24H-JW-7-24-1-10	LINCS_up_set	3.38893	8967	301	147	14
uploaded_gene_set	LINCS_UP_LJP005_MCF10A_3H_PD_184352_0_04	LINCS_UP_LJP005_MCF10A_3H_PD_184352_0_04	LJP005_MCF10A_3H-PD-184352-0.04	LINCS_up_set	3.38839	8967	301	30	6
uploaded_gene_set	LINCS_UP_LJP005_MCF10A_3H_TWS_119_10	LINCS_UP_LJP005_MCF10A_3H_TWS_119_10	LJP005_MCF10A_3H-TWS-119-10	LINCS_up_set	3.38839	8967	301	30	6
uploaded_gene_set	LINCS_UP_LJP007_A549_24H_PD_0325901_0_12	LINCS_UP_LJP007_A549_24H_PD_0325901_0_12	LJP007_A549_24H-PD-0325901-0.12	LINCS_up_set	3.38839	8967	301	30	6
uploaded_gene_set	LINCS_UP_LJP007_HCC515_24H_TPCA_1_1_11	LINCS_UP_LJP007_HCC515_24H_TPCA_1_1_11	LJP007_HCC515_24H-TPCA-1-1.11	LINCS_up_set	3.38839	8967	301	30	6
uploaded_gene_set	MSIG_78FA089426B593822BD6C0843B380ED0	MSIG_78FA089426B593822BD6C0843B380ED0	MCCLUNG_CREB1_TARGETS_UP	msigdb_c2_cgp	3.3874	18021	498	99	10
uploaded_gene_set	PACO_CTTTGT_V_LEF1_Q2	CTTTGT_V$LEF1_Q2	PACO_CTTTGT_V_LEF1_Q2	pathcom_pathway	3.38685	13402	408	1492	68
uploaded_gene_set	LINCS_DN_LJP007_HCC515_24H_PD_0325901_0_04	LINCS_DN_LJP007_HCC515_24H_PD_0325901_0_04	LJP007_HCC515_24H-PD-0325901-0.04	LINCS_down_set	3.38417	8862	288	56	8
uploaded_gene_set	HMDB_NCN__HMDB01132_	HMDB_NCN__HMDB01132_	NCN (HMDB01132)	HMDB_metabolite_signatures	3.38334	3325	98	13	4
uploaded_gene_set	LINCS_UP_LJP005_HS578T_24H_TORIN_2_0_04	LINCS_UP_LJP005_HS578T_24H_TORIN_2_0_04	LJP005_HS578T_24H-torin-2-0.04	LINCS_up_set	3.38242	8967	301	68	9
uploaded_gene_set	LINCS_UP_LJP005_HT29_24H_AKT_INHIBITOR_1_2_10	LINCS_UP_LJP005_HT29_24H_AKT_INHIBITOR_1_2_10	LJP005_HT29_24H-AKT-inhibitor-1-2-10	LINCS_up_set	3.38242	8967	301	68	9
uploaded_gene_set	LINCS_UP_LJP005_MCF7_3H_DASATINIB_10	LINCS_UP_LJP005_MCF7_3H_DASATINIB_10	LJP005_MCF7_3H-dasatinib-10	LINCS_up_set	3.38242	8967	301	68	9
uploaded_gene_set	LINCS_UP_LJP009_HT29_24H_RAF_265_1_11	LINCS_UP_LJP009_HT29_24H_RAF_265_1_11	LJP009_HT29_24H-RAF_265-1.11	LINCS_up_set	3.38242	8967	301	68	9
uploaded_gene_set	LINCS_DN_LJP006_MCF7_3H_RADICICOL_0_12	LINCS_DN_LJP006_MCF7_3H_RADICICOL_0_12	LJP006_MCF7_3H-radicicol-0.12	LINCS_down_set	3.38241	8862	288	31	6
uploaded_gene_set	LINCS_DN_LJP009_MCF7_24H_CC_401_3_33	LINCS_DN_LJP009_MCF7_24H_CC_401_3_33	LJP009_MCF7_24H-CC-401-3.33	LINCS_down_set	3.38241	8862	288	31	6
uploaded_gene_set	LINCS_DN_LJP005_MDAMB231_3H_CYT387_1_11	LINCS_DN_LJP005_MDAMB231_3H_CYT387_1_11	LJP005_MDAMB231_3H-CYT387-1.11	LINCS_down_set	3.37695	8862	288	43	7
uploaded_gene_set	LINCS_UP_LJP006_BT20_3H_WZ_4_145_10	LINCS_UP_LJP006_BT20_3H_WZ_4_145_10	LJP006_BT20_3H-WZ-4-145-10	LINCS_up_set	3.37484	8967	301	20	5
uploaded_gene_set	LINCS_UP_LJP006_LNCAP_24H_BI_2536_1_11	LINCS_UP_LJP006_LNCAP_24H_BI_2536_1_11	LJP006_LNCAP_24H-BI-2536-1.11	LINCS_up_set	3.37458	8967	301	98	11
uploaded_gene_set	LINCS_UP_LJP008_HA1E_24H_PD_0325901_1_11	LINCS_UP_LJP008_HA1E_24H_PD_0325901_1_11	LJP008_HA1E_24H-PD-0325901-1.11	LINCS_up_set	3.37458	8967	301	98	11
uploaded_gene_set	PACO_V_FREAC4_01	V$FREAC4_01	PACO_V_FREAC4_01	pathcom_pathway	3.37293	13402	408	143	13
uploaded_gene_set	LINCS_UP_LJP005_A375_24H_DASATINIB_3_33	LINCS_UP_LJP005_A375_24H_DASATINIB_3_33	LJP005_A375_24H-dasatinib-3.33	LINCS_up_set	3.37228	8967	301	114	12
uploaded_gene_set	LINCS_UP_LJP005_HS578T_24H_NVP_BEZ235_1_11	LINCS_UP_LJP005_HS578T_24H_NVP_BEZ235_1_11	LJP005_HS578T_24H-NVP-BEZ235-1.11	LINCS_up_set	3.37228	8967	301	114	12
uploaded_gene_set	LINCS_UP_LJP008_HEPG2_24H_MK_1775_3_33	LINCS_UP_LJP008_HEPG2_24H_MK_1775_3_33	LJP008_HEPG2_24H-MK-1775-3.33	LINCS_up_set	3.37228	8967	301	114	12
uploaded_gene_set	LINCS_UP_LJP005_HT29_24H_PF_431396_10	LINCS_UP_LJP005_HT29_24H_PF_431396_10	LJP005_HT29_24H-PF-431396-10	LINCS_up_set	3.37191	8967	301	183	16
uploaded_gene_set	LINCS_UP_LJP006_MCF10A_24H_GELDANAMYCIN_0_37	LINCS_UP_LJP006_MCF10A_24H_GELDANAMYCIN_0_37	LJP006_MCF10A_24H-geldanamycin-0.37	LINCS_up_set	3.37191	8967	301	183	16
uploaded_gene_set	R_HSA_2892245	R-HSA-2892245	POU5F1 (OCT4), SOX2, NANOG repress genes related to differentiation	reactome_annotation	3.3714	11511	269	16	4
uploaded_gene_set	MSIG_253AC93CFE6970FDD570AD8DFF3AB0E8	MSIG_253AC93CFE6970FDD570AD8DFF3AB0E8	GSE17721_PAM3CSK4_VS_GADIQUIMOD_2H_BMDC_UP	msigdb_c7_all	3.36941	17898	496	198	15
uploaded_gene_set	MSIG_4AB710B7C52CF3CBA87B3D2C1702C2E9	MSIG_4AB710B7C52CF3CBA87B3D2C1702C2E9	GSE18148_CBFB_KO_VS_WT_TREG_DN	msigdb_c7_all	3.36941	17898	496	198	15
uploaded_gene_set	MSIG_B256A787A2E02684C8EAADEDBF35C117	MSIG_B256A787A2E02684C8EAADEDBF35C117	GSE2585_CD80_HIGH_VS_LOW_AIRE_KO_MTEC_UP	msigdb_c7_all	3.36941	17898	496	198	15
uploaded_gene_set	MSIG_D46595BDCF627ED9FC9A9AEFF86A08E8	MSIG_D46595BDCF627ED9FC9A9AEFF86A08E8	GSE7852_THYMUS_VS_FAT_TCONV_DN	msigdb_c7_all	3.36941	17898	496	198	15
uploaded_gene_set	MSIG_6D7A14B5CDA91D13B9CDF295278F1822	MSIG_6D7A14B5CDA91D13B9CDF295278F1822	ONDER_CDH1_SIGNALING_VIA_CTNNB1	msigdb_c2_cgp	3.36844	18021	498	82	9
uploaded_gene_set	MSIG_42F706DF66FC58F29B729736E771E606	MSIG_42F706DF66FC58F29B729736E771E606	ENK_UV_RESPONSE_EPIDERMIS_DN	msigdb_c2_cgp	3.36737	18021	498	507	28
uploaded_gene_set	MSIG_497B5C2C8B216A5D8E34706615C458D8	MSIG_497B5C2C8B216A5D8E34706615C458D8	CERVERA_SDHB_TARGETS_1_UP	msigdb_c2_cgp	3.36708	18021	498	118	11
uploaded_gene_set	PACO_V_CEBPB_02	V$CEBPB_02	PACO_V_CEBPB_02	pathcom_pathway	3.36376	13402	408	162	14
uploaded_gene_set	LINCS_UP_LJP005_HT29_24H_NVP_AUY922_0_37	LINCS_UP_LJP005_HT29_24H_NVP_AUY922_0_37	LJP005_HT29_24H-NVP-AUY922-0.37	LINCS_up_set	3.36235	8967	301	83	10
uploaded_gene_set	LINCS_UP_LJP006_HME1_3H_NVP_TAE684_1_11	LINCS_UP_LJP006_HME1_3H_NVP_TAE684_1_11	LJP006_HME1_3H-NVP-TAE684-1.11	LINCS_up_set	3.36235	8967	301	83	10
uploaded_gene_set	LINCS_UP_LJP007_PC3_24H_EVEROLIMUS_0_04	LINCS_UP_LJP007_PC3_24H_EVEROLIMUS_0_04	LJP007_PC3_24H-everolimus-0.04	LINCS_up_set	3.36235	8967	301	83	10
uploaded_gene_set	LINCS_UP_LJP008_MCF7_24H_I_BET_10	LINCS_UP_LJP008_MCF7_24H_I_BET_10	LJP008_MCF7_24H-I-BET-10	LINCS_up_set	3.36235	8967	301	83	10
uploaded_gene_set	LINCS_UP_LJP009_HEPG2_24H_DABRAFENIB_0_12	LINCS_UP_LJP009_HEPG2_24H_DABRAFENIB_0_12	LJP009_HEPG2_24H-dabrafenib-0.12	LINCS_up_set	3.36235	8967	301	83	10
uploaded_gene_set	PACO_V_STAT5A_03	V$STAT5A_03	PACO_V_STAT5A_03	pathcom_pathway	3.36228	13402	408	221	17
uploaded_gene_set	MSIG_1A93B36068C19E0A7C707F525EF4206B	MSIG_1A93B36068C19E0A7C707F525EF4206B	MISHRA_CARCINOMA_ASSOCIATED_FIBROBLAST_UP	msigdb_c2_cgp	3.36206	18021	498	24	5
uploaded_gene_set	MSIG_E8E4FB3573C24AECD730F32C7B28CBD5	MSIG_E8E4FB3573C24AECD730F32C7B28CBD5	MEISSNER_NPC_ICP_WITH_H3_UNMETHYLATED	msigdb_c2_cgp	3.36206	18021	498	24	5
uploaded_gene_set	LINCS_DN_LJP005_MDAMB231_3H_TRAMETINIB_1_11	LINCS_DN_LJP005_MDAMB231_3H_TRAMETINIB_1_11	LJP005_MDAMB231_3H-trametinib-1.11	LINCS_down_set	3.36177	8862	288	118	12
uploaded_gene_set	LINCS_UP_LJP006_A375_24H_AS_605240_0_37	LINCS_UP_LJP006_A375_24H_AS_605240_0_37	LJP006_A375_24H-AS-605240-0.37	LINCS_up_set	3.35883	8967	301	148	14
uploaded_gene_set	LINCS_UP_LJP005_MDAMB231_3H_PIK_93_10	LINCS_UP_LJP005_MDAMB231_3H_PIK_93_10	LJP005_MDAMB231_3H-PIK-93-10	LINCS_up_set	3.3568	8967	301	42	7
uploaded_gene_set	LINCS_UP_LJP007_HEPG2_24H_GDC_0068_10	LINCS_UP_LJP007_HEPG2_24H_GDC_0068_10	LJP007_HEPG2_24H-GDC-0068-10	LINCS_up_set	3.3568	8967	301	42	7
uploaded_gene_set	LINCS_DN_CPC002_PC3_6H_FORMOTEROL_HEMIFUMARATE_10_0	LINCS_DN_CPC002_PC3_6H_FORMOTEROL_HEMIFUMARATE_10_0	CPC002_PC3_6H-formoterol_hemifumarate-10.0	LINCS_down_set	3.35669	8862	288	12	4
uploaded_gene_set	LINCS_DN_LJP009_A549_24H_REGORAFENIB_1_11	LINCS_DN_LJP009_A549_24H_REGORAFENIB_1_11	LJP009_A549_24H-regorafenib-1.11	LINCS_down_set	3.35669	8862	288	12	4
uploaded_gene_set	LINCS_UP_LJP005_HCC515_24H_AZD_8330_10	LINCS_UP_LJP005_HCC515_24H_AZD_8330_10	LJP005_HCC515_24H-AZD-8330-10	LINCS_up_set	3.35669	8967	301	131	13
uploaded_gene_set	LINCS_UP_LJP005_HT29_24H_NVP_AUY922_3_33	LINCS_UP_LJP005_HT29_24H_NVP_AUY922_3_33	LJP005_HT29_24H-NVP-AUY922-3.33	LINCS_up_set	3.35669	8967	301	131	13
uploaded_gene_set	LINCS_UP_LJP005_HT29_24H_WZ_3105_3_33	LINCS_UP_LJP005_HT29_24H_WZ_3105_3_33	LJP005_HT29_24H-WZ-3105-3.33	LINCS_up_set	3.35669	8967	301	131	13
uploaded_gene_set	PACO_V_ATF3_Q6	V$ATF3_Q6	PACO_V_ATF3_Q6	pathcom_pathway	3.356	13402	408	60	8
uploaded_gene_set	MSIG_63E4374250E4B590BFC6DA29102BA32E	MSIG_63E4374250E4B590BFC6DA29102BA32E	BOYLAN_MULTIPLE_MYELOMA_PCA1_UP	msigdb_c2_cgp	3.35228	18021	498	100	10
uploaded_gene_set	LINCS_DN_LJP005_A549_24H_PF_431396_10	LINCS_DN_LJP005_A549_24H_PF_431396_10	LJP005_A549_24H-PF-431396-10	LINCS_down_set	3.34849	8862	288	86	10
uploaded_gene_set	LINCS_DN_LJP005_BT20_24H_TG_101348_10	LINCS_DN_LJP005_BT20_24H_TG_101348_10	LJP005_BT20_24H-TG-101348-10	LINCS_down_set	3.34849	8862	288	86	10
uploaded_gene_set	LINCS_DN_LJP008_PC3_24H_PRACINOSTAT_1_11	LINCS_DN_LJP008_PC3_24H_PRACINOSTAT_1_11	LJP008_PC3_24H-pracinostat-1.11	LINCS_down_set	3.34849	8862	288	86	10
uploaded_gene_set	MSIG_85E9489D98FEF34F3AE1A8271ADAD08C	MSIG_85E9489D98FEF34F3AE1A8271ADAD08C	GSE19825_NAIVE_VS_IL2RALOW_DAY3_EFF_CD8_TCELL_UP	msigdb_c7_all	3.3463	17898	496	199	15
uploaded_gene_set	MSIG_C9472AC5BEA64BD883A8D092E485177E	MSIG_C9472AC5BEA64BD883A8D092E485177E	GSE1460_CD4_THYMOCYTE_VS_THYMIC_STROMAL_CELL_DN	msigdb_c7_all	3.3463	17898	496	199	15
uploaded_gene_set	MSIG_55B94A8E6883B6304CAE503406CB0481	MSIG_55B94A8E6883B6304CAE503406CB0481	TURASHVILI_BREAST_DUCTAL_CARCINOMA_VS_LOBULAR_NORMAL_DN	msigdb_c2_cgp	3.34456	18021	498	66	8
uploaded_gene_set	LINCS_UP_LJP005_MCF7_3H_GELDANAMYCIN_1_11	LINCS_UP_LJP005_MCF7_3H_GELDANAMYCIN_1_11	LJP005_MCF7_3H-geldanamycin-1.11	LINCS_up_set	3.34442	8967	301	55	8
uploaded_gene_set	LINCS_UP_LJP006_BT20_24H_AZD_7762_3_33	LINCS_UP_LJP006_BT20_24H_AZD_7762_3_33	LJP006_BT20_24H-AZD-7762-3.33	LINCS_up_set	3.34442	8967	301	55	8
uploaded_gene_set	LINCS_UP_LJP006_LNCAP_24H_WZ_4_145_0_37	LINCS_UP_LJP006_LNCAP_24H_WZ_4_145_0_37	LJP006_LNCAP_24H-WZ-4-145-0.37	LINCS_up_set	3.34442	8967	301	55	8
uploaded_gene_set	LINCS_DN_CPC006_HCC15_6H_BRD_K25737009_40_0	LINCS_DN_CPC006_HCC15_6H_BRD_K25737009_40_0	CPC006_HCC15_6H-BRD-K25737009-40.0	LINCS_down_set	3.34372	8862	288	71	9
uploaded_gene_set	LINCS_DN_LJP006_HME1_3H_RADICICOL_3_33	LINCS_DN_LJP006_HME1_3H_RADICICOL_3_33	LJP006_HME1_3H-radicicol-3.33	LINCS_down_set	3.34372	8862	288	71	9
uploaded_gene_set	LINCS_DN_LJP008_PC3_24H_I_BET151_0_37	LINCS_DN_LJP008_PC3_24H_I_BET151_0_37	LJP008_PC3_24H-I-BET151-0.37	LINCS_down_set	3.34341	8862	288	102	11
uploaded_gene_set	LINCS_UP_LJP005_A375_24H_TOZASERTIB_3_33	LINCS_UP_LJP005_A375_24H_TOZASERTIB_3_33	LJP005_A375_24H-tozasertib-3.33	LINCS_up_set	3.33738	8967	301	115	12
uploaded_gene_set	LINCS_UP_LJP008_HCC515_24H_PD_0325901_10	LINCS_UP_LJP008_HCC515_24H_PD_0325901_10	LJP008_HCC515_24H-PD-0325901-10	LINCS_up_set	3.33738	8967	301	115	12
uploaded_gene_set	LINCS_UP_LJP006_A375_24H_CHIR_99021_10	LINCS_UP_LJP006_A375_24H_CHIR_99021_10	LJP006_A375_24H-CHIR-99021-10	LINCS_up_set	3.33633	8967	301	99	11
uploaded_gene_set	LINCS_UP_LJP007_HT29_24H_AZ_628_0_12	LINCS_UP_LJP007_HT29_24H_AZ_628_0_12	LJP007_HT29_24H-AZ-628-0.12	LINCS_up_set	3.33633	8967	301	99	11
uploaded_gene_set	LINCS_UP_LJP005_MCF10A_3H_BUPARLISIB_10	LINCS_UP_LJP005_MCF10A_3H_BUPARLISIB_10	LJP005_MCF10A_3H-buparlisib-10	LINCS_up_set	3.33446	8967	301	69	9
uploaded_gene_set	LINCS_DN_LJP005_HA1E_24H_NVP_AUY922_0_12	LINCS_DN_LJP005_HA1E_24H_NVP_AUY922_0_12	LJP005_HA1E_24H-NVP-AUY922-0.12	LINCS_down_set	3.33362	8862	288	136	13
uploaded_gene_set	MSIG_AC0F8B06E9FF320D642420B54FF62C0B	MSIG_AC0F8B06E9FF320D642420B54FF62C0B	MOHANKUMAR_TLX1_TARGETS_DN	msigdb_c2_cgp	3.33229	18021	498	179	14
uploaded_gene_set	LINCS_DN_LJP005_HEPG2_24H_SB590885_3_33	LINCS_DN_LJP005_HEPG2_24H_SB590885_3_33	LJP005_HEPG2_24H-SB590885-3.33	LINCS_down_set	3.33069	8862	288	57	8
uploaded_gene_set	LINCS_DN_LJP005_HS578T_3H_CGP_60474_3_33	LINCS_DN_LJP005_HS578T_3H_CGP_60474_3_33	LJP005_HS578T_3H-CGP-60474-3.33	LINCS_down_set	3.33036	8862	288	172	15
uploaded_gene_set	LINCS_DN_LJP006_SKBR3_24H_BI_2536_10	LINCS_DN_LJP006_SKBR3_24H_BI_2536_10	LJP006_SKBR3_24H-BI-2536-10	LINCS_down_set	3.33036	8862	288	172	15
uploaded_gene_set	MSIG_93827255B6990789A36C790431AC416D	MSIG_93827255B6990789A36C790431AC416D	SANA_TNF_SIGNALING_UP	msigdb_c2_cgp	3.32914	18021	498	83	9
uploaded_gene_set	LINCS_UP_LJP006_MCF10A_24H_SELUMETINIB_0_37	LINCS_UP_LJP006_MCF10A_24H_SELUMETINIB_0_37	LJP006_MCF10A_24H-selumetinib-0.37	LINCS_up_set	3.32903	8967	301	149	14
uploaded_gene_set	LINCS_DN_LJP006_HA1E_24H_GELDANAMYCIN_0_37	LINCS_DN_LJP006_HA1E_24H_GELDANAMYCIN_0_37	LJP006_HA1E_24H-geldanamycin-0.37	LINCS_down_set	3.32813	8862	288	119	12
uploaded_gene_set	MSIG_2CFADD6F038E74AECA5324226DA5F1A1	MSIG_2CFADD6F038E74AECA5324226DA5F1A1	PEDERSEN_METASTASIS_BY_ERBB2_ISOFORM_7	msigdb_c2_cgp	3.32478	18021	498	385	23
uploaded_gene_set	LINCS_UP_LJP005_MCF10A_24H_NVP_AUY922_10	LINCS_UP_LJP005_MCF10A_24H_NVP_AUY922_10	LJP005_MCF10A_24H-NVP-AUY922-10	LINCS_up_set	3.32468	8967	301	132	13
uploaded_gene_set	MSIG_FDFFD605CA4F55B52C33F3E3D829E1A4	MSIG_FDFFD605CA4F55B52C33F3E3D829E1A4	GSE30083_SP2_VS_SP3_THYMOCYTE_DN	msigdb_c7_all	3.32336	17898	496	200	15
uploaded_gene_set	MSIG_696A1B41C5722FEE4B0D37DEAF279E3F	MSIG_696A1B41C5722FEE4B0D37DEAF279E3F	HALMOS_CEBPA_TARGETS_UP	msigdb_c2_cgp	3.32173	18021	498	51	7
uploaded_gene_set	LINCS_UP_LJP006_HA1E_24H_PI_103_0_12	LINCS_UP_LJP006_HA1E_24H_PI_103_0_12	LJP006_HA1E_24H-PI-103-0.12	LINCS_up_set	3.32013	8967	301	84	10
uploaded_gene_set	LINCS_UP_LJP006_HS578T_24H_DASATINIB_0_04	LINCS_UP_LJP006_HS578T_24H_DASATINIB_0_04	LJP006_HS578T_24H-dasatinib-0.04	LINCS_up_set	3.32013	8967	301	84	10
uploaded_gene_set	LINCS_UP_LJP006_MCF10A_3H_GSK_2126458_0_04	LINCS_UP_LJP006_MCF10A_3H_GSK_2126458_0_04	LJP006_MCF10A_3H-GSK-2126458-0.04	LINCS_up_set	3.32013	8967	301	84	10
uploaded_gene_set	LINCS_UP_LJP005_HT29_24H_PD_0325901_1_11	LINCS_UP_LJP005_HT29_24H_PD_0325901_1_11	LJP005_HT29_24H-PD-0325901-1.11	LINCS_up_set	3.31802	8967	301	167	15
uploaded_gene_set	MSIG_B14EC94DC21C2D0F967FDD0EC3132835	MSIG_B14EC94DC21C2D0F967FDD0EC3132835	UZONYI_RESPONSE_TO_LEUKOTRIENE_AND_THROMBIN	msigdb_c2_cgp	3.31429	18021	498	37	6
uploaded_gene_set	LINCS_DN_LJP005_HS578T_24H_SB590885_0_12	LINCS_DN_LJP005_HS578T_24H_SB590885_0_12	LJP005_HS578T_24H-SB590885-0.12	LINCS_down_set	3.31375	8862	288	44	7
uploaded_gene_set	LINCS_DN_LJP006_HCC515_24H_PD_0325901_0_04	LINCS_DN_LJP006_HCC515_24H_PD_0325901_0_04	LJP006_HCC515_24H-PD-0325901-0.04	LINCS_down_set	3.31375	8862	288	44	7
uploaded_gene_set	LINCS_DN_LJP007_HCC515_24H_ALW_II_49_7_10	LINCS_DN_LJP007_HCC515_24H_ALW_II_49_7_10	LJP007_HCC515_24H-ALW-II-49-7-10	LINCS_down_set	3.31375	8862	288	44	7
uploaded_gene_set	PACO_PROGESTERONE_INHIBITS_THE_REACTION__ESTRADIOL_RESULTS_IN_I	Progesterone inhibits the reaction [Estradiol results in increased activity of KCNMA1 protein];Tetraethylammonium inhibits the reaction [estradiol-bovine serum albumin results in increased activity of KCNMA1 protein];trichostatin A inhibits the reaction [	PACO_PROGESTERONE_INHIBITS_THE_REACTION__ESTRADIOL_RESULTS_IN_I	pathcom_pathway	3.31301	13402	408	13	4
uploaded_gene_set	LINCS_UP_LJP008_MCF7_24H_PD_0325901_0_12	LINCS_UP_LJP008_MCF7_24H_PD_0325901_0_12	LJP008_MCF7_24H-PD-0325901-0.12	LINCS_up_set	3.30724	8967	301	31	6
uploaded_gene_set	LINCS_UP_LJP009_PC3_24H_GSK_1059615_0_04	LINCS_UP_LJP009_PC3_24H_GSK_1059615_0_04	LJP009_PC3_24H-GSK-1059615-0.04	LINCS_up_set	3.30724	8967	301	31	6
uploaded_gene_set	LINCS_DN_CPC006_HCC515_6H_SB_216763_10_0	LINCS_DN_CPC006_HCC515_6H_SB_216763_10_0	CPC006_HCC515_6H-sb_216763-10.0	LINCS_down_set	3.30409	8862	288	32	6
uploaded_gene_set	LINCS_DN_LJP008_PC3_24H_CX_5461_10	LINCS_DN_LJP008_PC3_24H_CX_5461_10	LJP008_PC3_24H-CX-5461-10	LINCS_down_set	3.30409	8862	288	32	6
uploaded_gene_set	LINCS_UP_LJP005_HT29_24H_GSK_690693_10	LINCS_UP_LJP005_HT29_24H_GSK_690693_10	LJP005_HT29_24H-GSK-690693-10	LINCS_up_set	3.30292	8967	301	116	12
uploaded_gene_set	LINCS_UP_LJP007_MCF7_24H_OTSSP167_1_11	LINCS_UP_LJP007_MCF7_24H_OTSSP167_1_11	LJP007_MCF7_24H-OTSSP167-1.11	LINCS_up_set	3.30292	8967	301	116	12
uploaded_gene_set	LINCS_DN_LJP006_HA1E_24H_BI_2536_3_33	LINCS_DN_LJP006_HA1E_24H_BI_2536_3_33	LJP006_HA1E_24H-BI-2536-3.33	LINCS_down_set	3.3029	8862	288	137	13
uploaded_gene_set	LINCS_UP_LJP006_HME1_24H_GSK_2126458_10	LINCS_UP_LJP006_HME1_24H_GSK_2126458_10	LJP006_HME1_24H-GSK-2126458-10	LINCS_up_set	3.29953	8967	301	150	14
uploaded_gene_set	LINCS_UP_LJP006_HME1_3H_TORIN_1_10	LINCS_UP_LJP006_HME1_3H_TORIN_1_10	LJP006_HME1_3H-torin-1-10	LINCS_up_set	3.29862	8967	301	100	11
uploaded_gene_set	LINCS_DN_LJP005_HEPG2_24H_TGX_221_0_37	LINCS_DN_LJP005_HEPG2_24H_TGX_221_0_37	LJP005_HEPG2_24H-TGX-221-0.37	LINCS_down_set	3.29803	8862	288	72	9
uploaded_gene_set	LINCS_DN_LJP006_BT20_24H_HG_6_64_01_1_11	LINCS_DN_LJP006_BT20_24H_HG_6_64_01_1_11	LJP006_BT20_24H-HG-6-64-01-1.11	LINCS_down_set	3.29803	8862	288	72	9
uploaded_gene_set	LINCS_DN_LJP006_PC3_24H_KIN001_043_10	LINCS_DN_LJP006_PC3_24H_KIN001_043_10	LJP006_PC3_24H-KIN001-043-10	LINCS_down_set	3.29803	8862	288	72	9
uploaded_gene_set	LINCS_DN_LJP008_HA1E_24H_DASATINIB_10	LINCS_DN_LJP008_HA1E_24H_DASATINIB_10	LJP008_HA1E_24H-dasatinib-10	LINCS_down_set	3.29803	8862	288	72	9
uploaded_gene_set	LINCS_DN_LJP008_PC3_24H_I_BET_1_11	LINCS_DN_LJP008_PC3_24H_I_BET_1_11	LJP008_PC3_24H-I-BET-1.11	LINCS_down_set	3.29803	8862	288	72	9
uploaded_gene_set	PACO_V_PXR_Q2	V$PXR_Q2	PACO_V_PXR_Q2	pathcom_pathway	3.29502	13402	408	224	17
uploaded_gene_set	LINCS_UP_LJP008_A375_24H_PD_0325901_0_04	LINCS_UP_LJP008_A375_24H_PD_0325901_0_04	LJP008_A375_24H-PD-0325901-0.04	LINCS_up_set	3.29341	8967	301	186	16
uploaded_gene_set	LINCS_UP_LJP005_HT29_24H_VEMURAFENIB_1_11	LINCS_UP_LJP005_HT29_24H_VEMURAFENIB_1_11	LJP005_HT29_24H-vemurafenib-1.11	LINCS_up_set	3.29302	8967	301	133	13
uploaded_gene_set	LINCS_UP_LJP005_BT20_24H_CGP_60474_3_33	LINCS_UP_LJP005_BT20_24H_CGP_60474_3_33	LJP005_BT20_24H-CGP-60474-3.33	LINCS_up_set	3.2921	8967	301	43	7
uploaded_gene_set	LINCS_UP_LJP005_MDAMB231_24H_AZD_8330_0_37	LINCS_UP_LJP005_MDAMB231_24H_AZD_8330_0_37	LJP005_MDAMB231_24H-AZD-8330-0.37	LINCS_up_set	3.2921	8967	301	43	7
uploaded_gene_set	LINCS_UP_LJP006_HME1_3H_HG_6_64_01_0_04	LINCS_UP_LJP006_HME1_3H_HG_6_64_01_0_04	LJP006_HME1_3H-HG-6-64-01-0.04	LINCS_up_set	3.2921	8967	301	43	7
uploaded_gene_set	LINCS_UP_LJP006_HS578T_24H_GDC_0941_0_37	LINCS_UP_LJP006_HS578T_24H_GDC_0941_0_37	LJP006_HS578T_24H-GDC-0941-0.37	LINCS_up_set	3.2921	8967	301	43	7
uploaded_gene_set	LINCS_UP_LJP006_LNCAP_3H_MK_2206_1_11	LINCS_UP_LJP006_LNCAP_3H_MK_2206_1_11	LJP006_LNCAP_3H-MK-2206-1.11	LINCS_up_set	3.2921	8967	301	43	7
uploaded_gene_set	LINCS_UP_LJP006_MCF10A_3H_SELUMETINIB_0_12	LINCS_UP_LJP006_MCF10A_3H_SELUMETINIB_0_12	LJP006_MCF10A_3H-selumetinib-0.12	LINCS_up_set	3.2921	8967	301	43	7
uploaded_gene_set	LINCS_UP_LJP006_MCF7_3H_JNK_9L_0_37	LINCS_UP_LJP006_MCF7_3H_JNK_9L_0_37	LJP006_MCF7_3H-JNK-9L-0.37	LINCS_up_set	3.2921	8967	301	43	7
uploaded_gene_set	LINCS_UP_LJP008_PC3_24H_AZ20_1_11	LINCS_UP_LJP008_PC3_24H_AZ20_1_11	LJP008_PC3_24H-AZ20-1.11	LINCS_up_set	3.2921	8967	301	43	7
uploaded_gene_set	R_HSA_112316	R-HSA-112316	Neuronal System	reactome_annotation	3.29076	11511	269	375	20
uploaded_gene_set	LINCS_UP_LJP005_HT29_24H_WH_4_025_3_33	LINCS_UP_LJP005_HT29_24H_WH_4_025_3_33	LJP005_HT29_24H-WH-4-025-3.33	LINCS_up_set	3.29049	8967	301	168	15
uploaded_gene_set	LINCS_UP_LJP008_A375_24H_CGP_60474_0_12	LINCS_UP_LJP008_A375_24H_CGP_60474_0_12	LJP008_A375_24H-CGP-60474-0.12	LINCS_up_set	3.29049	8967	301	168	15
uploaded_gene_set	LINCS_UP_LJP009_HT29_24H_GSK_2334470_10	LINCS_UP_LJP009_HT29_24H_GSK_2334470_10	LJP009_HT29_24H-GSK-2334470-10	LINCS_up_set	3.29009	8967	301	56	8
uploaded_gene_set	LINCS_UP_LJP005_HS578T_24H_CP466722_10	LINCS_UP_LJP005_HS578T_24H_CP466722_10	LJP005_HS578T_24H-CP466722-10	LINCS_up_set	3.28742	8967	301	70	9
uploaded_gene_set	LINCS_UP_LJP005_MCF7_3H_SAR_245408_3_33	LINCS_UP_LJP005_MCF7_3H_SAR_245408_3_33	LJP005_MCF7_3H-SAR-245408-3.33	LINCS_up_set	3.28742	8967	301	70	9
uploaded_gene_set	LINCS_UP_LJP008_MCF7_24H_VORINOSTAT_3_33	LINCS_UP_LJP008_MCF7_24H_VORINOSTAT_3_33	LJP008_MCF7_24H-vorinostat-3.33	LINCS_up_set	3.28742	8967	301	70	9
uploaded_gene_set	LINCS_UP_LJP009_A375_24H_KIN001_265_3_33	LINCS_UP_LJP009_A375_24H_KIN001_265_3_33	LJP009_A375_24H-KIN001-265-3.33	LINCS_up_set	3.28742	8967	301	70	9
uploaded_gene_set	WIKIPATH_ENDODERM_DIFFERENTIATION_HOMO_SAPIENS_WP2853	WIKIPATH_ENDODERM_DIFFERENTIATION_HOMO_SAPIENS_WP2853	Endoderm Differentiation_Homo sapiens_WP2853	enrichr_pathway	3.28298	6385	222	68	9
uploaded_gene_set	LINCS_UP_LJP006_HME1_3H_GSK_2126458_0_37	LINCS_UP_LJP006_HME1_3H_GSK_2126458_0_37	LJP006_HME1_3H-GSK-2126458-0.37	LINCS_up_set	3.2786	8967	301	85	10
uploaded_gene_set	LINCS_DN_CPC001_HA1E_24H_BRD_K62310379__FLUTICASONE_PROPIONATE_	LINCS_DN_CPC001_HA1E_24H_BRD_K62310379__FLUTICASONE_PROPIONATE_	CPC001_HA1E_24H-BRD-K62310379_(fluticasone_propionate)-10.0	LINCS_down_set	3.27842	8862	288	58	8
uploaded_gene_set	LINCS_DN_LJP006_HCC515_24H_AZD_7762_0_37	LINCS_DN_LJP006_HCC515_24H_AZD_7762_0_37	LJP006_HCC515_24H-AZD-7762-0.37	LINCS_down_set	3.27842	8862	288	58	8
uploaded_gene_set	MSIG_29403D56A35D2291044A02B313B07797	MSIG_29403D56A35D2291044A02B313B07797	HAN_SATB1_TARGETS_DN	msigdb_c2_cgp	3.27155	18021	498	438	25
uploaded_gene_set	MSIG_77484F44EB67C07B6154969F986258FD	MSIG_77484F44EB67C07B6154969F986258FD	KAAB_HEART_ATRIUM_VS_VENTRICLE_UP	msigdb_c2_cgp	3.27043	18021	498	247	17
uploaded_gene_set	LINCS_UP_LJP005_HT29_24H_TRAMETINIB_3_33	LINCS_UP_LJP005_HT29_24H_TRAMETINIB_3_33	LJP005_HT29_24H-trametinib-3.33	LINCS_up_set	3.27033	8967	301	151	14
uploaded_gene_set	LINCS_UP_LJP005_HT29_24H_BYL719_10	LINCS_UP_LJP005_HT29_24H_BYL719_10	LJP005_HT29_24H-BYL719-10	LINCS_up_set	3.26888	8967	301	117	12
uploaded_gene_set	LINCS_UP_LJP005_HT29_24H_PHA_665752_0_04	LINCS_UP_LJP005_HT29_24H_PHA_665752_0_04	LJP005_HT29_24H-PHA-665752-0.04	LINCS_up_set	3.26767	8967	301	187	16
uploaded_gene_set	LINCS_UP_LJP006_MCF10A_24H_SARACATINIB_10	LINCS_UP_LJP006_MCF10A_24H_SARACATINIB_10	LJP006_MCF10A_24H-saracatinib-10	LINCS_up_set	3.26767	8967	301	187	16
uploaded_gene_set	LINCS_DN_LJP006_SKBR3_24H_RADICICOL_3_33	LINCS_DN_LJP006_SKBR3_24H_RADICICOL_3_33	LJP006_SKBR3_24H-radicicol-3.33	LINCS_down_set	3.26206	8862	288	121	12
uploaded_gene_set	LINCS_UP_LJP005_A549_24H_GSK_1059615_3_33	LINCS_UP_LJP005_A549_24H_GSK_1059615_3_33	LJP005_A549_24H-GSK-1059615-3.33	LINCS_up_set	3.2617	8967	301	134	13
uploaded_gene_set	LINCS_UP_LJP006_HA1E_24H_SELUMETINIB_10	LINCS_UP_LJP006_HA1E_24H_SELUMETINIB_10	LJP006_HA1E_24H-selumetinib-10	LINCS_up_set	3.2617	8967	301	134	13
uploaded_gene_set	MSIG_D2B262602D2F16B4F8F83B2AC21AFF98	MSIG_D2B262602D2F16B4F8F83B2AC21AFF98	WEST_ADRENOCORTICAL_TUMOR_DN	msigdb_c2_cgp	3.2586	18021	498	541	29
uploaded_gene_set	LINCS_DN_LJP005_HA1E_24H_CYT387_3_33	LINCS_DN_LJP005_HA1E_24H_CYT387_3_33	LJP005_HA1E_24H-CYT387-3.33	LINCS_down_set	3.25319	8862	288	73	9
uploaded_gene_set	LINCS_DN_LJP007_HA1E_24H_AMUVATINIB_3_33	LINCS_DN_LJP007_HA1E_24H_AMUVATINIB_3_33	LJP007_HA1E_24H-amuvatinib-3.33	LINCS_down_set	3.25319	8862	288	73	9
uploaded_gene_set	LINCS_DN_LJP005_MDAMB231_3H_PF_477736_1_11	LINCS_DN_LJP005_MDAMB231_3H_PF_477736_1_11	LJP005_MDAMB231_3H-PF-477736-1.11	LINCS_down_set	3.25237	8862	288	45	7
uploaded_gene_set	LINCS_DN_LJP005_MDAMB231_3H_TG_101348_10	LINCS_DN_LJP005_MDAMB231_3H_TG_101348_10	LJP005_MDAMB231_3H-TG-101348-10	LINCS_down_set	3.25237	8862	288	45	7
uploaded_gene_set	LINCS_DN_LJP009_A375_24H_CHELERYTHRINE_CHLORIDE_1_11	LINCS_DN_LJP009_A375_24H_CHELERYTHRINE_CHLORIDE_1_11	LJP009_A375_24H-chelerythrine_chloride-1.11	LINCS_down_set	3.25237	8862	288	45	7
uploaded_gene_set	LINCS_DN_LJP009_HEPG2_24H_BI_2536_0_37	LINCS_DN_LJP009_HEPG2_24H_BI_2536_0_37	LJP009_HEPG2_24H-BI-2536-0.37	LINCS_down_set	3.25237	8862	288	45	7
uploaded_gene_set	LINCS_DN_LJP006_HA1E_24H_QL_X_138_10	LINCS_DN_LJP006_HA1E_24H_QL_X_138_10	LJP006_HA1E_24H-QL-X-138-10	LINCS_down_set	3.25139	8862	288	213	17
uploaded_gene_set	MSIG_3ADE69F2B7D502DBBB11585433602FA9	MSIG_3ADE69F2B7D502DBBB11585433602FA9	MIKKELSEN_MEF_ICP_WITH_H3K4ME3_AND_H3K27ME3	msigdb_c2_cgp	3.24979	18021	498	38	6
uploaded_gene_set	MSIG_CCA27D4A7AE0C15FBBC1D7ED1A1BB5A3	MSIG_CCA27D4A7AE0C15FBBC1D7ED1A1BB5A3	NEWMAN_ERCC6_TARGETS_DN	msigdb_c2_cgp	3.24979	18021	498	38	6
uploaded_gene_set	MSIG_60511EB832E2A36B96FFE214FF3569CF	MSIG_60511EB832E2A36B96FFE214FF3569CF	KAN_RESPONSE_TO_ARSENIC_TRIOXIDE	msigdb_c2_cgp	3.24357	18021	498	122	11
uploaded_gene_set	LINCS_DN_LJP006_A549_24H_NVP_TAE684_10	LINCS_DN_LJP006_A549_24H_NVP_TAE684_10	LJP006_A549_24H-NVP-TAE684-10	LINCS_down_set	3.24242	8862	288	139	13
uploaded_gene_set	LINCS_DN_LJP006_HA1E_24H_BI_2536_0_12	LINCS_DN_LJP006_HA1E_24H_BI_2536_0_12	LJP006_HA1E_24H-BI-2536-0.12	LINCS_down_set	3.24242	8862	288	139	13
uploaded_gene_set	LINCS_UP_LJP006_HS578T_3H_LINIFANIB_10	LINCS_UP_LJP006_HS578T_3H_LINIFANIB_10	LJP006_HS578T_3H-linifanib-10	LINCS_up_set	3.24128	8967	301	71	9
uploaded_gene_set	LINCS_UP_LJP006_MDAMB231_24H_PD_0325901_10	LINCS_UP_LJP006_MDAMB231_24H_PD_0325901_10	LJP006_MDAMB231_24H-PD-0325901-10	LINCS_up_set	3.24128	8967	301	71	9
uploaded_gene_set	GO_0007530	GO:0007530	sex determination	gene_ontology	3.23904	18682	489	7	3
uploaded_gene_set	LINCS_UP_LJP005_HCC515_24H_NVP_AUY922_0_04	LINCS_UP_LJP005_HCC515_24H_NVP_AUY922_0_04	LJP005_HCC515_24H-NVP-AUY922-0.04	LINCS_up_set	3.23773	8967	301	86	10
uploaded_gene_set	LINCS_UP_LJP006_HCC515_24H_AFATINIB_1_11	LINCS_UP_LJP006_HCC515_24H_AFATINIB_1_11	LJP006_HCC515_24H-afatinib-1.11	LINCS_up_set	3.23773	8967	301	86	10
uploaded_gene_set	LINCS_UP_LJP005_HT29_24H_CGP_60474_0_12	LINCS_UP_LJP005_HT29_24H_CGP_60474_0_12	LJP005_HT29_24H-CGP-60474-0.12	LINCS_up_set	3.23702	8967	301	57	8
uploaded_gene_set	LINCS_UP_LJP006_BT20_24H_LINIFANIB_10	LINCS_UP_LJP006_BT20_24H_LINIFANIB_10	LJP006_BT20_24H-linifanib-10	LINCS_up_set	3.23617	8967	301	170	15
uploaded_gene_set	LINCS_UP_LJP005_A549_24H_PIK_93_10	LINCS_UP_LJP005_A549_24H_PIK_93_10	LJP005_A549_24H-PIK-93-10	LINCS_up_set	3.23526	8967	301	118	12
uploaded_gene_set	LINCS_UP_LJP009_HEPG2_24H_SARACATINIB_10	LINCS_UP_LJP009_HEPG2_24H_SARACATINIB_10	LJP009_HEPG2_24H-saracatinib-10	LINCS_up_set	3.23526	8967	301	118	12
uploaded_gene_set	LINCS_DN_LJP006_SKBR3_24H_THZ_2_98_01_10	LINCS_DN_LJP006_SKBR3_24H_THZ_2_98_01_10	LJP006_SKBR3_24H-THZ-2-98-01-10	LINCS_down_set	3.23514	8862	288	105	11
uploaded_gene_set	LINCS_DN_LJP008_HA1E_24H_CX_5461_0_37	LINCS_DN_LJP008_HA1E_24H_CX_5461_0_37	LJP008_HA1E_24H-CX-5461-0.37	LINCS_down_set	3.23295	8862	288	22	5
uploaded_gene_set	LINCS_UP_LJP005_MCF10A_24H_NERATINIB_0_12	LINCS_UP_LJP005_MCF10A_24H_NERATINIB_0_12	LJP005_MCF10A_24H-neratinib-0.12	LINCS_up_set	3.23074	8967	301	135	13
uploaded_gene_set	LINCS_UP_LJP005_PC3_24H_NVP_BEZ235_10	LINCS_UP_LJP005_PC3_24H_NVP_BEZ235_10	LJP005_PC3_24H-NVP-BEZ235-10	LINCS_up_set	3.23074	8967	301	135	13
uploaded_gene_set	PACO_AAAYWAACM_V_HFH4_01	AAAYWAACM_V$HFH4_01	PACO_AAAYWAACM_V_HFH4_01	pathcom_pathway	3.22978	13402	408	148	13
uploaded_gene_set	LINCS_UP_LJP006_LNCAP_3H_GSK_2126458_1_11	LINCS_UP_LJP006_LNCAP_3H_GSK_2126458_1_11	LJP006_LNCAP_3H-GSK-2126458-1.11	LINCS_up_set	3.22932	8967	301	32	6
uploaded_gene_set	LINCS_UP_LJP006_MDAMB231_3H_SIROLIMUS_3_33	LINCS_UP_LJP006_MDAMB231_3H_SIROLIMUS_3_33	LJP006_MDAMB231_3H-sirolimus-3.33	LINCS_up_set	3.22932	8967	301	32	6
uploaded_gene_set	LINCS_UP_LJP005_HCC515_24H_BYL719_10	LINCS_UP_LJP005_HCC515_24H_BYL719_10	LJP005_HCC515_24H-BYL719-10	LINCS_up_set	3.2293	8967	301	44	7
uploaded_gene_set	LINCS_UP_LJP005_HS578T_24H_GSK_690693_10	LINCS_UP_LJP005_HS578T_24H_GSK_690693_10	LJP005_HS578T_24H-GSK-690693-10	LINCS_up_set	3.2293	8967	301	44	7
uploaded_gene_set	LINCS_UP_LJP005_MCF10A_3H_NVP_AEW541_1_11	LINCS_UP_LJP005_MCF10A_3H_NVP_AEW541_1_11	LJP005_MCF10A_3H-NVP-AEW541-1.11	LINCS_up_set	3.2293	8967	301	44	7
uploaded_gene_set	LINCS_UP_LJP005_MDAMB231_24H_GELDANAMYCIN_3_33	LINCS_UP_LJP005_MDAMB231_24H_GELDANAMYCIN_3_33	LJP005_MDAMB231_24H-geldanamycin-3.33	LINCS_up_set	3.2293	8967	301	44	7
uploaded_gene_set	LINCS_UP_LJP006_HEPG2_24H_BI_2536_0_04	LINCS_UP_LJP006_HEPG2_24H_BI_2536_0_04	LJP006_HEPG2_24H-BI-2536-0.04	LINCS_up_set	3.2293	8967	301	44	7
uploaded_gene_set	LINCS_UP_LJP006_HME1_3H_MK_2206_1_11	LINCS_UP_LJP006_HME1_3H_MK_2206_1_11	LJP006_HME1_3H-MK-2206-1.11	LINCS_up_set	3.2293	8967	301	44	7
uploaded_gene_set	LINCS_UP_LJP006_HS578T_3H_TORIN_1_0_04	LINCS_UP_LJP006_HS578T_3H_TORIN_1_0_04	LJP006_HS578T_3H-torin-1-0.04	LINCS_up_set	3.2293	8967	301	44	7
uploaded_gene_set	LINCS_UP_LJP006_HS578T_3H_WYE_125132_0_12	LINCS_UP_LJP006_HS578T_3H_WYE_125132_0_12	LJP006_HS578T_3H-WYE-125132-0.12	LINCS_up_set	3.2293	8967	301	44	7
uploaded_gene_set	LINCS_UP_LJP006_LNCAP_3H_JNK_9L_0_37	LINCS_UP_LJP006_LNCAP_3H_JNK_9L_0_37	LJP006_LNCAP_3H-JNK-9L-0.37	LINCS_up_set	3.2293	8967	301	44	7
uploaded_gene_set	LINCS_UP_LJP006_MCF10A_3H_HG_6_64_01_1_11	LINCS_UP_LJP006_MCF10A_3H_HG_6_64_01_1_11	LJP006_MCF10A_3H-HG-6-64-01-1.11	LINCS_up_set	3.2293	8967	301	44	7
uploaded_gene_set	LINCS_UP_LJP009_HEPG2_24H_ON_01910_0_37	LINCS_UP_LJP009_HEPG2_24H_ON_01910_0_37	LJP009_HEPG2_24H-ON-01910-0.37	LINCS_up_set	3.2293	8967	301	44	7
uploaded_gene_set	LINCS_UP_LJP009_HEPG2_24H_SB_203580_1_11	LINCS_UP_LJP009_HEPG2_24H_SB_203580_1_11	LJP009_HEPG2_24H-SB-203580-1.11	LINCS_up_set	3.2293	8967	301	44	7
uploaded_gene_set	LINCS_DN_LJP006_SKBR3_24H_NINTEDANIB_1_11	LINCS_DN_LJP006_SKBR3_24H_NINTEDANIB_1_11	LJP006_SKBR3_24H-nintedanib-1.11	LINCS_down_set	3.22879	8862	288	33	6
uploaded_gene_set	LINCS_DN_LJP005_PC3_24H_DASATINIB_1_11	LINCS_DN_LJP005_PC3_24H_DASATINIB_1_11	LJP005_PC3_24H-dasatinib-1.11	LINCS_down_set	3.22733	8862	288	59	8
uploaded_gene_set	LINCS_DN_LJP006_HA1E_24H_SARACATINIB_1_11	LINCS_DN_LJP006_HA1E_24H_SARACATINIB_1_11	LJP006_HA1E_24H-saracatinib-1.11	LINCS_down_set	3.22733	8862	288	59	8
uploaded_gene_set	LINCS_DN_LJP007_HT29_24H_FR_180204_10	LINCS_DN_LJP007_HT29_24H_FR_180204_10	LJP007_HT29_24H-FR-180204-10	LINCS_down_set	3.22733	8862	288	59	8
uploaded_gene_set	LINCS_DN_LJP008_HT29_24H_I_BET_3_33	LINCS_DN_LJP008_HT29_24H_I_BET_3_33	LJP008_HT29_24H-I-BET-3.33	LINCS_down_set	3.22733	8862	288	59	8
uploaded_gene_set	LINCS_UP_LJP006_MCF10A_3H_GSK_2126458_10	LINCS_UP_LJP006_MCF10A_3H_GSK_2126458_10	LJP006_MCF10A_3H-GSK-2126458-10	LINCS_up_set	3.22477	8967	301	102	11
uploaded_gene_set	LINCS_UP_LJP006_MDAMB231_24H_SELUMETINIB_10	LINCS_UP_LJP006_MDAMB231_24H_SELUMETINIB_10	LJP006_MDAMB231_24H-selumetinib-10	LINCS_up_set	3.22477	8967	301	102	11
uploaded_gene_set	LINCS_UP_LJP008_A549_24H_CGP_60474_0_37	LINCS_UP_LJP008_A549_24H_CGP_60474_0_37	LJP008_A549_24H-CGP-60474-0.37	LINCS_up_set	3.22477	8967	301	102	11
uploaded_gene_set	LINCS_UP_LJP008_HCC515_24H_UNC0638_10	LINCS_UP_LJP008_HCC515_24H_UNC0638_10	LJP008_HCC515_24H-UNC0638-10	LINCS_up_set	3.22477	8967	301	102	11
uploaded_gene_set	PACO_V_LMO2COM_02	V$LMO2COM_02	PACO_V_LMO2COM_02	pathcom_pathway	3.21987	13402	408	207	16
uploaded_gene_set	MSIG_91A489500B4755BC90BA89E0BA85F9E7	MSIG_91A489500B4755BC90BA89E0BA85F9E7	MODULE_5	msigdb_c4_cm	3.21414	8235	265	429	27
uploaded_gene_set	LINCS_UP_LJP008_MCF7_24H_____JQ1_10	LINCS_UP_LJP008_MCF7_24H_____JQ1_10	LJP008_MCF7_24H-(+)-JQ1-10	LINCS_up_set	3.21278	8967	301	153	14
uploaded_gene_set	LINCS_DN_LJP005_HEPG2_24H_TRAMETINIB_0_37	LINCS_DN_LJP005_HEPG2_24H_TRAMETINIB_0_37	LJP005_HEPG2_24H-trametinib-0.37	LINCS_down_set	3.21266	8862	288	140	13
uploaded_gene_set	LINCS_DN_LJP005_A549_24H_XMD16_144_1_11	LINCS_DN_LJP005_A549_24H_XMD16_144_1_11	LJP005_A549_24H-XMD16-144-1.11	LINCS_down_set	3.20917	8862	288	74	9
uploaded_gene_set	MSIG_405B56B14A2FB61EF20C6067B93297A8	MSIG_405B56B14A2FB61EF20C6067B93297A8	GSE40274_CTRL_VS_FOXP3_AND_LEF1_TRANSDUCED_ACTIVATED_CD4_TCELL_UP	msigdb_c7_all	3.2028	17898	496	163	13
uploaded_gene_set	LINCS_UP_LJP005_MCF10A_24H_NVP_BEZ235_1_11	LINCS_UP_LJP005_MCF10A_24H_NVP_BEZ235_1_11	LJP005_MCF10A_24H-NVP-BEZ235-1.11	LINCS_up_set	3.20205	8967	301	119	12
uploaded_gene_set	LINCS_UP_LJP005_MCF7_24H_WZ_3105_10	LINCS_UP_LJP005_MCF7_24H_WZ_3105_10	LJP005_MCF7_24H-WZ-3105-10	LINCS_up_set	3.20205	8967	301	119	12
uploaded_gene_set	MSIG_70A94253B8A8325DE3D135FDB4353071	MSIG_70A94253B8A8325DE3D135FDB4353071	CHANG_CORE_SERUM_RESPONSE_DN	msigdb_c2_cgp	3.20161	18021	498	206	15
uploaded_gene_set	MSIG_DE93043DCE9BE0A9D3E954384990FFA4	MSIG_DE93043DCE9BE0A9D3E954384990FFA4	DELYS_THYROID_CANCER_UP	msigdb_c2_cgp	3.20019	18021	498	443	25
uploaded_gene_set	LINCS_UP_LJP006_HME1_24H_BMS_387032_0_37	LINCS_UP_LJP006_HME1_24H_BMS_387032_0_37	LJP006_HME1_24H-BMS-387032-0.37	LINCS_up_set	3.20011	8967	301	136	13
uploaded_gene_set	LINCS_UP_LJP006_PC3_24H_AT_7519_3_33	LINCS_UP_LJP006_PC3_24H_AT_7519_3_33	LJP006_PC3_24H-AT-7519-3.33	LINCS_up_set	3.20011	8967	301	136	13
uploaded_gene_set	LINCS_DN_LJP009_HEPG2_24H_PD_0325901_10	LINCS_DN_LJP009_HEPG2_24H_PD_0325901_10	LJP009_HEPG2_24H-PD-0325901-10	LINCS_down_set	3.20002	8862	288	106	11
uploaded_gene_set	LINCS_UP_CPC006_SKLU1_6H_CYT997_1_0	LINCS_UP_CPC006_SKLU1_6H_CYT997_1_0	CPC006_SKLU1_6H-cyt997-1.0	LINCS_up_set	3.19752	8967	301	87	10
uploaded_gene_set	LINCS_UP_CPC013_MCF7_6H_BRD_K35638681_10_0	LINCS_UP_CPC013_MCF7_6H_BRD_K35638681_10_0	CPC013_MCF7_6H-BRD-K35638681-10.0	LINCS_up_set	3.19752	8967	301	87	10
uploaded_gene_set	LINCS_UP_LJP006_HS578T_24H_AZD_8055_0_37	LINCS_UP_LJP006_HS578T_24H_AZD_8055_0_37	LJP006_HS578T_24H-AZD-8055-0.37	LINCS_up_set	3.19752	8967	301	87	10
uploaded_gene_set	LINCS_UP_LJP006_MCF10A_3H_GSK_2126458_0_37	LINCS_UP_LJP006_MCF10A_3H_GSK_2126458_0_37	LJP006_MCF10A_3H-GSK-2126458-0.37	LINCS_up_set	3.19752	8967	301	87	10
uploaded_gene_set	LINCS_UP_LJP007_PC3_24H_EVEROLIMUS_1_11	LINCS_UP_LJP007_PC3_24H_EVEROLIMUS_1_11	LJP007_PC3_24H-everolimus-1.11	LINCS_up_set	3.19752	8967	301	87	10
uploaded_gene_set	LINCS_UP_LJP006_HS578T_24H_AS_605240_1_11	LINCS_UP_LJP006_HS578T_24H_AS_605240_1_11	LJP006_HS578T_24H-AS-605240-1.11	LINCS_up_set	3.19602	8967	301	72	9
uploaded_gene_set	LINCS_UP_LJP006_PC3_24H_SIROLIMUS_0_37	LINCS_UP_LJP006_PC3_24H_SIROLIMUS_0_37	LJP006_PC3_24H-sirolimus-0.37	LINCS_up_set	3.19602	8967	301	72	9
uploaded_gene_set	PACO_V_FOXD3_01	V$FOXD3_01	PACO_V_FOXD3_01	pathcom_pathway	3.19533	13402	408	188	15
uploaded_gene_set	LINCS_DN_LJP005_A375_24H_CP466722_3_33	LINCS_DN_LJP005_A375_24H_CP466722_3_33	LJP005_A375_24H-CP466722-3.33	LINCS_down_set	3.19271	8862	288	46	7
uploaded_gene_set	LINCS_DN_LJP005_A549_24H_WH_4_025_0_37	LINCS_DN_LJP005_A549_24H_WH_4_025_0_37	LJP005_A549_24H-WH-4-025-0.37	LINCS_down_set	3.19271	8862	288	46	7
uploaded_gene_set	LINCS_DN_LJP005_MCF10A_3H_NVP_AUY922_1_11	LINCS_DN_LJP005_MCF10A_3H_NVP_AUY922_1_11	LJP005_MCF10A_3H-NVP-AUY922-1.11	LINCS_down_set	3.19271	8862	288	46	7
uploaded_gene_set	LINCS_DN_LJP006_BT20_24H_CHIR_99021_1_11	LINCS_DN_LJP006_BT20_24H_CHIR_99021_1_11	LJP006_BT20_24H-CHIR-99021-1.11	LINCS_down_set	3.19271	8862	288	46	7
uploaded_gene_set	LINCS_DN_LJP006_HA1E_24H_Y_39983_0_37	LINCS_DN_LJP006_HA1E_24H_Y_39983_0_37	LJP006_HA1E_24H-Y-39983-0.37	LINCS_down_set	3.19271	8862	288	46	7
uploaded_gene_set	LINCS_DN_LJP007_PC3_24H_PHA_767491_0_37	LINCS_DN_LJP007_PC3_24H_PHA_767491_0_37	LJP007_PC3_24H-PHA-767491-0.37	LINCS_down_set	3.19271	8862	288	46	7
uploaded_gene_set	LINCS_DN_LJP008_HEPG2_24H_NPK76_II_72_1_10	LINCS_DN_LJP008_HEPG2_24H_NPK76_II_72_1_10	LJP008_HEPG2_24H-NPK76-II-72-1-10	LINCS_down_set	3.19271	8862	288	46	7
uploaded_gene_set	LINCS_UP_LJP006_HCC515_24H_JNK_9L_10	LINCS_UP_LJP006_HCC515_24H_JNK_9L_10	LJP006_HCC515_24H-JNK-9L-10	LINCS_up_set	3.19176	8967	301	190	16
uploaded_gene_set	LINCS_DN_LJP009_HEPG2_24H_KIN001_265_3_33	LINCS_DN_LJP009_HEPG2_24H_KIN001_265_3_33	LJP009_HEPG2_24H-KIN001-265-3.33	LINCS_down_set	3.18972	8862	288	90	10
uploaded_gene_set	LINCS_UP_LJP006_SKBR3_24H_RADICICOL_3_33	LINCS_UP_LJP006_SKBR3_24H_RADICICOL_3_33	LJP006_SKBR3_24H-radicicol-3.33	LINCS_up_set	3.18861	8967	301	103	11
uploaded_gene_set	LINCS_UP_LJP005_HS578T_24H_TWS_119_3_33	LINCS_UP_LJP005_HS578T_24H_TWS_119_3_33	LJP005_HS578T_24H-TWS-119-3.33	LINCS_up_set	3.18517	8967	301	58	8
uploaded_gene_set	LINCS_UP_LJP006_HME1_3H_PI_103_0_12	LINCS_UP_LJP006_HME1_3H_PI_103_0_12	LJP006_HME1_3H-PI-103-0.12	LINCS_up_set	3.18517	8967	301	58	8
uploaded_gene_set	LINCS_UP_LJP006_MCF10A_3H_CANERTINIB_1_11	LINCS_UP_LJP006_MCF10A_3H_CANERTINIB_1_11	LJP006_MCF10A_3H-canertinib-1.11	LINCS_up_set	3.18517	8967	301	58	8
uploaded_gene_set	LINCS_UP_LJP006_PC3_24H_BMS_387032_0_12	LINCS_UP_LJP006_PC3_24H_BMS_387032_0_12	LJP006_PC3_24H-BMS-387032-0.12	LINCS_up_set	3.18517	8967	301	58	8
uploaded_gene_set	LINCS_UP_LJP005_HCC515_24H_MITOXANTRONE_3_33	LINCS_UP_LJP005_HCC515_24H_MITOXANTRONE_3_33	LJP005_HCC515_24H-mitoxantrone-3.33	LINCS_up_set	3.18443	8967	301	154	14
uploaded_gene_set	LINCS_UP_LJP005_HT29_24H_PLX_4720_1_11	LINCS_UP_LJP005_HT29_24H_PLX_4720_1_11	LJP005_HT29_24H-PLX-4720-1.11	LINCS_up_set	3.18443	8967	301	154	14
uploaded_gene_set	LINCS_UP_LJP006_A375_24H_PD_0325901_10	LINCS_UP_LJP006_A375_24H_PD_0325901_10	LJP006_A375_24H-PD-0325901-10	LINCS_up_set	3.18443	8967	301	154	14
uploaded_gene_set	LINCS_UP_LJP006_BT20_24H_MITOXANTRONE_1_11	LINCS_UP_LJP006_BT20_24H_MITOXANTRONE_1_11	LJP006_BT20_24H-mitoxantrone-1.11	LINCS_up_set	3.18443	8967	301	154	14
uploaded_gene_set	LINCS_UP_LJP006_HME1_24H_PD_0325901_1_11	LINCS_UP_LJP006_HME1_24H_PD_0325901_1_11	LJP006_HME1_24H-PD-0325901-1.11	LINCS_up_set	3.18443	8967	301	154	14
uploaded_gene_set	GO_0006955	GO:0006955	immune response	gene_ontology	3.18404	18682	489	314	19
uploaded_gene_set	MSIG_7558BC2E0C1B1B22D771DBA28D389642	MSIG_7558BC2E0C1B1B22D771DBA28D389642	MISSIAGLIA_REGULATED_BY_METHYLATION_UP	msigdb_c2_cgp	3.18393	18021	498	124	11
uploaded_gene_set	GO_0048566	GO:0048566	embryonic digestive tract development	gene_ontology	3.18247	18682	489	16	4
uploaded_gene_set	MSIG_07BA1050FD0C9E320A011149D3FE09BE	MSIG_07BA1050FD0C9E320A011149D3FE09BE	KIM_WT1_TARGETS_12HR_DN	msigdb_c2_cgp	3.17982	18021	498	207	15
uploaded_gene_set	PACO_V_PAX4_02_V_PAX4_04	V$PAX4_02;V$PAX4_04	PACO_V_PAX4_02_V_PAX4_04	pathcom_pathway	3.17739	13402	408	14	4
uploaded_gene_set	LINCS_DN_LJP005_MDAMB231_3H_DOVITINIB_10	LINCS_DN_LJP005_MDAMB231_3H_DOVITINIB_10	LJP005_MDAMB231_3H-dovitinib-10	LINCS_down_set	3.17737	8862	288	60	8
uploaded_gene_set	LINCS_UP_LJP008_A375_24H_PRACINOSTAT_1_11	LINCS_UP_LJP008_A375_24H_PRACINOSTAT_1_11	LJP008_A375_24H-pracinostat-1.11	LINCS_up_set	3.16981	8967	301	137	13
uploaded_gene_set	LINCS_UP_LJP006_PC3_24H_ZSTK_474_3_33	LINCS_UP_LJP006_PC3_24H_ZSTK_474_3_33	LJP006_PC3_24H-ZSTK-474-3.33	LINCS_up_set	3.16924	8967	301	120	12
uploaded_gene_set	LINCS_UP_CPC009_PC3_6H_BRD_K26304855_10_0	LINCS_UP_CPC009_PC3_6H_BRD_K26304855_10_0	CPC009_PC3_6H-BRD-K26304855-10.0	LINCS_up_set	3.16872	8967	301	22	5
uploaded_gene_set	LINCS_UP_LJP006_SKBR3_3H_PHA_793887_0_12	LINCS_UP_LJP006_SKBR3_3H_PHA_793887_0_12	LJP006_SKBR3_3H-PHA-793887-0.12	LINCS_up_set	3.16872	8967	301	22	5
uploaded_gene_set	LINCS_UP_LJP008_HA1E_24H_VE821_10	LINCS_UP_LJP008_HA1E_24H_VE821_10	LJP008_HA1E_24H-VE821-10	LINCS_up_set	3.16833	8967	301	45	7
uploaded_gene_set	MSIG_31262A848D2D78A775E72E6C0C4457E9	MSIG_31262A848D2D78A775E72E6C0C4457E9	HUPER_BREAST_BASAL_VS_LUMINAL_UP	msigdb_c2_cgp	3.16803	18021	498	54	7
uploaded_gene_set	MSIG_6830BC7439013D403549790EFE0CEA19	MSIG_6830BC7439013D403549790EFE0CEA19	WU_SILENCED_BY_METHYLATION_IN_BLADDER_CANCER	msigdb_c2_cgp	3.16803	18021	498	54	7
uploaded_gene_set	LINCS_DN_CPC012_HCC515_6H_ST056792_10_0	LINCS_DN_CPC012_HCC515_6H_ST056792_10_0	CPC012_HCC515_6H-st056792-10.0	LINCS_down_set	3.16595	8862	288	75	9
uploaded_gene_set	LINCS_DN_LJP005_MCF10A_3H_RADICICOL_1_11	LINCS_DN_LJP005_MCF10A_3H_RADICICOL_1_11	LJP005_MCF10A_3H-radicicol-1.11	LINCS_down_set	3.16595	8862	288	75	9
uploaded_gene_set	LINCS_DN_LJP006_A375_24H_RADICICOL_0_12	LINCS_DN_LJP006_A375_24H_RADICICOL_0_12	LJP006_A375_24H-radicicol-0.12	LINCS_down_set	3.16595	8862	288	75	9
uploaded_gene_set	LINCS_DN_LJP006_HS578T_24H_WITHAFERIN_A_10	LINCS_DN_LJP006_HS578T_24H_WITHAFERIN_A_10	LJP006_HS578T_24H-withaferin-a-10	LINCS_down_set	3.16595	8862	288	75	9
uploaded_gene_set	LINCS_DN_LJP006_HT29_24H_AZD_7762_1_11	LINCS_DN_LJP006_HT29_24H_AZD_7762_1_11	LJP006_HT29_24H-AZD-7762-1.11	LINCS_down_set	3.16595	8862	288	75	9
uploaded_gene_set	LINCS_DN_LJP006_MCF10A_3H_GDC_0941_3_33	LINCS_DN_LJP006_MCF10A_3H_GDC_0941_3_33	LJP006_MCF10A_3H-GDC-0941-3.33	LINCS_down_set	3.16595	8862	288	75	9
uploaded_gene_set	LINCS_DN_LJP006_MDAMB231_3H_AZD_5438_1_11	LINCS_DN_LJP006_MDAMB231_3H_AZD_5438_1_11	LJP006_MDAMB231_3H-AZD-5438-1.11	LINCS_down_set	3.16595	8862	288	75	9
uploaded_gene_set	LINCS_DN_LJP009_HA1E_24H_PONATINIB_1_11	LINCS_DN_LJP009_HA1E_24H_PONATINIB_1_11	LJP009_HA1E_24H-ponatinib-1.11	LINCS_down_set	3.16595	8862	288	75	9
uploaded_gene_set	LINCS_DN_LJP006_HEPG2_24H_BI_2536_10	LINCS_DN_LJP006_HEPG2_24H_BI_2536_10	LJP006_HEPG2_24H-BI-2536-10	LINCS_down_set	3.16586	8862	288	124	12
uploaded_gene_set	GO_0001071	GO:0001071	nucleic acid binding transcription factor activity	gene_ontology	3.16509	18682	489	2	2
uploaded_gene_set	GO_0003156	GO:0003156	regulation of animal organ formation	gene_ontology	3.16509	18682	489	2	2
uploaded_gene_set	GO_0012510	GO:0012510	trans-Golgi network transport vesicle membrane	gene_ontology	3.16509	18682	489	2	2
uploaded_gene_set	GO_0031664	GO:0031664	regulation of lipopolysaccharide-mediated signaling pathway	gene_ontology	3.16509	18682	489	2	2
uploaded_gene_set	GO_0035802	GO:0035802	adrenal cortex formation	gene_ontology	3.16509	18682	489	2	2
uploaded_gene_set	GO_0061290	GO:0061290	canonical Wnt signaling pathway involved in metanephric kidney development	gene_ontology	3.16509	18682	489	2	2
uploaded_gene_set	GO_0065010	GO:0065010	extracellular membrane-bounded organelle	gene_ontology	3.16509	18682	489	2	2
uploaded_gene_set	GO_0098907	GO:0098907	regulation of SA node cell action potential	gene_ontology	3.16509	18682	489	2	2
uploaded_gene_set	GO_2001076	GO:2001076	positive regulation of metanephric ureteric bud development	gene_ontology	3.16509	18682	489	2	2
uploaded_gene_set	GO_0005070	GO:0005070	SH3/SH2 adaptor activity	gene_ontology	3.16259	18682	489	57	7
uploaded_gene_set	LINCS_UP_LJP006_HME1_3H_HG_5_88_01_10	LINCS_UP_LJP006_HME1_3H_HG_5_88_01_10	LJP006_HME1_3H-HG-5-88-01-10	LINCS_up_set	3.15794	8967	301	88	10
uploaded_gene_set	LINCS_UP_LJP006_HS578T_24H_PI_103_0_37	LINCS_UP_LJP006_HS578T_24H_PI_103_0_37	LJP006_HS578T_24H-PI-103-0.37	LINCS_up_set	3.15794	8967	301	88	10
uploaded_gene_set	LINCS_UP_LJP008_MCF7_24H_CGP_60474_0_37	LINCS_UP_LJP008_MCF7_24H_CGP_60474_0_37	LJP008_MCF7_24H-CGP-60474-0.37	LINCS_up_set	3.15794	8967	301	88	10
uploaded_gene_set	LINCS_UP_LJP005_HT29_24H_WZ_3105_0_37	LINCS_UP_LJP005_HT29_24H_WZ_3105_0_37	LJP005_HT29_24H-WZ-3105-0.37	LINCS_up_set	3.15652	8967	301	173	15
uploaded_gene_set	LINCS_UP_LJP005_A375_24H_PD_0325901_1_11	LINCS_UP_LJP005_A375_24H_PD_0325901_1_11	LJP005_A375_24H-PD-0325901-1.11	LINCS_up_set	3.15636	8967	301	155	14
uploaded_gene_set	LINCS_UP_LJP006_A375_24H_BI_2536_3_33	LINCS_UP_LJP006_A375_24H_BI_2536_3_33	LJP006_A375_24H-BI-2536-3.33	LINCS_up_set	3.15636	8967	301	155	14
uploaded_gene_set	LINCS_DN_LJP006_HCC515_24H_KIN001_043_0_37	LINCS_DN_LJP006_HCC515_24H_KIN001_043_0_37	LJP006_HCC515_24H-KIN001-043-0.37	LINCS_down_set	3.15631	8862	288	34	6
uploaded_gene_set	LINCS_DN_LJP008_MCF7_24H_GSK_J4_10	LINCS_DN_LJP008_MCF7_24H_GSK_J4_10	LJP008_MCF7_24H-GSK-J4-10	LINCS_down_set	3.15631	8862	288	34	6
uploaded_gene_set	LINCS_UP_LJP008_A549_24H_MOCETINOSTAT_0_04	LINCS_UP_LJP008_A549_24H_MOCETINOSTAT_0_04	LJP008_A549_24H-mocetinostat-0.04	LINCS_up_set	3.15498	8967	301	13	4
uploaded_gene_set	MSIG_033D6E8A1FB945F853249295351A9D06	MSIG_033D6E8A1FB945F853249295351A9D06	GERY_CEBP_TARGETS	msigdb_c2_cgp	3.15462	18021	498	125	11
uploaded_gene_set	MSIG_6105EB97BFE0479BDB50F1B3435D85BE	MSIG_6105EB97BFE0479BDB50F1B3435D85BE	GSE9509_LPS_VS_LPS_AND_IL10_STIM_IL10_KO_MACROPHAGE_30MIN_UP	msigdb_c7_all	3.15454	17898	496	186	14
uploaded_gene_set	LINCS_UP_LJP005_MCF10A_3H_NILOTINIB_10	LINCS_UP_LJP005_MCF10A_3H_NILOTINIB_10	LJP005_MCF10A_3H-nilotinib-10	LINCS_up_set	3.15442	8967	301	33	6
uploaded_gene_set	LINCS_UP_LJP005_MDAMB231_24H_YM_201636_10	LINCS_UP_LJP005_MDAMB231_24H_YM_201636_10	LJP005_MDAMB231_24H-YM-201636-10	LINCS_up_set	3.15442	8967	301	33	6
uploaded_gene_set	LINCS_UP_LJP006_LNCAP_3H_WYE_125132_0_12	LINCS_UP_LJP006_LNCAP_3H_WYE_125132_0_12	LJP006_LNCAP_3H-WYE-125132-0.12	LINCS_up_set	3.15442	8967	301	33	6
uploaded_gene_set	LINCS_UP_LJP008_PC3_24H_GSK_1059615_0_04	LINCS_UP_LJP008_PC3_24H_GSK_1059615_0_04	LJP008_PC3_24H-GSK-1059615-0.04	LINCS_up_set	3.15442	8967	301	33	6
uploaded_gene_set	LINCS_DN_LJP008_PC3_24H_I_BET151_10	LINCS_DN_LJP008_PC3_24H_I_BET151_10	LJP008_PC3_24H-I-BET151-10	LINCS_down_set	3.15408	8862	288	142	13
uploaded_gene_set	PACO_V_PIT1_Q6	V$PIT1_Q6	PACO_V_PIT1_Q6	pathcom_pathway	3.15387	13402	408	170	14
uploaded_gene_set	LINCS_UP_CPC006_A673_6H_BRD_K43620258_80_0	LINCS_UP_CPC006_A673_6H_BRD_K43620258_80_0	CPC006_A673_6H-BRD-K43620258-80.0	LINCS_up_set	3.15295	8967	301	104	11
uploaded_gene_set	LINCS_UP_CPC014_A549_6H_HY_10459_10_0	LINCS_UP_CPC014_A549_6H_HY_10459_10_0	CPC014_A549_6H-hy-10459-10.0	LINCS_up_set	3.15295	8967	301	104	11
uploaded_gene_set	LINCS_UP_LJP006_HS578T_24H_GSK_1059615_10	LINCS_UP_LJP006_HS578T_24H_GSK_1059615_10	LJP006_HS578T_24H-GSK-1059615-10	LINCS_up_set	3.15295	8967	301	104	11
uploaded_gene_set	LINCS_UP_CPC006_HT29_24H_BRD_K15563106_177_6	LINCS_UP_CPC006_HT29_24H_BRD_K15563106_177_6	CPC006_HT29_24H-BRD-K15563106-177.6	LINCS_up_set	3.15159	8967	301	73	9
uploaded_gene_set	LINCS_UP_LJP006_HS578T_24H_SARACATINIB_1_11	LINCS_UP_LJP006_HS578T_24H_SARACATINIB_1_11	LJP006_HS578T_24H-saracatinib-1.11	LINCS_up_set	3.15159	8967	301	73	9
uploaded_gene_set	LINCS_UP_LJP006_MDAMB231_24H_CELASTROL_1_11	LINCS_UP_LJP006_MDAMB231_24H_CELASTROL_1_11	LJP006_MDAMB231_24H-celastrol-1.11	LINCS_up_set	3.15159	8967	301	73	9
uploaded_gene_set	LINCS_DN_LJP005_HA1E_24H_LDN_193189_1_11	LINCS_DN_LJP005_HA1E_24H_LDN_193189_1_11	LJP005_HA1E_24H-LDN-193189-1.11	LINCS_down_set	3.15155	8862	288	91	10
uploaded_gene_set	LINCS_DN_LJP006_HS578T_24H_CANERTINIB_10	LINCS_DN_LJP006_HS578T_24H_CANERTINIB_10	LJP006_HS578T_24H-canertinib-10	LINCS_down_set	3.15155	8862	288	91	10
uploaded_gene_set	LINCS_DN_LJP009_MCF7_24H_PF_3758309_1_11	LINCS_DN_LJP009_MCF7_24H_PF_3758309_1_11	LJP009_MCF7_24H-PF-3758309-1.11	LINCS_down_set	3.15155	8862	288	91	10
uploaded_gene_set	MSIG_8615C37EB6F436974BE9B8649A7F9A69	MSIG_8615C37EB6F436974BE9B8649A7F9A69	LEE_NEURAL_CREST_STEM_CELL_UP	msigdb_c2_cgp	3.15084	18021	498	145	12
uploaded_gene_set	LINCS_UP_LJP005_A375_24H_TGX_221_0_37	LINCS_UP_LJP005_A375_24H_TGX_221_0_37	LJP005_A375_24H-TGX-221-0.37	LINCS_up_set	3.14219	8967	301	192	16
uploaded_gene_set	MSIG_A6ADF081CAD17740523F7FDE9A6D953E	MSIG_A6ADF081CAD17740523F7FDE9A6D953E	HOOI_ST7_TARGETS_UP	msigdb_c2_cgp	3.14173	18021	498	88	9
uploaded_gene_set	LINCS_UP_LJP005_MCF10A_24H_WITHAFERIN_A_10	LINCS_UP_LJP005_MCF10A_24H_WITHAFERIN_A_10	LJP005_MCF10A_24H-withaferin-a-10	LINCS_up_set	3.13984	8967	301	138	13
uploaded_gene_set	LINCS_UP_LJP006_HME1_24H_RADICICOL_0_37	LINCS_UP_LJP006_HME1_24H_RADICICOL_0_37	LJP006_HME1_24H-radicicol-0.37	LINCS_up_set	3.13984	8967	301	138	13
uploaded_gene_set	LINCS_DN_CPC004_MCF7_6H_PROCHLORPERAZINE_EDISYLATE_10_0	LINCS_DN_CPC004_MCF7_6H_PROCHLORPERAZINE_EDISYLATE_10_0	CPC004_MCF7_6H-prochlorperazine_edisylate-10.0	LINCS_down_set	3.13807	8862	288	23	5
uploaded_gene_set	LINCS_UP_LJP005_A549_24H_WITHAFERIN_A_0_04	LINCS_UP_LJP005_A549_24H_WITHAFERIN_A_0_04	LJP005_A549_24H-withaferin-a-0.04	LINCS_up_set	3.13683	8967	301	121	12
uploaded_gene_set	LINCS_UP_LJP006_HME1_24H_NVP_TAE684_10	LINCS_UP_LJP006_HME1_24H_NVP_TAE684_10	LJP006_HME1_24H-NVP-TAE684-10	LINCS_up_set	3.13683	8967	301	121	12
uploaded_gene_set	LINCS_UP_LJP006_MCF10A_24H_WYE_125132_0_04	LINCS_UP_LJP006_MCF10A_24H_WYE_125132_0_04	LJP006_MCF10A_24H-WYE-125132-0.04	LINCS_up_set	3.13683	8967	301	121	12
uploaded_gene_set	LINCS_DN_CPC008_HT29_6H_VU0365114_2_10_0	LINCS_DN_CPC008_HT29_6H_VU0365114_2_10_0	CPC008_HT29_6H-vu0365114-2-10.0	LINCS_down_set	3.13471	8862	288	47	7
uploaded_gene_set	LINCS_DN_LJP005_SKBR3_24H_MITOXANTRONE_0_04	LINCS_DN_LJP005_SKBR3_24H_MITOXANTRONE_0_04	LJP005_SKBR3_24H-mitoxantrone-0.04	LINCS_down_set	3.13471	8862	288	47	7
uploaded_gene_set	LINCS_DN_LJP006_A549_24H_SELUMETINIB_0_37	LINCS_DN_LJP006_A549_24H_SELUMETINIB_0_37	LJP006_A549_24H-selumetinib-0.37	LINCS_down_set	3.13471	8862	288	47	7
uploaded_gene_set	LINCS_DN_LJP006_SKBR3_24H_GW_843682X_3_33	LINCS_DN_LJP006_SKBR3_24H_GW_843682X_3_33	LJP006_SKBR3_24H-GW-843682X-3.33	LINCS_down_set	3.13471	8862	288	47	7
uploaded_gene_set	LINCS_UP_LJP006_LNCAP_24H_JW_7_24_1_3_33	LINCS_UP_LJP006_LNCAP_24H_JW_7_24_1_3_33	LJP006_LNCAP_24H-JW-7-24-1-3.33	LINCS_up_set	3.13449	8967	301	59	8
uploaded_gene_set	LINCS_DN_LJP006_HME1_24H_QL_XII_47_10	LINCS_DN_LJP006_HME1_24H_QL_XII_47_10	LJP006_HME1_24H-QL-XII-47-10	LINCS_down_set	3.13116	8862	288	108	11
uploaded_gene_set	LINCS_DN_LJP008_A549_24H_BELINOSTAT_3_33	LINCS_DN_LJP008_A549_24H_BELINOSTAT_3_33	LJP008_A549_24H-belinostat-3.33	LINCS_down_set	3.13116	8862	288	108	11
uploaded_gene_set	LINCS_DN_LJP008_HA1E_24H_____JQ1_1_11	LINCS_DN_LJP008_HA1E_24H_____JQ1_1_11	LJP008_HA1E_24H-(+)-JQ1-1.11	LINCS_down_set	3.13116	8862	288	108	11
uploaded_gene_set	LINCS_UP_LJP005_A375_24H_TRAMETINIB_10	LINCS_UP_LJP005_A375_24H_TRAMETINIB_10	LJP005_A375_24H-trametinib-10	LINCS_up_set	3.12857	8967	301	156	14
uploaded_gene_set	LINCS_DN_LJP006_SKBR3_24H_HG_6_64_01_1_11	LINCS_DN_LJP006_SKBR3_24H_HG_6_64_01_1_11	LJP006_SKBR3_24H-HG-6-64-01-1.11	LINCS_down_set	3.12849	8862	288	61	8
uploaded_gene_set	LINCS_DN_LJP008_HA1E_24H_PD_0325901_1_11	LINCS_DN_LJP008_HA1E_24H_PD_0325901_1_11	LJP008_HA1E_24H-PD-0325901-1.11	LINCS_down_set	3.12849	8862	288	61	8
uploaded_gene_set	LINCS_DN_LJP006_PC3_24H_RADICICOL_3_33	LINCS_DN_LJP006_PC3_24H_RADICICOL_3_33	LJP006_PC3_24H-radicicol-3.33	LINCS_down_set	3.1235	8862	288	76	9
uploaded_gene_set	LINCS_DN_LJP006_HS578T_24H_QL_XII_47_10	LINCS_DN_LJP006_HS578T_24H_QL_XII_47_10	LJP006_HS578T_24H-QL-XII-47-10	LINCS_down_set	3.12283	8862	288	180	15
uploaded_gene_set	MSIG_72FE42A784DF8FD35AEA86E031557817	MSIG_72FE42A784DF8FD35AEA86E031557817	UDAYAKUMAR_MED1_TARGETS_DN	msigdb_c2_cgp	3.12064	18021	498	232	16
uploaded_gene_set	MSIG_840F4823F68788BF88161112B4E402EB	MSIG_840F4823F68788BF88161112B4E402EB	RUTELLA_RESPONSE_TO_HGF_DN	msigdb_c2_cgp	3.12064	18021	498	232	16
uploaded_gene_set	PACO_V_FOXO1_01	V$FOXO1_01	PACO_V_FOXO1_01	pathcom_pathway	3.1203	13402	408	152	13
uploaded_gene_set	LINCS_UP_LJP006_BT20_24H_GSK_1059615_0_37	LINCS_UP_LJP006_BT20_24H_GSK_1059615_0_37	LJP006_BT20_24H-GSK-1059615-0.37	LINCS_up_set	3.11899	8967	301	89	10
uploaded_gene_set	LINCS_UP_LJP006_SKBR3_24H_JW_7_24_1_3_33	LINCS_UP_LJP006_SKBR3_24H_JW_7_24_1_3_33	LJP006_SKBR3_24H-JW-7-24-1-3.33	LINCS_up_set	3.11899	8967	301	89	10
uploaded_gene_set	LINCS_UP_LJP009_HCC515_24H_CGP_60474_0_04	LINCS_UP_LJP009_HCC515_24H_CGP_60474_0_04	LJP009_HCC515_24H-CGP-60474-0.04	LINCS_up_set	3.11899	8967	301	89	10
uploaded_gene_set	LINCS_UP_LJP006_HME1_24H_RADICICOL_1_11	LINCS_UP_LJP006_HME1_24H_RADICICOL_1_11	LJP006_HME1_24H-radicicol-1.11	LINCS_up_set	3.11777	8967	301	105	11
uploaded_gene_set	LINCS_DN_LJP006_HA1E_24H_SORAFENIB_10	LINCS_DN_LJP006_HA1E_24H_SORAFENIB_10	LJP006_HA1E_24H-sorafenib-10	LINCS_down_set	3.11395	8862	288	92	10
uploaded_gene_set	LINCS_DN_LJP008_HA1E_24H_DASATINIB_1_11	LINCS_DN_LJP008_HA1E_24H_DASATINIB_1_11	LJP008_HA1E_24H-dasatinib-1.11	LINCS_down_set	3.11395	8862	288	92	10
uploaded_gene_set	LINCS_DN_LJP009_HEPG2_24H_REGORAFENIB_1_11	LINCS_DN_LJP009_HEPG2_24H_REGORAFENIB_1_11	LJP009_HEPG2_24H-regorafenib-1.11	LINCS_down_set	3.11395	8862	288	92	10
uploaded_gene_set	LINCS_UP_LJP006_HS578T_24H_SELUMETINIB_0_04	LINCS_UP_LJP006_HS578T_24H_SELUMETINIB_0_04	LJP006_HS578T_24H-selumetinib-0.04	LINCS_up_set	3.10908	8967	301	46	7
uploaded_gene_set	LINCS_UP_LJP006_HS578T_3H_JW_7_24_1_1_11	LINCS_UP_LJP006_HS578T_3H_JW_7_24_1_1_11	LJP006_HS578T_3H-JW-7-24-1-1.11	LINCS_up_set	3.10908	8967	301	46	7
uploaded_gene_set	LINCS_UP_LJP006_HS578T_3H_TORIN_1_10	LINCS_UP_LJP006_HS578T_3H_TORIN_1_10	LJP006_HS578T_3H-torin-1-10	LINCS_up_set	3.10908	8967	301	46	7
uploaded_gene_set	LINCS_UP_LJP006_MDAMB231_24H_PI_103_1_11	LINCS_UP_LJP006_MDAMB231_24H_PI_103_1_11	LJP006_MDAMB231_24H-PI-103-1.11	LINCS_up_set	3.10908	8967	301	46	7
uploaded_gene_set	LINCS_UP_LJP007_MCF7_24H_EVEROLIMUS_1_11	LINCS_UP_LJP007_MCF7_24H_EVEROLIMUS_1_11	LJP007_MCF7_24H-everolimus-1.11	LINCS_up_set	3.10908	8967	301	46	7
uploaded_gene_set	LINCS_UP_LJP006_HT29_24H_JW_7_24_1_1_11	LINCS_UP_LJP006_HT29_24H_JW_7_24_1_1_11	LJP006_HT29_24H-JW-7-24-1-1.11	LINCS_up_set	3.10799	8967	301	74	9
uploaded_gene_set	LINCS_UP_LJP006_LNCAP_24H_HG_6_64_01_1_11	LINCS_UP_LJP006_LNCAP_24H_HG_6_64_01_1_11	LJP006_LNCAP_24H-HG-6-64-01-1.11	LINCS_up_set	3.10799	8967	301	74	9
uploaded_gene_set	MSIG_82263B9805DB63F30D4D3CD8CF4DC7AD	MSIG_82263B9805DB63F30D4D3CD8CF4DC7AD	MODULE_45	msigdb_c4_cm	3.10517	8235	265	575	33
uploaded_gene_set	LINCS_UP_LJP007_HT29_24H_AT7867_10	LINCS_UP_LJP007_HT29_24H_AT7867_10	LJP007_HT29_24H-AT7867-10	LINCS_up_set	3.10481	8967	301	122	12
uploaded_gene_set	LINCS_UP_LJP005_A375_24H_PD_184352_1_11	LINCS_UP_LJP005_A375_24H_PD_184352_1_11	LJP005_A375_24H-PD-184352-1.11	LINCS_up_set	3.10461	8967	301	175	15
uploaded_gene_set	LINCS_UP_LJP007_A375_24H_OTSSP167_0_37	LINCS_UP_LJP007_A375_24H_OTSSP167_0_37	LJP007_A375_24H-OTSSP167-0.37	LINCS_up_set	3.10104	8967	301	157	14
uploaded_gene_set	LINCS_DN_LJP005_HEPG2_24H_PHA_665752_0_04	LINCS_DN_LJP005_HEPG2_24H_PHA_665752_0_04	LJP005_HEPG2_24H-PHA-665752-0.04	LINCS_down_set	3.09741	8862	288	109	11
uploaded_gene_set	MSIG_CC1226E0D2FCE6EC016A15D298D66C2F	MSIG_CC1226E0D2FCE6EC016A15D298D66C2F	ZHU_CMV_ALL_DN	msigdb_c2_cgp	3.09697	18021	498	127	11
uploaded_gene_set	MSIG_530FF98F0EE0BA897347591E7B754F55	MSIG_530FF98F0EE0BA897347591E7B754F55	KATSANOU_ELAVL1_TARGETS_UP	msigdb_c2_cgp	3.09088	18021	498	168	13
uploaded_gene_set	MSIG_F69FA5469CCBFA435ABC8A35F5572302	MSIG_F69FA5469CCBFA435ABC8A35F5572302	FURUKAWA_DUSP6_TARGETS_PCI35_UP	msigdb_c2_cgp	3.08828	18021	498	72	8
uploaded_gene_set	LINCS_DN_LJP007_HA1E_24H_NVP_TAE226_1_11	LINCS_DN_LJP007_HA1E_24H_NVP_TAE226_1_11	LJP007_HA1E_24H-NVP-TAE226-1.11	LINCS_down_set	3.08648	8862	288	35	6
uploaded_gene_set	LINCS_DN_LJP009_PC3_24H_GDC_0879_10	LINCS_DN_LJP009_PC3_24H_GDC_0879_10	LJP009_PC3_24H-GDC-0879-10	LINCS_down_set	3.08648	8862	288	35	6
uploaded_gene_set	LINCS_UP_LJP005_HS578T_3H_ROSCOVITINE_10	LINCS_UP_LJP005_HS578T_3H_ROSCOVITINE_10	LJP005_HS578T_3H-roscovitine-10	LINCS_up_set	3.08493	8967	301	60	8
uploaded_gene_set	LINCS_UP_LJP005_HT29_24H_NVP_AUY922_1_11	LINCS_UP_LJP005_HT29_24H_NVP_AUY922_1_11	LJP005_HT29_24H-NVP-AUY922-1.11	LINCS_up_set	3.08307	8967	301	106	11
uploaded_gene_set	LINCS_UP_LJP006_MDAMB231_24H_PD_0325901_1_11	LINCS_UP_LJP006_MDAMB231_24H_PD_0325901_1_11	LJP006_MDAMB231_24H-PD-0325901-1.11	LINCS_up_set	3.08307	8967	301	106	11
uploaded_gene_set	DBGAP_BODY_WEIGHT	DBGAP_BODY_WEIGHT	Body Weight	enrichr_phenotype_signature	3.08236	7452	260	206	17
uploaded_gene_set	LINCS_UP_LJP005_MDAMB231_3H_MITOXANTRONE_10	LINCS_UP_LJP005_MDAMB231_3H_MITOXANTRONE_10	LJP005_MDAMB231_3H-mitoxantrone-10	LINCS_up_set	3.08234	8967	301	34	6
uploaded_gene_set	LINCS_UP_LJP006_HEPG2_24H_AT_7519_0_04	LINCS_UP_LJP006_HEPG2_24H_AT_7519_0_04	LJP006_HEPG2_24H-AT-7519-0.04	LINCS_up_set	3.08234	8967	301	34	6
uploaded_gene_set	LINCS_UP_LJP006_HT29_24H_Y_39983_1_11	LINCS_UP_LJP006_HT29_24H_Y_39983_1_11	LJP006_HT29_24H-Y-39983-1.11	LINCS_up_set	3.08234	8967	301	34	6
uploaded_gene_set	LINCS_UP_LJP006_MCF7_3H_AZD_8055_1_11	LINCS_UP_LJP006_MCF7_3H_AZD_8055_1_11	LJP006_MCF7_3H-AZD-8055-1.11	LINCS_up_set	3.08234	8967	301	34	6
uploaded_gene_set	LINCS_UP_LJP006_MCF7_3H_JNK_9L_10	LINCS_UP_LJP006_MCF7_3H_JNK_9L_10	LJP006_MCF7_3H-JNK-9L-10	LINCS_up_set	3.08234	8967	301	34	6
uploaded_gene_set	LINCS_UP_LJP006_SKBR3_3H_GSK_2126458_0_12	LINCS_UP_LJP006_SKBR3_3H_GSK_2126458_0_12	LJP006_SKBR3_3H-GSK-2126458-0.12	LINCS_up_set	3.08234	8967	301	34	6
uploaded_gene_set	LINCS_DN_CPC006_MCF7_6H_ARACHIDONYL_TRIFLUORO_METHYL_KETONE_80_	LINCS_DN_CPC006_MCF7_6H_ARACHIDONYL_TRIFLUORO_METHYL_KETONE_80_	CPC006_MCF7_6H-arachidonyl_trifluoro-methyl_ketone-80.0	LINCS_down_set	3.08181	8862	288	77	9
uploaded_gene_set	LINCS_DN_LJP005_BT20_24H_XMD16_144_3_33	LINCS_DN_LJP005_BT20_24H_XMD16_144_3_33	LJP005_BT20_24H-XMD16-144-3.33	LINCS_down_set	3.08181	8862	288	77	9
uploaded_gene_set	LINCS_DN_LJP009_HEPG2_24H_GSK_429286A_0_12	LINCS_DN_LJP009_HEPG2_24H_GSK_429286A_0_12	LJP009_HEPG2_24H-GSK-429286A-0.12	LINCS_down_set	3.08181	8862	288	77	9
uploaded_gene_set	DBGAP_BONE_DENSITY	DBGAP_BONE_DENSITY	Bone Density	enrichr_phenotype_signature	3.08154	7452	260	72	9
uploaded_gene_set	PACO_V_FOXO3_01	V$FOXO3_01	PACO_V_FOXO3_01	pathcom_pathway	3.08082	13402	408	234	17
uploaded_gene_set	LINCS_DN_LJP005_SKBR3_3H_TG_101348_10	LINCS_DN_LJP005_SKBR3_3H_TG_101348_10	LJP005_SKBR3_3H-TG-101348-10	LINCS_down_set	3.08067	8862	288	62	8
uploaded_gene_set	LINCS_DN_LJP008_A375_24H_I_BET151_1_11	LINCS_DN_LJP008_A375_24H_I_BET151_1_11	LJP008_A375_24H-I-BET151-1.11	LINCS_down_set	3.08067	8862	288	62	8
uploaded_gene_set	LINCS_UP_LJP006_HEPG2_24H_QL_X_138_3_33	LINCS_UP_LJP006_HEPG2_24H_QL_X_138_3_33	LJP006_HEPG2_24H-QL-X-138-3.33	LINCS_up_set	3.08064	8967	301	90	10
uploaded_gene_set	LINCS_UP_LJP006_MCF10A_3H_PI_103_3_33	LINCS_UP_LJP006_MCF10A_3H_PI_103_3_33	LJP006_MCF10A_3H-PI-103-3.33	LINCS_up_set	3.08064	8967	301	90	10
uploaded_gene_set	LINCS_UP_LJP005_PC3_24H_CGP_60474_1_11	LINCS_UP_LJP005_PC3_24H_CGP_60474_1_11	LJP005_PC3_24H-CGP-60474-1.11	LINCS_up_set	3.07899	8967	301	176	15
uploaded_gene_set	LINCS_DN_LJP005_MDAMB231_3H_PF_477736_10	LINCS_DN_LJP005_MDAMB231_3H_PF_477736_10	LJP005_MDAMB231_3H-PF-477736-10	LINCS_down_set	3.07828	8862	288	48	7
uploaded_gene_set	LINCS_DN_LJP009_A375_24H_JNK_IN_5A_1_11	LINCS_DN_LJP009_A375_24H_JNK_IN_5A_1_11	LJP009_A375_24H-JNK-IN-5A-1.11	LINCS_down_set	3.07693	8862	288	93	10
uploaded_gene_set	LINCS_UP_LJP005_MCF7_24H_TRAMETINIB_1_11	LINCS_UP_LJP005_MCF7_24H_TRAMETINIB_1_11	LJP005_MCF7_24H-trametinib-1.11	LINCS_up_set	3.07423	8967	301	23	5
uploaded_gene_set	LINCS_DN_CPC017_MCF7_24H_PDGF_RECEPTOR_TYROSINE_KINASE_INHIBITO	LINCS_DN_CPC017_MCF7_24H_PDGF_RECEPTOR_TYROSINE_KINASE_INHIBITO	CPC017_MCF7_24H-pdgf_receptor_tyrosine_kinase_inhibitor_i-10.0	LINCS_down_set	3.07323	8862	288	14	4
uploaded_gene_set	LINCS_DN_LJP006_LNCAP_3H_RADICICOL_0_12	LINCS_DN_LJP006_LNCAP_3H_RADICICOL_0_12	LJP006_LNCAP_3H-radicicol-0.12	LINCS_down_set	3.07323	8862	288	14	4
uploaded_gene_set	LINCS_DN_LJP008_MCF7_24H_PRACINOSTAT_10	LINCS_DN_LJP008_MCF7_24H_PRACINOSTAT_10	LJP008_MCF7_24H-pracinostat-10	LINCS_down_set	3.07299	8862	288	127	12
uploaded_gene_set	GO_0002244	GO:0002244	hematopoietic progenitor cell differentiation	gene_ontology	3.07136	18682	489	59	7
uploaded_gene_set	MSIG_44C762B8B7162279945331E2D91C5641	MSIG_44C762B8B7162279945331E2D91C5641	ZHU_CMV_24_HR_DN	msigdb_c2_cgp	3.07074	18021	498	90	9
uploaded_gene_set	MSIG_2E9334D3370AB48115CE0A3D5B6F37CB	MSIG_2E9334D3370AB48115CE0A3D5B6F37CB	MIKKELSEN_ES_HCP_WITH_H3K27ME3	msigdb_c2_cgp	3.0683	18021	498	41	6
uploaded_gene_set	GO_0001501	GO:0001501	skeletal system development	gene_ontology	3.06771	18682	489	135	11
uploaded_gene_set	LINCS_UP_CPC015_SKB_24H_DOXORUBICIN_HYDROCHLORIDE_10_0	LINCS_UP_CPC015_SKB_24H_DOXORUBICIN_HYDROCHLORIDE_10_0	CPC015_SKB_24H-doxorubicin_hydrochloride-10.0	LINCS_up_set	3.06518	8967	301	75	9
uploaded_gene_set	LINCS_UP_LJP005_HS578T_24H_DASATINIB_0_37	LINCS_UP_LJP005_HS578T_24H_DASATINIB_0_37	LJP005_HS578T_24H-dasatinib-0.37	LINCS_up_set	3.06518	8967	301	75	9
uploaded_gene_set	LINCS_UP_LJP006_HCC515_24H_PD_0325901_0_12	LINCS_UP_LJP006_HCC515_24H_PD_0325901_0_12	LJP006_HCC515_24H-PD-0325901-0.12	LINCS_up_set	3.06518	8967	301	75	9
uploaded_gene_set	LINCS_UP_LJP006_MCF10A_3H_DASATINIB_0_12	LINCS_UP_LJP006_MCF10A_3H_DASATINIB_0_12	LJP006_MCF10A_3H-dasatinib-0.12	LINCS_up_set	3.06518	8967	301	75	9
uploaded_gene_set	LINCS_UP_LJP006_MDAMB231_24H_NVP_TAE684_3_33	LINCS_UP_LJP006_MDAMB231_24H_NVP_TAE684_3_33	LJP006_MDAMB231_24H-NVP-TAE684-3.33	LINCS_up_set	3.06518	8967	301	75	9
uploaded_gene_set	LINCS_DN_LJP006_HS578T_24H_BI_2536_0_37	LINCS_DN_LJP006_HS578T_24H_BI_2536_0_37	LJP006_HS578T_24H-BI-2536-0.37	LINCS_down_set	3.0641	8862	288	110	11
uploaded_gene_set	LINCS_DN_LJP008_HCC515_24H_I_BET151_1_11	LINCS_DN_LJP008_HCC515_24H_I_BET151_1_11	LJP008_HCC515_24H-I-BET151-1.11	LINCS_down_set	3.0641	8862	288	110	11
uploaded_gene_set	MSIG_0C5D02C4660ACAC3C3E123E213DBE074	MSIG_0C5D02C4660ACAC3C3E123E213DBE074	GSE11057_PBMC_VS_MEM_CD4_TCELL_UP	msigdb_c7_all	3.06394	17898	496	190	14
uploaded_gene_set	LINCS_DN_LJP005_A549_24H_CGP_60474_0_12	LINCS_DN_LJP005_A549_24H_CGP_60474_0_12	LJP005_A549_24H-CGP-60474-0.12	LINCS_down_set	3.0555	8862	288	202	16
uploaded_gene_set	LINCS_UP_LJP005_HCC515_24H_WZ_3105_0_12	LINCS_UP_LJP005_HCC515_24H_WZ_3105_0_12	LJP005_HCC515_24H-WZ-3105-0.12	LINCS_up_set	3.05361	8967	301	177	15
uploaded_gene_set	PACO_V_E2F1_Q4_01_V_E2F_Q3_01	V$E2F1_Q4_01;V$E2F_Q3_01	PACO_V_E2F1_Q4_01_V_E2F_Q3_01	pathcom_pathway	3.05319	13402	408	15	4
uploaded_gene_set	PACO_V_PAX8_01	V$PAX8_01	PACO_V_PAX8_01	pathcom_pathway	3.05319	13402	408	15	4
uploaded_gene_set	MSIG_D86A9BDA399A3016295163C2202930FA	MSIG_D86A9BDA399A3016295163C2202930FA	MCBRYAN_PUBERTAL_BREAST_3_4WK_UP	msigdb_c2_cgp	3.05242	18021	498	213	15
uploaded_gene_set	LINCS_UP_LJP005_HEPG2_24H_PD_0325901_0_04	LINCS_UP_LJP005_HEPG2_24H_PD_0325901_0_04	LJP005_HEPG2_24H-PD-0325901-0.04	LINCS_up_set	3.05185	8967	301	141	13
uploaded_gene_set	LINCS_UP_LJP006_HS578T_24H_ALVOCIDIB_0_37	LINCS_UP_LJP006_HS578T_24H_ALVOCIDIB_0_37	LJP006_HS578T_24H-alvocidib-0.37	LINCS_up_set	3.05185	8967	301	141	13
uploaded_gene_set	LINCS_UP_LJP006_MCF10A_24H_WYE_125132_10	LINCS_UP_LJP006_MCF10A_24H_WYE_125132_10	LJP006_MCF10A_24H-WYE-125132-10	LINCS_up_set	3.05185	8967	301	141	13
uploaded_gene_set	LINCS_UP_LJP005_BT20_24H_CGP_60474_0_12	LINCS_UP_LJP005_BT20_24H_CGP_60474_0_12	LJP005_BT20_24H-CGP-60474-0.12	LINCS_up_set	3.05148	8967	301	47	7
uploaded_gene_set	LINCS_UP_LJP006_HME1_3H_HG_5_88_01_0_12	LINCS_UP_LJP006_HME1_3H_HG_5_88_01_0_12	LJP006_HME1_3H-HG-5-88-01-0.12	LINCS_up_set	3.05148	8967	301	47	7
uploaded_gene_set	LINCS_UP_LJP009_MCF7_24H_DABRAFENIB_0_37	LINCS_UP_LJP009_MCF7_24H_DABRAFENIB_0_37	LJP009_MCF7_24H-dabrafenib-0.37	LINCS_up_set	3.05148	8967	301	47	7
uploaded_gene_set	LINCS_UP_LJP005_A375_24H_WZ_3105_0_37	LINCS_UP_LJP005_A375_24H_WZ_3105_0_37	LJP005_A375_24H-WZ-3105-0.37	LINCS_up_set	3.04884	8967	301	107	11
uploaded_gene_set	MSIG_F7861B9EDFC5CC4D9C124E787E5D8A46	MSIG_F7861B9EDFC5CC4D9C124E787E5D8A46	YAO_TEMPORAL_RESPONSE_TO_PROGESTERONE_CLUSTER_9	msigdb_c2_cgp	3.04829	18021	498	73	8
uploaded_gene_set	LINCS_DN_LJP005_MDAMB231_24H_ENZASTAURIN_10	LINCS_DN_LJP005_MDAMB231_24H_ENZASTAURIN_10	LJP005_MDAMB231_24H-enzastaurin-10	LINCS_down_set	3.04818	8862	288	24	5
uploaded_gene_set	LINCS_DN_LJP009_A549_24H_JWE_035_10	LINCS_DN_LJP009_A549_24H_JWE_035_10	LJP009_A549_24H-JWE-035-10	LINCS_down_set	3.04818	8862	288	24	5
uploaded_gene_set	LINCS_UP_LJP005_HEPG2_24H_PLX_4720_10	LINCS_UP_LJP005_HEPG2_24H_PLX_4720_10	LJP005_HEPG2_24H-PLX-4720-10	LINCS_up_set	3.04679	8967	301	159	14
uploaded_gene_set	LINCS_UP_LJP006_A549_24H_BMS_387032_0_37	LINCS_UP_LJP006_A549_24H_BMS_387032_0_37	LJP006_A549_24H-BMS-387032-0.37	LINCS_up_set	3.04679	8967	301	159	14
uploaded_gene_set	LINCS_UP_LJP006_HS578T_24H_CGP_60474_0_04	LINCS_UP_LJP006_HS578T_24H_CGP_60474_0_04	LJP006_HS578T_24H-CGP-60474-0.04	LINCS_up_set	3.04679	8967	301	159	14
uploaded_gene_set	LINCS_UP_LJP006_LNCAP_24H_SORAFENIB_10	LINCS_UP_LJP006_LNCAP_24H_SORAFENIB_10	LJP006_LNCAP_24H-sorafenib-10	LINCS_up_set	3.04679	8967	301	159	14
uploaded_gene_set	GO_0043462	GO:0043462	regulation of ATPase activity	gene_ontology	3.04344	18682	489	8	3
uploaded_gene_set	GO_0060539	GO:0060539	diaphragm development	gene_ontology	3.04344	18682	489	8	3
uploaded_gene_set	GO_0072075	GO:0072075	metanephric mesenchyme development	gene_ontology	3.04344	18682	489	8	3
uploaded_gene_set	GO_2000020	GO:2000020	positive regulation of male gonad development	gene_ontology	3.04344	18682	489	8	3
uploaded_gene_set	LINCS_UP_LJP006_HEPG2_24H_WYE_125132_1_11	LINCS_UP_LJP006_HEPG2_24H_WYE_125132_1_11	LJP006_HEPG2_24H-WYE-125132-1.11	LINCS_up_set	3.04289	8967	301	91	10
uploaded_gene_set	LINCS_UP_LJP006_LNCAP_24H_GELDANAMYCIN_1_11	LINCS_UP_LJP006_LNCAP_24H_GELDANAMYCIN_1_11	LJP006_LNCAP_24H-geldanamycin-1.11	LINCS_up_set	3.04289	8967	301	91	10
uploaded_gene_set	LINCS_UP_LJP005_HT29_24H_NVP_BEZ235_1_11	LINCS_UP_LJP005_HT29_24H_NVP_BEZ235_1_11	LJP005_HT29_24H-NVP-BEZ235-1.11	LINCS_up_set	3.04191	8967	301	124	12
uploaded_gene_set	LINCS_UP_LJP006_HEPG2_24H_QL_X_138_10	LINCS_UP_LJP006_HEPG2_24H_QL_X_138_10	LJP006_HEPG2_24H-QL-X-138-10	LINCS_up_set	3.04191	8967	301	124	12
uploaded_gene_set	LINCS_UP_LJP006_LNCAP_24H_RADICICOL_10	LINCS_UP_LJP006_LNCAP_24H_RADICICOL_10	LJP006_LNCAP_24H-radicicol-10	LINCS_up_set	3.04191	8967	301	124	12
uploaded_gene_set	LINCS_DN_LJP006_LNCAP_3H_AT_7519_0_37	LINCS_DN_LJP006_LNCAP_3H_AT_7519_0_37	LJP006_LNCAP_3H-AT-7519-0.37	LINCS_down_set	3.04085	8862	288	78	9
uploaded_gene_set	LINCS_DN_LJP009_HEPG2_24H_GDC_0879_0_12	LINCS_DN_LJP009_HEPG2_24H_GDC_0879_0_12	LJP009_HEPG2_24H-GDC-0879-0.12	LINCS_down_set	3.04085	8862	288	78	9
uploaded_gene_set	LINCS_DN_LJP006_HME1_24H_QL_X_138_10	LINCS_DN_LJP006_HME1_24H_QL_X_138_10	LJP006_HME1_24H-QL-X-138-10	LINCS_down_set	3.04053	8862	288	146	13
uploaded_gene_set	LINCS_DN_LJP006_HME1_24H_JNK_9L_10	LINCS_DN_LJP006_HME1_24H_JNK_9L_10	LJP006_HME1_24H-JNK-9L-10	LINCS_down_set	3.04045	8862	288	94	10
uploaded_gene_set	LINCS_UP_LJP006_HEPG2_24H_OSI_027_10	LINCS_UP_LJP006_HEPG2_24H_OSI_027_10	LJP006_HEPG2_24H-OSI-027-10	LINCS_up_set	3.03647	8967	301	61	8
uploaded_gene_set	LINCS_UP_LJP006_HS578T_24H_PI_103_0_04	LINCS_UP_LJP006_HS578T_24H_PI_103_0_04	LJP006_HS578T_24H-PI-103-0.04	LINCS_up_set	3.03647	8967	301	61	8
uploaded_gene_set	LINCS_UP_LJP006_LNCAP_3H_AT_7519_0_37	LINCS_UP_LJP006_LNCAP_3H_AT_7519_0_37	LJP006_LNCAP_3H-AT-7519-0.37	LINCS_up_set	3.03647	8967	301	61	8
uploaded_gene_set	LINCS_UP_LJP006_MCF10A_3H_HG_6_64_01_3_33	LINCS_UP_LJP006_MCF10A_3H_HG_6_64_01_3_33	LJP006_MCF10A_3H-HG-6-64-01-3.33	LINCS_up_set	3.03647	8967	301	61	8
uploaded_gene_set	LINCS_UP_LJP007_HT29_24H_AST1306_10	LINCS_UP_LJP007_HT29_24H_AST1306_10	LJP007_HT29_24H-AST1306-10	LINCS_up_set	3.03647	8967	301	61	8
uploaded_gene_set	LINCS_UP_LJP009_A549_24H_CHELERYTHRINE_CHLORIDE_10	LINCS_UP_LJP009_A549_24H_CHELERYTHRINE_CHLORIDE_10	LJP009_A549_24H-chelerythrine_chloride-10	LINCS_up_set	3.03647	8967	301	61	8
uploaded_gene_set	MSIG_D53E25F7CE2A2FE9182F0A981317E3C8	MSIG_D53E25F7CE2A2FE9182F0A981317E3C8	CAHOY_ASTROCYTIC	msigdb_c6_all	3.03558	10652	384	100	11
uploaded_gene_set	PACO_ARACHIDONIC_ACID_METABOLISM_CYSTEINE_AND_METHIONINE_METABO	Arachidonic acid metabolism;Cysteine and methionine metabolism;Glycine, serine and threonine metabolism;Metabolic pathways;Nitrogen metabolism	PACO_ARACHIDONIC_ACID_METABOLISM_CYSTEINE_AND_METHIONINE_METABO	pathcom_pathway	3.03405	13402	408	2	2
uploaded_gene_set	PACO_CYSTEINE_AND_METHIONINE_METABOLISM_METABOLIC_PATHWAYS_PYRU	Cysteine and methionine metabolism;Metabolic pathways;Pyruvate metabolism;Selenocompound metabolism	PACO_CYSTEINE_AND_METHIONINE_METABOLISM_METABOLIC_PATHWAYS_PYRU	pathcom_pathway	3.03405	13402	408	2	2
uploaded_gene_set	PACO_DASATINIB_INHIBITS_THE_REACTION__ALLERGENS_RESULTS_IN_INCR	dasatinib inhibits the reaction [Allergens results in increased expression of ANPEP protein];decitabine promotes the reaction [Phenylbutyrates results in increased expression of ANPEP protein]	PACO_DASATINIB_INHIBITS_THE_REACTION__ALLERGENS_RESULTS_IN_INCR	pathcom_pathway	3.03405	13402	408	2	2
uploaded_gene_set	LINCS_DN_LJP005_A549_24H_NU_7441_10	LINCS_DN_LJP005_A549_24H_NU_7441_10	LJP005_A549_24H-NU-7441-10	LINCS_down_set	3.03386	8862	288	63	8
uploaded_gene_set	LINCS_DN_LJP006_BT20_24H_KIN001_043_0_04	LINCS_DN_LJP006_BT20_24H_KIN001_043_0_04	LJP006_BT20_24H-KIN001-043-0.04	LINCS_down_set	3.03386	8862	288	63	8
uploaded_gene_set	MSIG_2A685E1F7348499A4CAEFFF3366E3BB2	MSIG_2A685E1F7348499A4CAEFFF3366E3BB2	KIM_WT1_TARGETS_UP	msigdb_c2_cgp	3.03172	18021	498	214	15
uploaded_gene_set	MSIG_F2EDF29CFC53F4A6FBAB38FEE8F5B92A	MSIG_F2EDF29CFC53F4A6FBAB38FEE8F5B92A	PROVENZANI_METASTASIS_UP	msigdb_c2_cgp	3.03125	18021	498	192	14
uploaded_gene_set	LINCS_DN_LJP005_HA1E_24H_NVP_AUY922_10	LINCS_DN_LJP005_HA1E_24H_NVP_AUY922_10	LJP005_HA1E_24H-NVP-AUY922-10	LINCS_down_set	3.02595	8862	288	165	14
uploaded_gene_set	PACO_V_OCT1_07	V$OCT1_07	PACO_V_OCT1_07	pathcom_pathway	3.02516	13402	408	52	7
uploaded_gene_set	MSIG_BA8F887E7D0C560DCB48CDD9FEB8CC40	MSIG_BA8F887E7D0C560DCB48CDD9FEB8CC40	AMIT_SERUM_RESPONSE_60_MCF10A	msigdb_c2_cgp	3.02488	18021	498	57	7
uploaded_gene_set	GO_0003151	GO:0003151	outflow tract morphogenesis	gene_ontology	3.02379	18682	489	44	6
uploaded_gene_set	GO_0061337	GO:0061337	cardiac conduction	gene_ontology	3.02379	18682	489	44	6
uploaded_gene_set	LINCS_DN_LJP006_HME1_3H_PF_562271_0_37	LINCS_DN_LJP006_HME1_3H_PF_562271_0_37	LJP006_HME1_3H-PF-562271-0.37	LINCS_down_set	3.02336	8862	288	49	7
uploaded_gene_set	LINCS_DN_LJP008_HT29_24H_VE821_10	LINCS_DN_LJP008_HT29_24H_VE821_10	LJP008_HT29_24H-VE821-10	LINCS_down_set	3.02336	8862	288	49	7
uploaded_gene_set	LINCS_UP_LJP006_HEPG2_24H_SELUMETINIB_3_33	LINCS_UP_LJP006_HEPG2_24H_SELUMETINIB_3_33	LJP006_HEPG2_24H-selumetinib-3.33	LINCS_up_set	3.02315	8967	301	76	9
uploaded_gene_set	MSIG_0A4E7B58CA5B7A91095738F89454C233	MSIG_0A4E7B58CA5B7A91095738F89454C233	GSE36476_CTRL_VS_TSST_ACT_16H_MEMORY_CD4_TCELL_YOUNG_UP	msigdb_c7_all	3.01972	17898	496	192	14
uploaded_gene_set	MSIG_C4453B270CC464997001C8DF699C1296	MSIG_C4453B270CC464997001C8DF699C1296	GSE2706_UNSTIM_VS_8H_R848_DC_DN	msigdb_c7_all	3.01972	17898	496	192	14
uploaded_gene_set	LINCS_DN_LJP005_SKBR3_3H_RADICICOL_10	LINCS_DN_LJP005_SKBR3_3H_RADICICOL_10	LJP005_SKBR3_3H-radicicol-10	LINCS_down_set	3.01913	8862	288	36	6
uploaded_gene_set	LINCS_DN_LJP006_MCF7_3H_XMD11_85H_10	LINCS_DN_LJP006_MCF7_3H_XMD11_85H_10	LJP006_MCF7_3H-XMD11-85H-10	LINCS_down_set	3.01913	8862	288	36	6
uploaded_gene_set	LINCS_UP_LJP005_HEPG2_24H_LDN_193189_10	LINCS_UP_LJP005_HEPG2_24H_LDN_193189_10	LJP005_HEPG2_24H-LDN-193189-10	LINCS_up_set	3.01506	8967	301	108	11
uploaded_gene_set	LINCS_UP_LJP005_PC3_24H_MITOXANTRONE_0_12	LINCS_UP_LJP005_PC3_24H_MITOXANTRONE_0_12	LJP005_PC3_24H-mitoxantrone-0.12	LINCS_up_set	3.0129	8967	301	35	6
uploaded_gene_set	LINCS_UP_LJP006_HS578T_3H_AZD_8055_0_37	LINCS_UP_LJP006_HS578T_3H_AZD_8055_0_37	LJP006_HS578T_3H-AZD-8055-0.37	LINCS_up_set	3.0129	8967	301	35	6
uploaded_gene_set	LINCS_UP_LJP006_LNCAP_24H_SIROLIMUS_3_33	LINCS_UP_LJP006_LNCAP_24H_SIROLIMUS_3_33	LJP006_LNCAP_24H-sirolimus-3.33	LINCS_up_set	3.0129	8967	301	35	6
uploaded_gene_set	LINCS_UP_LJP006_MCF10A_3H_LAPATINIB_0_37	LINCS_UP_LJP006_MCF10A_3H_LAPATINIB_0_37	LJP006_MCF10A_3H-lapatinib-0.37	LINCS_up_set	3.0129	8967	301	35	6
uploaded_gene_set	LINCS_UP_LJP006_MDAMB231_3H_TORIN_1_1_11	LINCS_UP_LJP006_MDAMB231_3H_TORIN_1_1_11	LJP006_MDAMB231_3H-torin-1-1.11	LINCS_up_set	3.0129	8967	301	35	6
uploaded_gene_set	LINCS_UP_LJP006_PC3_24H_QL_X_138_0_37	LINCS_UP_LJP006_PC3_24H_QL_X_138_0_37	LJP006_PC3_24H-QL-X-138-0.37	LINCS_up_set	3.0129	8967	301	35	6
uploaded_gene_set	LINCS_UP_LJP006_SKBR3_3H_QL_X_138_0_37	LINCS_UP_LJP006_SKBR3_3H_QL_X_138_0_37	LJP006_SKBR3_3H-QL-X-138-0.37	LINCS_up_set	3.0129	8967	301	35	6
uploaded_gene_set	LINCS_UP_LJP007_HEPG2_24H_IDELALISIB_3_33	LINCS_UP_LJP007_HEPG2_24H_IDELALISIB_3_33	LJP007_HEPG2_24H-idelalisib-3.33	LINCS_up_set	3.0129	8967	301	35	6
uploaded_gene_set	LINCS_UP_LJP009_A375_24H_SB_203580_1_11	LINCS_UP_LJP009_A375_24H_SB_203580_1_11	LJP009_A375_24H-SB-203580-1.11	LINCS_up_set	3.0129	8967	301	35	6
uploaded_gene_set	LINCS_DN_LJP007_HCC515_24H_XMD_885_10	LINCS_DN_LJP007_HCC515_24H_XMD_885_10	LJP007_HCC515_24H-XMD-885-10	LINCS_down_set	3.01287	8862	288	147	13
uploaded_gene_set	LINCS_DN_LJP008_MCF7_24H_I_BET151_10	LINCS_DN_LJP008_MCF7_24H_I_BET151_10	LJP008_MCF7_24H-I-BET151-10	LINCS_down_set	3.01287	8862	288	147	13
uploaded_gene_set	LINCS_DN_LJP009_HEPG2_24H_PD_0325901_0_12	LINCS_DN_LJP009_HEPG2_24H_PD_0325901_0_12	LJP009_HEPG2_24H-PD-0325901-0.12	LINCS_down_set	3.01287	8862	288	147	13
uploaded_gene_set	LINCS_DN_LJP006_HME1_24H_AFATINIB_10	LINCS_DN_LJP006_HME1_24H_AFATINIB_10	LJP006_HME1_24H-afatinib-10	LINCS_down_set	3.01284	8862	288	129	12
uploaded_gene_set	LINCS_UP_LJP005_HT29_24H_SB590885_1_11	LINCS_UP_LJP005_HT29_24H_SB590885_1_11	LJP005_HT29_24H-SB590885-1.11	LINCS_up_set	3.01102	8967	301	125	12
uploaded_gene_set	LINCS_UP_LJP006_PC3_24H_GSK_2126458_0_04	LINCS_UP_LJP006_PC3_24H_GSK_2126458_0_04	LJP006_PC3_24H-GSK-2126458-0.04	LINCS_up_set	3.01102	8967	301	125	12
uploaded_gene_set	LINCS_UP_LJP008_HT29_24H_PRACINOSTAT_0_37	LINCS_UP_LJP008_HT29_24H_PRACINOSTAT_0_37	LJP008_HT29_24H-pracinostat-0.37	LINCS_up_set	3.01102	8967	301	125	12
uploaded_gene_set	LINCS_DN_LJP008_HA1E_24H_PRACINOSTAT_10	LINCS_DN_LJP008_HA1E_24H_PRACINOSTAT_10	LJP008_HA1E_24H-pracinostat-10	LINCS_down_set	3.00969	8862	288	204	16
uploaded_gene_set	PACO_V_POU1F1_Q6	V$POU1F1_Q6	PACO_V_POU1F1_Q6	pathcom_pathway	3.00897	13402	408	196	15
uploaded_gene_set	LINCS_UP_LJP006_HCC515_24H_NINTEDANIB_10	LINCS_UP_LJP006_HCC515_24H_NINTEDANIB_10	LJP006_HCC515_24H-nintedanib-10	LINCS_up_set	3.00571	8967	301	92	10
uploaded_gene_set	LINCS_DN_LJP007_HEPG2_24H_NVP_BGT226_1_11	LINCS_DN_LJP007_HEPG2_24H_NVP_BGT226_1_11	LJP007_HEPG2_24H-NVP-BGT226-1.11	LINCS_down_set	3.00452	8862	288	95	10
uploaded_gene_set	MSIG_4CA0CA73AEC68A120B5067B58DC43827	MSIG_4CA0CA73AEC68A120B5067B58DC43827	MASSARWEH_TAMOXIFEN_RESISTANCE_DN	msigdb_c2_cgp	3.0027	18021	498	238	16
uploaded_gene_set	LINCS_DN_LJP005_HA1E_24H_AZD_6482_10	LINCS_DN_LJP005_HA1E_24H_AZD_6482_10	LJP005_HA1E_24H-AZD-6482-10	LINCS_down_set	3.0006	8862	288	79	9
uploaded_gene_set	LINCS_DN_LJP006_HCC515_24H_MITOXANTRONE_0_12	LINCS_DN_LJP006_HCC515_24H_MITOXANTRONE_0_12	LJP006_HCC515_24H-mitoxantrone-0.12	LINCS_down_set	3.0006	8862	288	79	9
uploaded_gene_set	LINCS_DN_LJP006_SKBR3_24H_CANERTINIB_1_11	LINCS_DN_LJP006_SKBR3_24H_CANERTINIB_1_11	LJP006_SKBR3_24H-canertinib-1.11	LINCS_down_set	3.0006	8862	288	79	9
uploaded_gene_set	LINCS_DN_LJP008_PC3_24H_____JQ1_1_11	LINCS_DN_LJP008_PC3_24H_____JQ1_1_11	LJP008_PC3_24H-(+)-JQ1-1.11	LINCS_down_set	3.0006	8862	288	79	9
uploaded_gene_set	LINCS_DN_LJP006_A549_24H_BI_2536_0_37	LINCS_DN_LJP006_A549_24H_BI_2536_0_37	LJP006_A549_24H-BI-2536-0.37	LINCS_down_set	2.99877	8862	288	112	11
uploaded_gene_set	MSIG_573CD8A2AB11C44BE5BC705B24B837F4	MSIG_573CD8A2AB11C44BE5BC705B24B837F4	GSE41978_ID2_KO_AND_BIM_KO_VS_BIM_KO_KLRG1_LOW_EFFECTOR_CD8_TCELL_DN	msigdb_c7_all	2.99788	17898	496	193	14
uploaded_gene_set	MSIG_EA3907D264200749693E27BDCD2F25BC	MSIG_EA3907D264200749693E27BDCD2F25BC	FOSTER_TOLERANT_MACROPHAGE_DN	msigdb_c2_cgp	2.99672	18021	498	407	23
uploaded_gene_set	LINCS_UP_LJP006_MCF10A_3H_PD_0325901_3_33	LINCS_UP_LJP006_MCF10A_3H_PD_0325901_3_33	LJP006_MCF10A_3H-PD-0325901-3.33	LINCS_up_set	2.99546	8967	301	48	7
uploaded_gene_set	LINCS_UP_LJP006_SKBR3_3H_KIN001_043_3_33	LINCS_UP_LJP006_SKBR3_3H_KIN001_043_3_33	LJP006_SKBR3_3H-KIN001-043-3.33	LINCS_up_set	2.99546	8967	301	48	7
uploaded_gene_set	LINCS_UP_LJP008_PC3_24H_GSK_J4_0_04	LINCS_UP_LJP008_PC3_24H_GSK_J4_0_04	LJP008_PC3_24H-GSK-J4-0.04	LINCS_up_set	2.99546	8967	301	48	7
uploaded_gene_set	LINCS_UP_LJP006_MCF10A_24H_TORIN_1_3_33	LINCS_UP_LJP006_MCF10A_24H_TORIN_1_3_33	LJP006_MCF10A_24H-torin-1-3.33	LINCS_up_set	2.99358	8967	301	161	14
uploaded_gene_set	LINCS_UP_LJP005_SKBR3_24H_MITOXANTRONE_0_04	LINCS_UP_LJP005_SKBR3_24H_MITOXANTRONE_0_04	LJP005_SKBR3_24H-mitoxantrone-0.04	LINCS_up_set	2.98906	8967	301	62	8
uploaded_gene_set	LINCS_UP_LJP006_HS578T_24H_GDC_0941_3_33	LINCS_UP_LJP006_HS578T_24H_GDC_0941_3_33	LJP006_HS578T_24H-GDC-0941-3.33	LINCS_up_set	2.98906	8967	301	62	8
uploaded_gene_set	LINCS_UP_LJP006_HS578T_24H_MK_2206_3_33	LINCS_UP_LJP006_HS578T_24H_MK_2206_3_33	LJP006_HS578T_24H-MK-2206-3.33	LINCS_up_set	2.98906	8967	301	62	8
uploaded_gene_set	LINCS_DN_LJP005_HEPG2_24H_PELITINIB_3_33	LINCS_DN_LJP005_HEPG2_24H_PELITINIB_3_33	LJP005_HEPG2_24H-pelitinib-3.33	LINCS_down_set	2.98803	8862	288	64	8
uploaded_gene_set	LINCS_DN_LJP005_MCF7_3H_DASATINIB_1_11	LINCS_DN_LJP005_MCF7_3H_DASATINIB_1_11	LJP005_MCF7_3H-dasatinib-1.11	LINCS_down_set	2.98803	8862	288	64	8
uploaded_gene_set	LINCS_DN_LJP005_MDAMB231_3H_TORIN_2_10	LINCS_DN_LJP005_MDAMB231_3H_TORIN_2_10	LJP005_MDAMB231_3H-torin-2-10	LINCS_down_set	2.98803	8862	288	64	8
uploaded_gene_set	LINCS_DN_LJP007_HCC515_24H_PHA_767491_3_33	LINCS_DN_LJP007_HCC515_24H_PHA_767491_3_33	LJP007_HCC515_24H-PHA-767491-3.33	LINCS_down_set	2.98803	8862	288	64	8
uploaded_gene_set	LINCS_DN_LJP008_HT29_24H_MOCETINOSTAT_3_33	LINCS_DN_LJP008_HT29_24H_MOCETINOSTAT_3_33	LJP008_HT29_24H-mocetinostat-3.33	LINCS_down_set	2.98803	8862	288	64	8
uploaded_gene_set	LINCS_DN_LJP009_HA1E_24H_PF_3758309_0_37	LINCS_DN_LJP009_HA1E_24H_PF_3758309_0_37	LJP009_HA1E_24H-PF-3758309-0.37	LINCS_down_set	2.98803	8862	288	64	8
uploaded_gene_set	LINCS_DN_LJP006_HA1E_24H_AFATINIB_10	LINCS_DN_LJP006_HA1E_24H_AFATINIB_10	LJP006_HA1E_24H-afatinib-10	LINCS_down_set	2.98549	8862	288	148	13
uploaded_gene_set	PACO_TTAYRTAA_V_E4BP4_01_V_E4BP4_01	TTAYRTAA_V$E4BP4_01;V$E4BP4_01	PACO_TTAYRTAA_V_E4BP4_01_V_E4BP4_01	pathcom_pathway	2.98475	13402	408	138	12
uploaded_gene_set	LINCS_UP_LJP005_BT20_3H_WH_4_025_10	LINCS_UP_LJP005_BT20_3H_WH_4_025_10	LJP005_BT20_3H-WH-4-025-10	LINCS_up_set	2.98473	8967	301	24	5
uploaded_gene_set	LINCS_UP_LJP006_HS578T_3H_PI_103_0_12	LINCS_UP_LJP006_HS578T_3H_PI_103_0_12	LJP006_HS578T_3H-PI-103-0.12	LINCS_up_set	2.98473	8967	301	24	5
uploaded_gene_set	GO_0009967	GO:0009967	positive regulation of signal transduction	gene_ontology	2.984	18682	489	61	7
uploaded_gene_set	LINCS_DN_LJP005_HA1E_24H_NVP_AUY922_1_11	LINCS_DN_LJP005_HA1E_24H_NVP_AUY922_1_11	LJP005_HA1E_24H-NVP-AUY922-1.11	LINCS_down_set	2.98328	8862	288	130	12
uploaded_gene_set	LINCS_UP_LJP005_A375_24H_PHA_665752_0_04	LINCS_UP_LJP005_A375_24H_PHA_665752_0_04	LJP005_A375_24H-PHA-665752-0.04	LINCS_up_set	2.98187	8967	301	77	9
uploaded_gene_set	LINCS_UP_LJP006_HS578T_24H_QL_X_138_3_33	LINCS_UP_LJP006_HS578T_24H_QL_X_138_3_33	LJP006_HS578T_24H-QL-X-138-3.33	LINCS_up_set	2.98187	8967	301	77	9
uploaded_gene_set	LINCS_UP_LJP005_HT29_24H_GSK_1059615_3_33	LINCS_UP_LJP005_HT29_24H_GSK_1059615_3_33	LJP005_HT29_24H-GSK-1059615-3.33	LINCS_up_set	2.98173	8967	301	109	11
uploaded_gene_set	MSIG_38DA5CAF9B70E4CB9EA563D496655967	MSIG_38DA5CAF9B70E4CB9EA563D496655967	ZHENG_GLIOBLASTOMA_PLASTICITY_DN	msigdb_c2_cgp	2.9793	18021	498	58	7
uploaded_gene_set	LINCS_UP_LJP007_A375_24H_AZ_628_1_11	LINCS_UP_LJP007_A375_24H_AZ_628_1_11	LJP007_A375_24H-AZ-628-1.11	LINCS_up_set	2.97878	8967	301	180	15
uploaded_gene_set	MSIG_DA3EE8B4CC57A465A1B8FBF227EA2AF8	MSIG_DA3EE8B4CC57A465A1B8FBF227EA2AF8	MODULE_220	msigdb_c4_cm	2.97833	8235	265	333	22
uploaded_gene_set	GO_0001666	GO:0001666	response to hypoxia	gene_ontology	2.97774	18682	489	160	12
uploaded_gene_set	MSIG_14D56D8B6A0AD74697C199C23193AAB1	MSIG_14D56D8B6A0AD74697C199C23193AAB1	GSE33292_WT_VS_TCF1_KO_DN3_THYMOCYTE_UP	msigdb_c7_all	2.97621	17898	496	194	14
uploaded_gene_set	MSIG_5D3417FC2A9721B44EBF6B424CB68C24	MSIG_5D3417FC2A9721B44EBF6B424CB68C24	ACEVEDO_FGFR1_TARGETS_IN_PROSTATE_CANCER_MODEL_UP	msigdb_c2_cgp	2.9757	18021	498	286	18
uploaded_gene_set	LINCS_UP_LJP005_A375_24H_PD_0325901_3_33	LINCS_UP_LJP005_A375_24H_PD_0325901_3_33	LJP005_A375_24H-PD-0325901-3.33	LINCS_up_set	2.975	8967	301	199	16
uploaded_gene_set	PACO_VALIDATED_TARGETS_OF_C_MYC_TRANSCRIPTIONAL_REPRESSION	Validated targets of C-MYC transcriptional repression	PACO_VALIDATED_TARGETS_OF_C_MYC_TRANSCRIPTIONAL_REPRESSION	pathcom_pathway	2.97495	13402	408	53	7
uploaded_gene_set	GO_0048839	GO:0048839	inner ear development	gene_ontology	2.9712	18682	489	45	6
uploaded_gene_set	MSIG_0CA96564F1CACE02A847B0243F8614C2	MSIG_0CA96564F1CACE02A847B0243F8614C2	DACOSTA_UV_RESPONSE_VIA_ERCC3_COMMON_UP	msigdb_c2_cgp	2.97045	18021	498	75	8
uploaded_gene_set	LINCS_DN_CPC015_A549_24H_SILDENAFIL_CITRATE_10_0	LINCS_DN_CPC015_A549_24H_SILDENAFIL_CITRATE_10_0	CPC015_A549_24H-sildenafil_citrate-10.0	LINCS_down_set	2.96988	8862	288	50	7
uploaded_gene_set	LINCS_DN_LJP005_SKBR3_24H_SB590885_3_33	LINCS_DN_LJP005_SKBR3_24H_SB590885_3_33	LJP005_SKBR3_24H-SB590885-3.33	LINCS_down_set	2.96988	8862	288	50	7
uploaded_gene_set	LINCS_DN_LJP005_SKBR3_3H_ROSCOVITINE_3_33	LINCS_DN_LJP005_SKBR3_3H_ROSCOVITINE_3_33	LJP005_SKBR3_3H-roscovitine-3.33	LINCS_down_set	2.96988	8862	288	50	7
uploaded_gene_set	LINCS_DN_LJP007_HA1E_24H_ALW_II_49_7_10	LINCS_DN_LJP007_HA1E_24H_ALW_II_49_7_10	LJP007_HA1E_24H-ALW-II-49-7-10	LINCS_down_set	2.96988	8862	288	50	7
uploaded_gene_set	LINCS_DN_LJP007_HT29_24H_DASATINIB_0_37	LINCS_DN_LJP007_HT29_24H_DASATINIB_0_37	LJP007_HT29_24H-dasatinib-0.37	LINCS_down_set	2.96988	8862	288	50	7
uploaded_gene_set	LINCS_DN_LJP009_MCF7_24H_SARACATINIB_1_11	LINCS_DN_LJP009_MCF7_24H_SARACATINIB_1_11	LJP009_MCF7_24H-saracatinib-1.11	LINCS_down_set	2.96988	8862	288	50	7
uploaded_gene_set	LINCS_DN_LJP006_HME1_24H_KIN001_043_0_12	LINCS_DN_LJP006_HME1_24H_KIN001_043_0_12	LJP006_HME1_24H-KIN001-043-0.12	LINCS_down_set	2.96911	8862	288	96	10
uploaded_gene_set	LINCS_DN_LJP007_HA1E_24H_HG_14_10_04_10	LINCS_DN_LJP007_HA1E_24H_HG_14_10_04_10	LJP007_HA1E_24H-HG-14-10-04-10	LINCS_down_set	2.96911	8862	288	96	10
uploaded_gene_set	LINCS_UP_LJP005_BT20_24H_NVP_BEZ235_1_11	LINCS_UP_LJP005_BT20_24H_NVP_BEZ235_1_11	LJP005_BT20_24H-NVP-BEZ235-1.11	LINCS_up_set	2.9691	8967	301	93	10
uploaded_gene_set	LINCS_UP_LJP005_MCF7_24H_WZ_3105_0_37	LINCS_UP_LJP005_MCF7_24H_WZ_3105_0_37	LJP005_MCF7_24H-WZ-3105-0.37	LINCS_up_set	2.9691	8967	301	93	10
uploaded_gene_set	LINCS_UP_LJP006_A375_24H_LINIFANIB_10	LINCS_UP_LJP006_A375_24H_LINIFANIB_10	LJP006_A375_24H-linifanib-10	LINCS_up_set	2.9691	8967	301	93	10
uploaded_gene_set	LINCS_UP_LJP006_SKBR3_24H_WYE_125132_0_37	LINCS_UP_LJP006_SKBR3_24H_WYE_125132_0_37	LJP006_SKBR3_24H-WYE-125132-0.37	LINCS_up_set	2.9691	8967	301	93	10
uploaded_gene_set	LINCS_UP_LJP005_MCF10A_24H_AZD_8330_0_12	LINCS_UP_LJP005_MCF10A_24H_AZD_8330_0_12	LJP005_MCF10A_24H-AZD-8330-0.12	LINCS_up_set	2.96736	8967	301	162	14
uploaded_gene_set	LINCS_UP_LJP006_A375_24H_GEFITINIB_3_33	LINCS_UP_LJP006_A375_24H_GEFITINIB_3_33	LJP006_A375_24H-gefitinib-3.33	LINCS_up_set	2.96736	8967	301	162	14
uploaded_gene_set	LINCS_UP_LJP009_MCF7_24H_TANESPIMYCIN_10	LINCS_UP_LJP009_MCF7_24H_TANESPIMYCIN_10	LJP009_MCF7_24H-tanespimycin-10	LINCS_up_set	2.96736	8967	301	162	14
uploaded_gene_set	LINCS_UP_LJP006_HME1_24H_PD_0325901_0_37	LINCS_UP_LJP006_HME1_24H_PD_0325901_0_37	LJP006_HME1_24H-PD-0325901-0.37	LINCS_up_set	2.96663	8967	301	144	13
uploaded_gene_set	LINCS_UP_LJP008_HEPG2_24H_CGK_733_10	LINCS_UP_LJP008_HEPG2_24H_CGK_733_10	LJP008_HEPG2_24H-CGK-733-10	LINCS_up_set	2.96663	8967	301	144	13
uploaded_gene_set	MSIG_18C598034BC29B3D6A52346E937B6C44	MSIG_18C598034BC29B3D6A52346E937B6C44	WOTTON_RUNX_TARGETS_DN	msigdb_c2_cgp	2.96524	18021	498	29	5
uploaded_gene_set	MSIG_8025DA7B3355EE835C5A87D702F93D65	MSIG_8025DA7B3355EE835C5A87D702F93D65	PEDERSEN_METASTASIS_BY_ERBB2_ISOFORM_6	msigdb_c2_cgp	2.96524	18021	498	29	5
uploaded_gene_set	LINCS_DN_LJP006_MCF10A_3H_HG_5_88_01_10	LINCS_DN_LJP006_MCF10A_3H_HG_5_88_01_10	LJP006_MCF10A_3H-HG-5-88-01-10	LINCS_down_set	2.96283	8862	288	25	5
uploaded_gene_set	LINCS_DN_LJP008_HT29_24H_I_BET_0_12	LINCS_DN_LJP008_HT29_24H_I_BET_0_12	LJP008_HT29_24H-I-BET-0.12	LINCS_down_set	2.96283	8862	288	25	5
uploaded_gene_set	MSIG_C3ACD6B1778F7DA5604138DBE17036CD	MSIG_C3ACD6B1778F7DA5604138DBE17036CD	GSE26488_WT_VS_HDAC7_KO_DOUBLE_POSITIVE_THYMOCYTE_DN	msigdb_c7_all	2.96222	17898	496	173	13
uploaded_gene_set	LINCS_DN_LJP005_HEPG2_24H_PD_184352_0_04	LINCS_DN_LJP005_HEPG2_24H_PD_184352_0_04	LJP005_HEPG2_24H-PD-184352-0.04	LINCS_down_set	2.96104	8862	288	80	9
uploaded_gene_set	LINCS_DN_LJP006_HA1E_24H_TORIN_1_0_04	LINCS_DN_LJP006_HA1E_24H_TORIN_1_0_04	LJP006_HA1E_24H-torin-1-0.04	LINCS_down_set	2.96104	8862	288	80	9
uploaded_gene_set	LINCS_DN_LJP006_HEPG2_24H_SELUMETINIB_0_12	LINCS_DN_LJP006_HEPG2_24H_SELUMETINIB_0_12	LJP006_HEPG2_24H-selumetinib-0.12	LINCS_down_set	2.96104	8862	288	80	9
uploaded_gene_set	LINCS_DN_LJP006_HT29_24H_BI_2536_3_33	LINCS_DN_LJP006_HT29_24H_BI_2536_3_33	LJP006_HT29_24H-BI-2536-3.33	LINCS_down_set	2.95839	8862	288	149	13
uploaded_gene_set	MSIG_6EE7A9273EC67F0A2C7CEA196B038B4F	MSIG_6EE7A9273EC67F0A2C7CEA196B038B4F	ZUCCHI_METASTASIS_DN	msigdb_c2_cgp	2.9563	18021	498	43	6
uploaded_gene_set	LINCS_DN_LJP006_A549_24H_DASATINIB_10	LINCS_DN_LJP006_A549_24H_DASATINIB_10	LJP006_A549_24H-dasatinib-10	LINCS_down_set	2.95411	8862	288	37	6
uploaded_gene_set	LINCS_DN_LJP006_HCC515_24H_NVP_TAE684_0_12	LINCS_DN_LJP006_HCC515_24H_NVP_TAE684_0_12	LJP006_HCC515_24H-NVP-TAE684-0.12	LINCS_down_set	2.95411	8862	288	37	6
uploaded_gene_set	LINCS_DN_LJP006_LNCAP_3H_PF_562271_1_11	LINCS_DN_LJP006_LNCAP_3H_PF_562271_1_11	LJP006_LNCAP_3H-PF-562271-1.11	LINCS_down_set	2.95411	8862	288	37	6
uploaded_gene_set	LINCS_DN_LJP006_PC3_24H_BMS_387032_0_12	LINCS_DN_LJP006_PC3_24H_BMS_387032_0_12	LJP006_PC3_24H-BMS-387032-0.12	LINCS_down_set	2.95411	8862	288	37	6
uploaded_gene_set	LINCS_DN_LJP007_HCC515_24H_XMD_885_1_11	LINCS_DN_LJP007_HCC515_24H_XMD_885_1_11	LJP007_HCC515_24H-XMD-885-1.11	LINCS_down_set	2.95411	8862	288	37	6
uploaded_gene_set	LINCS_DN_LJP009_HA1E_24H_DABRAFENIB_1_11	LINCS_DN_LJP009_HA1E_24H_DABRAFENIB_1_11	LJP009_HA1E_24H-dabrafenib-1.11	LINCS_down_set	2.95411	8862	288	37	6
uploaded_gene_set	LINCS_DN_LJP008_HA1E_24H_I_BET_10	LINCS_DN_LJP008_HA1E_24H_I_BET_10	LJP008_HA1E_24H-I-BET-10	LINCS_down_set	2.95405	8862	288	131	12
uploaded_gene_set	MSIG_320638EEDC12101A186F2F223F711328	MSIG_320638EEDC12101A186F2F223F711328	HATADA_METHYLATED_IN_LUNG_CANCER_UP	msigdb_c2_cgp	2.95235	18021	498	385	22
uploaded_gene_set	LINCS_UP_LJP005_PC3_24H_NVP_BEZ235_0_04	LINCS_UP_LJP005_PC3_24H_NVP_BEZ235_0_04	LJP005_PC3_24H-NVP-BEZ235-0.04	LINCS_up_set	2.95031	8967	301	127	12
uploaded_gene_set	LINCS_UP_LJP006_LNCAP_24H_MITOXANTRONE_1_11	LINCS_UP_LJP006_LNCAP_24H_MITOXANTRONE_1_11	LJP006_LNCAP_24H-mitoxantrone-1.11	LINCS_up_set	2.95031	8967	301	127	12
uploaded_gene_set	LINCS_DN_LJP005_MDAMB231_24H_GDC_0980_0_37	LINCS_DN_LJP005_MDAMB231_24H_GDC_0980_0_37	LJP005_MDAMB231_24H-GDC-0980-0.37	LINCS_down_set	2.9497	8862	288	15	4
uploaded_gene_set	LINCS_DN_LJP006_BT20_3H_ZSTK_474_1_11	LINCS_DN_LJP006_BT20_3H_ZSTK_474_1_11	LJP006_BT20_3H-ZSTK-474-1.11	LINCS_down_set	2.9497	8862	288	15	4
uploaded_gene_set	LINCS_DN_LJP007_A549_24H_AST1306_3_33	LINCS_DN_LJP007_A549_24H_AST1306_3_33	LJP007_A549_24H-AST1306-3.33	LINCS_down_set	2.9497	8862	288	15	4
uploaded_gene_set	LINCS_UP_LJP005_A549_24H_NVP_AUY922_0_12	LINCS_UP_LJP005_A549_24H_NVP_AUY922_0_12	LJP005_A549_24H-NVP-AUY922-0.12	LINCS_up_set	2.94885	8967	301	110	11
uploaded_gene_set	LINCS_UP_LJP006_MCF10A_3H_GSK_2126458_1_11	LINCS_UP_LJP006_MCF10A_3H_GSK_2126458_1_11	LJP006_MCF10A_3H-GSK-2126458-1.11	LINCS_up_set	2.94885	8967	301	110	11
uploaded_gene_set	MSIG_31A316EECF0D40572399324D669177EF	MSIG_31A316EECF0D40572399324D669177EF	MODULE_2	msigdb_c4_cm	2.94653	8235	265	379	24
uploaded_gene_set	LINCS_UP_LJP005_HS578T_3H_GSK_1059615_1_11	LINCS_UP_LJP005_HS578T_3H_GSK_1059615_1_11	LJP005_HS578T_3H-GSK-1059615-1.11	LINCS_up_set	2.94595	8967	301	36	6
uploaded_gene_set	LINCS_UP_LJP006_SKBR3_3H_MK_2206_0_12	LINCS_UP_LJP006_SKBR3_3H_MK_2206_0_12	LJP006_SKBR3_3H-MK-2206-0.12	LINCS_up_set	2.94595	8967	301	36	6
uploaded_gene_set	LINCS_UP_LJP008_HT29_24H_ENTINOSTAT_0_12	LINCS_UP_LJP008_HT29_24H_ENTINOSTAT_0_12	LJP008_HT29_24H-entinostat-0.12	LINCS_up_set	2.94595	8967	301	36	6
uploaded_gene_set	PACO_V_GR_01	V$GR_01	PACO_V_GR_01	pathcom_pathway	2.94496	13402	408	69	8
uploaded_gene_set	LINCS_DN_LJP005_A375_24H_PF_477736_0_37	LINCS_DN_LJP005_A375_24H_PF_477736_0_37	LJP005_A375_24H-PF-477736-0.37	LINCS_down_set	2.94316	8862	288	65	8
uploaded_gene_set	LINCS_DN_LJP005_HS578T_3H_XMD16_144_10	LINCS_DN_LJP005_HS578T_3H_XMD16_144_10	LJP005_HS578T_3H-XMD16-144-10	LINCS_down_set	2.94316	8862	288	65	8
uploaded_gene_set	LINCS_DN_LJP006_HA1E_24H_XMD_1150_1_11	LINCS_DN_LJP006_HA1E_24H_XMD_1150_1_11	LJP006_HA1E_24H-XMD-1150-1.11	LINCS_down_set	2.94316	8862	288	65	8
uploaded_gene_set	LINCS_DN_LJP006_HS578T_3H_QL_X_138_10	LINCS_DN_LJP006_HS578T_3H_QL_X_138_10	LJP006_HS578T_3H-QL-X-138-10	LINCS_down_set	2.94316	8862	288	65	8
uploaded_gene_set	LINCS_DN_LJP006_MCF10A_3H_BMS_387032_0_37	LINCS_DN_LJP006_MCF10A_3H_BMS_387032_0_37	LJP006_MCF10A_3H-BMS-387032-0.37	LINCS_down_set	2.94316	8862	288	65	8
uploaded_gene_set	LINCS_UP_CPC014_HEPG2_6H_EI_293_10_0	LINCS_UP_CPC014_HEPG2_6H_EI_293_10_0	CPC014_HEPG2_6H-ei-293-10.0	LINCS_up_set	2.94266	8967	301	63	8
uploaded_gene_set	LINCS_UP_LJP006_A375_24H_GW_843682X_10	LINCS_UP_LJP006_A375_24H_GW_843682X_10	LJP006_A375_24H-GW-843682X-10	LINCS_up_set	2.94266	8967	301	63	8
uploaded_gene_set	LINCS_UP_LJP006_HME1_3H_NVP_TAE684_0_04	LINCS_UP_LJP006_HME1_3H_NVP_TAE684_0_04	LJP006_HME1_3H-NVP-TAE684-0.04	LINCS_up_set	2.94266	8967	301	63	8
uploaded_gene_set	LINCS_UP_LJP006_HS578T_24H_XMD11_85H_10	LINCS_UP_LJP006_HS578T_24H_XMD11_85H_10	LJP006_HS578T_24H-XMD11-85H-10	LINCS_up_set	2.94266	8967	301	63	8
uploaded_gene_set	LINCS_UP_LJP006_MCF7_3H_AZD_5438_1_11	LINCS_UP_LJP006_MCF7_3H_AZD_5438_1_11	LJP006_MCF7_3H-AZD-5438-1.11	LINCS_up_set	2.94266	8967	301	63	8
uploaded_gene_set	LINCS_UP_LJP009_A549_24H_PD_0325901_10	LINCS_UP_LJP009_A549_24H_PD_0325901_10	LJP009_A549_24H-PD-0325901-10	LINCS_up_set	2.94266	8967	301	63	8
uploaded_gene_set	LINCS_UP_LJP006_HS578T_24H_CGP_60474_10	LINCS_UP_LJP006_HS578T_24H_CGP_60474_10	LJP006_HS578T_24H-CGP-60474-10	LINCS_up_set	2.94139	8967	301	163	14
uploaded_gene_set	LINCS_UP_LJP005_HT29_24H_GSK_690693_3_33	LINCS_UP_LJP005_HT29_24H_GSK_690693_3_33	LJP005_HT29_24H-GSK-690693-3.33	LINCS_up_set	2.94132	8967	301	78	9
uploaded_gene_set	LINCS_UP_LJP006_A375_24H_DASATINIB_0_12	LINCS_UP_LJP006_A375_24H_DASATINIB_0_12	LJP006_A375_24H-dasatinib-0.12	LINCS_up_set	2.94132	8967	301	78	9
uploaded_gene_set	LINCS_UP_LJP006_HEPG2_24H_JNK_9L_10	LINCS_UP_LJP006_HEPG2_24H_JNK_9L_10	LJP006_HEPG2_24H-JNK-9L-10	LINCS_up_set	2.94132	8967	301	78	9
uploaded_gene_set	LINCS_UP_LJP006_LNCAP_24H_QL_XII_47_0_12	LINCS_UP_LJP006_LNCAP_24H_QL_XII_47_0_12	LJP006_LNCAP_24H-QL-XII-47-0.12	LINCS_up_set	2.94132	8967	301	78	9
uploaded_gene_set	LINCS_UP_LJP007_A375_24H_SB_216763_10	LINCS_UP_LJP007_A375_24H_SB_216763_10	LJP007_A375_24H-SB-216763-10	LINCS_up_set	2.94132	8967	301	78	9
uploaded_gene_set	LINCS_UP_LJP005_A375_24H_TWS_119_3_33	LINCS_UP_LJP005_A375_24H_TWS_119_3_33	LJP005_A375_24H-TWS-119-3.33	LINCS_up_set	2.94094	8967	301	49	7
uploaded_gene_set	LINCS_UP_LJP005_BT20_3H_PIK_93_10	LINCS_UP_LJP005_BT20_3H_PIK_93_10	LJP005_BT20_3H-PIK-93-10	LINCS_up_set	2.94094	8967	301	49	7
uploaded_gene_set	LINCS_UP_LJP005_HA1E_24H_GSK_1059615_0_37	LINCS_UP_LJP005_HA1E_24H_GSK_1059615_0_37	LJP005_HA1E_24H-GSK-1059615-0.37	LINCS_up_set	2.94094	8967	301	49	7
uploaded_gene_set	LINCS_UP_LJP005_MCF10A_3H_NERATINIB_0_04	LINCS_UP_LJP005_MCF10A_3H_NERATINIB_0_04	LJP005_MCF10A_3H-neratinib-0.04	LINCS_up_set	2.94094	8967	301	49	7
uploaded_gene_set	LINCS_UP_LJP005_MDAMB231_3H_WZ_3105_1_11	LINCS_UP_LJP005_MDAMB231_3H_WZ_3105_1_11	LJP005_MDAMB231_3H-WZ-3105-1.11	LINCS_up_set	2.94094	8967	301	49	7
uploaded_gene_set	LINCS_UP_LJP007_HCC515_24H_PD_0325901_0_37	LINCS_UP_LJP007_HCC515_24H_PD_0325901_0_37	LJP007_HCC515_24H-PD-0325901-0.37	LINCS_up_set	2.94094	8967	301	49	7
uploaded_gene_set	LINCS_UP_LJP007_HEPG2_24H_PD_0325901_0_12	LINCS_UP_LJP007_HEPG2_24H_PD_0325901_0_12	LJP007_HEPG2_24H-PD-0325901-0.12	LINCS_up_set	2.94094	8967	301	49	7
uploaded_gene_set	LINCS_UP_LJP008_MCF7_24H_SIROLIMUS_10	LINCS_UP_LJP008_MCF7_24H_SIROLIMUS_10	LJP008_MCF7_24H-sirolimus-10	LINCS_up_set	2.94094	8967	301	49	7
uploaded_gene_set	LINCS_DN_LJP006_HA1E_24H_BI_2536_0_04	LINCS_DN_LJP006_HA1E_24H_BI_2536_0_04	LJP006_HA1E_24H-BI-2536-0.04	LINCS_down_set	2.9351	8862	288	114	11
uploaded_gene_set	LINCS_DN_LJP006_HCC515_24H_KIN001_043_10	LINCS_DN_LJP006_HCC515_24H_KIN001_043_10	LJP006_HCC515_24H-KIN001-043-10	LINCS_down_set	2.9351	8862	288	114	11
uploaded_gene_set	GO_0015026	GO:0015026	coreceptor activity	gene_ontology	2.93365	18682	489	31	5
uploaded_gene_set	MSIG_2A41B0B92BADB756EF3907A7D40D2732	MSIG_2A41B0B92BADB756EF3907A7D40D2732	GSE7460_CD8_TCELL_VS_CD4_TCELL_ACT_UP	msigdb_c7_all	2.93338	17898	496	196	14
uploaded_gene_set	MSIG_3A885D9DE9B7B572C5D7FB508F27427D	MSIG_3A885D9DE9B7B572C5D7FB508F27427D	GSE39556_CD8A_DC_VS_NK_CELL_DN	msigdb_c7_all	2.93338	17898	496	196	14
uploaded_gene_set	MSIG_548EC7B4654A19E46B2A5F519C1085C2	MSIG_548EC7B4654A19E46B2A5F519C1085C2	GSE360_L_MAJOR_VS_B_MALAYI_LOW_DOSE_DC_UP	msigdb_c7_all	2.93338	17898	496	196	14
uploaded_gene_set	MSIG_685AF04470A719A849C6A57C20FFF3AC	MSIG_685AF04470A719A849C6A57C20FFF3AC	GSE24634_TREG_VS_TCONV_POST_DAY3_IL4_CONVERSION_DN	msigdb_c7_all	2.93338	17898	496	196	14
uploaded_gene_set	MSIG_6E0AF879C148BFF1C5584BC0FDE48250	MSIG_6E0AF879C148BFF1C5584BC0FDE48250	GSE32423_MEMORY_VS_NAIVE_CD8_TCELL_IL7_IL4_UP	msigdb_c7_all	2.93338	17898	496	196	14
uploaded_gene_set	LINCS_UP_LJP005_HCC515_24H_GELDANAMYCIN_3_33	LINCS_UP_LJP005_HCC515_24H_GELDANAMYCIN_3_33	LJP005_HCC515_24H-geldanamycin-3.33	LINCS_up_set	2.93305	8967	301	94	10
uploaded_gene_set	MSIG_E101F225CB79873A4A6272944B95836A	MSIG_E101F225CB79873A4A6272944B95836A	LINDVALL_IMMORTALIZED_BY_TERT_UP	msigdb_c2_cgp	2.93255	18021	498	76	8
uploaded_gene_set	LINCS_DN_LJP006_HS578T_24H_AFATINIB_10	LINCS_DN_LJP006_HS578T_24H_AFATINIB_10	LJP006_HS578T_24H-afatinib-10	LINCS_down_set	2.93157	8862	288	150	13
uploaded_gene_set	MSIG_F679F0DCDBFC97979F47CDCFC77BBC6C	MSIG_F679F0DCDBFC97979F47CDCFC77BBC6C	MEISSNER_NPC_HCP_WITH_H3K4ME2	msigdb_c2_cgp	2.92811	18021	498	489	26
uploaded_gene_set	MSIG_CE5BA22CC3886C4D530ABFE2203DCD62	MSIG_CE5BA22CC3886C4D530ABFE2203DCD62	SENESE_HDAC1_TARGETS_DN	msigdb_c2_cgp	2.92669	18021	498	242	16
uploaded_gene_set	LINCS_DN_LJP005_A375_24H_NVP_AUY922_3_33	LINCS_DN_LJP005_A375_24H_NVP_AUY922_3_33	LJP005_A375_24H-NVP-AUY922-3.33	LINCS_down_set	2.92468	8862	288	169	14
uploaded_gene_set	MSIG_6AABAA3316E9B476D7C282F212811167	MSIG_6AABAA3316E9B476D7C282F212811167	PEREZ_TP53_AND_TP63_TARGETS	msigdb_c2_cgp	2.92359	18021	498	197	14
uploaded_gene_set	LINCS_DN_LJP006_HS578T_24H_MITOXANTRONE_1_11	LINCS_DN_LJP006_HS578T_24H_MITOXANTRONE_1_11	LJP006_HS578T_24H-mitoxantrone-1.11	LINCS_down_set	2.92216	8862	288	81	9
uploaded_gene_set	LINCS_UP_LJP006_MCF10A_24H_TORIN_1_1_11	LINCS_UP_LJP006_MCF10A_24H_TORIN_1_1_11	LJP006_MCF10A_24H-torin-1-1.11	LINCS_up_set	2.92049	8967	301	128	12
uploaded_gene_set	LINCS_DN_LJP007_PC3_24H_KW_2449_10	LINCS_DN_LJP007_PC3_24H_KW_2449_10	LJP007_PC3_24H-KW-2449-10	LINCS_down_set	2.91777	8862	288	51	7
uploaded_gene_set	LINCS_DN_LJP009_A375_24H_CC_401_3_33	LINCS_DN_LJP009_A375_24H_CC_401_3_33	LJP009_A375_24H-CC-401-3.33	LINCS_down_set	2.91777	8862	288	51	7
uploaded_gene_set	LINCS_UP_LJP005_HT29_24H_WH_4_025_1_11	LINCS_UP_LJP005_HT29_24H_WH_4_025_1_11	LJP005_HT29_24H-WH-4-025-1.11	LINCS_up_set	2.91639	8967	301	111	11
uploaded_gene_set	LINCS_UP_LJP005_MCF10A_24H_PD_184352_0_04	LINCS_UP_LJP005_MCF10A_24H_PD_184352_0_04	LJP005_MCF10A_24H-PD-184352-0.04	LINCS_up_set	2.91639	8967	301	111	11
uploaded_gene_set	LINCS_UP_LJP006_HME1_3H_QL_X_138_3_33	LINCS_UP_LJP006_HME1_3H_QL_X_138_3_33	LJP006_HME1_3H-QL-X-138-3.33	LINCS_up_set	2.91639	8967	301	111	11
uploaded_gene_set	PACO_V_FOXM1_01	V$FOXM1_01	PACO_V_FOXM1_01	pathcom_pathway	2.91597	13402	408	221	16
uploaded_gene_set	LINCS_UP_LJP005_HT29_24H_PD_0325901_0_12	LINCS_UP_LJP005_HT29_24H_PD_0325901_0_12	LJP005_HT29_24H-PD-0325901-0.12	LINCS_up_set	2.91566	8967	301	164	14
uploaded_gene_set	LINCS_UP_LJP006_HME1_24H_JNK_9L_3_33	LINCS_UP_LJP006_HME1_24H_JNK_9L_3_33	LJP006_HME1_24H-JNK-9L-3.33	LINCS_up_set	2.91566	8967	301	164	14
uploaded_gene_set	LINCS_UP_LJP006_HME1_24H_RADICICOL_10	LINCS_UP_LJP006_HME1_24H_RADICICOL_10	LJP006_HME1_24H-radicicol-10	LINCS_up_set	2.91566	8967	301	164	14
uploaded_gene_set	LINCS_UP_LJP006_MCF10A_24H_TORIN_1_0_37	LINCS_UP_LJP006_MCF10A_24H_TORIN_1_0_37	LJP006_MCF10A_24H-torin-1-0.37	LINCS_up_set	2.91566	8967	301	164	14
uploaded_gene_set	MSIG_C9444C5633F0429E2AA93E78C7FDD849	MSIG_C9444C5633F0429E2AA93E78C7FDD849	GSE7852_TREG_VS_TCONV_FAT_DN	msigdb_c7_all	2.91221	17898	496	197	14
uploaded_gene_set	PACO_ION_HOMEOSTASIS_SMOOTH_MUSCLE_CONTRACTION_STIMULI_SENSING_	Ion homeostasis;Smooth Muscle Contraction;Stimuli-sensing channels	PACO_ION_HOMEOSTASIS_SMOOTH_MUSCLE_CONTRACTION_STIMULI_SENSING_	pathcom_pathway	2.91192	13402	408	40	6
uploaded_gene_set	LINCS_UP_LJP006_A549_24H_JW_7_24_1_10	LINCS_UP_LJP006_A549_24H_JW_7_24_1_10	LJP006_A549_24H-JW-7-24-1-10	LINCS_up_set	2.9113	8967	301	146	13
uploaded_gene_set	LINCS_DN_LJP006_HA1E_24H_QL_XII_47_3_33	LINCS_DN_LJP006_HA1E_24H_QL_XII_47_3_33	LJP006_HA1E_24H-QL-XII-47-3.33	LINCS_down_set	2.90589	8862	288	189	15
uploaded_gene_set	LINCS_DN_LJP006_MDAMB231_3H_JNK_9L_10	LINCS_DN_LJP006_MDAMB231_3H_JNK_9L_10	LJP006_MDAMB231_3H-JNK-9L-10	LINCS_down_set	2.90501	8862	288	151	13
uploaded_gene_set	LINCS_DN_LJP006_HME1_24H_BI_2536_10	LINCS_DN_LJP006_HME1_24H_BI_2536_10	LJP006_HME1_24H-BI-2536-10	LINCS_down_set	2.90387	8862	288	115	11
uploaded_gene_set	PACO_V_EN1_01	V$EN1_01	PACO_V_EN1_01	pathcom_pathway	2.90303	13402	408	104	10
uploaded_gene_set	LINCS_UP_LJP005_BT20_24H_GSK_1059615_1_11	LINCS_UP_LJP005_BT20_24H_GSK_1059615_1_11	LJP005_BT20_24H-GSK-1059615-1.11	LINCS_up_set	2.90149	8967	301	79	9
uploaded_gene_set	LINCS_UP_LJP005_HS578T_24H_BUPARLISIB_3_33	LINCS_UP_LJP005_HS578T_24H_BUPARLISIB_3_33	LJP005_HS578T_24H-buparlisib-3.33	LINCS_up_set	2.90149	8967	301	79	9
uploaded_gene_set	LINCS_UP_LJP006_MDAMB231_24H_ZSTK_474_10	LINCS_UP_LJP006_MDAMB231_24H_ZSTK_474_10	LJP006_MDAMB231_24H-ZSTK-474-10	LINCS_up_set	2.90149	8967	301	79	9
uploaded_gene_set	LINCS_UP_LJP008_HEPG2_24H_SIROLIMUS_10	LINCS_UP_LJP008_HEPG2_24H_SIROLIMUS_10	LJP008_HEPG2_24H-sirolimus-10	LINCS_up_set	2.90149	8967	301	79	9
uploaded_gene_set	LINCS_DN_LJP006_HEPG2_24H_AS_605240_10	LINCS_DN_LJP006_HEPG2_24H_AS_605240_10	LJP006_HEPG2_24H-AS-605240-10	LINCS_down_set	2.89984	8862	288	98	10
uploaded_gene_set	LINCS_UP_LJP006_SKBR3_3H_AZD_8055_0_04	LINCS_UP_LJP006_SKBR3_3H_AZD_8055_0_04	LJP006_SKBR3_3H-AZD-8055-0.04	LINCS_up_set	2.89976	8967	301	25	5
uploaded_gene_set	LINCS_UP_LJP007_HCC515_24H_IDELALISIB_3_33	LINCS_UP_LJP007_HCC515_24H_IDELALISIB_3_33	LJP007_HCC515_24H-idelalisib-3.33	LINCS_up_set	2.89976	8967	301	25	5
uploaded_gene_set	LINCS_UP_LJP007_HEPG2_24H_TIVANTINIB_1_11	LINCS_UP_LJP007_HEPG2_24H_TIVANTINIB_1_11	LJP007_HEPG2_24H-tivantinib-1.11	LINCS_up_set	2.89976	8967	301	25	5
uploaded_gene_set	PACO_TGTTTGY_V_HNF3_Q6	TGTTTGY_V$HNF3_Q6	PACO_TGTTTGY_V_HNF3_Q6	pathcom_pathway	2.89971	13402	408	569	31
uploaded_gene_set	LINCS_DN_LJP005_HA1E_24H_NERATINIB_3_33	LINCS_DN_LJP005_HA1E_24H_NERATINIB_3_33	LJP005_HA1E_24H-neratinib-3.33	LINCS_down_set	2.8992	8862	288	66	8
uploaded_gene_set	LINCS_DN_LJP005_HA1E_24H_PF_477736_3_33	LINCS_DN_LJP005_HA1E_24H_PF_477736_3_33	LJP005_HA1E_24H-PF-477736-3.33	LINCS_down_set	2.8992	8862	288	66	8
uploaded_gene_set	LINCS_DN_LJP005_HS578T_24H_PELITINIB_3_33	LINCS_DN_LJP005_HS578T_24H_PELITINIB_3_33	LJP005_HS578T_24H-pelitinib-3.33	LINCS_down_set	2.8992	8862	288	66	8
uploaded_gene_set	LINCS_DN_LJP005_HS578T_24H_SB590885_3_33	LINCS_DN_LJP005_HS578T_24H_SB590885_3_33	LJP005_HS578T_24H-SB590885-3.33	LINCS_down_set	2.8992	8862	288	66	8
uploaded_gene_set	LINCS_DN_LJP005_SKBR3_24H_RADICICOL_0_04	LINCS_DN_LJP005_SKBR3_24H_RADICICOL_0_04	LJP005_SKBR3_24H-radicicol-0.04	LINCS_down_set	2.8992	8862	288	66	8
uploaded_gene_set	LINCS_DN_LJP006_MCF10A_3H_AZD_5438_0_37	LINCS_DN_LJP006_MCF10A_3H_AZD_5438_0_37	LJP006_MCF10A_3H-AZD-5438-0.37	LINCS_down_set	2.8992	8862	288	66	8
uploaded_gene_set	LINCS_DN_LJP009_HA1E_24H_PF_3758309_1_11	LINCS_DN_LJP009_HA1E_24H_PF_3758309_1_11	LJP009_HA1E_24H-PF-3758309-1.11	LINCS_down_set	2.8992	8862	288	66	8
uploaded_gene_set	LINCS_UP_LJP006_HME1_24H_AFATINIB_0_37	LINCS_UP_LJP006_HME1_24H_AFATINIB_0_37	LJP006_HME1_24H-afatinib-0.37	LINCS_up_set	2.89753	8967	301	95	10
uploaded_gene_set	LINCS_UP_LJP006_BT20_3H_AZD_8055_3_33	LINCS_UP_LJP006_BT20_3H_AZD_8055_3_33	LJP006_BT20_3H-AZD-8055-3.33	LINCS_up_set	2.89725	8967	301	15	4
uploaded_gene_set	LINCS_UP_LJP005_HS578T_24H_BYL719_3_33	LINCS_UP_LJP005_HS578T_24H_BYL719_3_33	LJP005_HS578T_24H-BYL719-3.33	LINCS_up_set	2.89724	8967	301	64	8
uploaded_gene_set	LINCS_UP_LJP006_BT20_24H_PD_0325901_1_11	LINCS_UP_LJP006_BT20_24H_PD_0325901_1_11	LJP006_BT20_24H-PD-0325901-1.11	LINCS_up_set	2.89724	8967	301	64	8
uploaded_gene_set	LINCS_UP_LJP006_BT20_24H_SIROLIMUS_0_37	LINCS_UP_LJP006_BT20_24H_SIROLIMUS_0_37	LJP006_BT20_24H-sirolimus-0.37	LINCS_up_set	2.89724	8967	301	64	8
uploaded_gene_set	LINCS_UP_LJP006_SKBR3_24H_AZD_7762_1_11	LINCS_UP_LJP006_SKBR3_24H_AZD_7762_1_11	LJP006_SKBR3_24H-AZD-7762-1.11	LINCS_up_set	2.89724	8967	301	64	8
uploaded_gene_set	LINCS_UP_LJP009_A375_24H_GDC_0879_0_37	LINCS_UP_LJP009_A375_24H_GDC_0879_0_37	LJP009_A375_24H-GDC-0879-0.37	LINCS_up_set	2.89724	8967	301	64	8
uploaded_gene_set	LINCS_DN_LJP005_HA1E_24H_TORIN_2_10	LINCS_DN_LJP005_HA1E_24H_TORIN_2_10	LJP005_HA1E_24H-torin-2-10	LINCS_down_set	2.89658	8862	288	133	12
uploaded_gene_set	MSIG_439814EF2C5259052B54E1AB16CA7412	MSIG_439814EF2C5259052B54E1AB16CA7412	GSE26928_EFF_MEM_VS_CENTR_MEM_CD4_TCELL_UP	msigdb_c7_all	2.89407	17898	496	176	13
uploaded_gene_set	MSIG_EADC09D8EA78A0464BE0FF7D3EA13E05	MSIG_EADC09D8EA78A0464BE0FF7D3EA13E05	GSE21360_TERTIARY_VS_QUATERNARY_MEMORY_CD8_TCELL_DN	msigdb_c7_all	2.89407	17898	496	176	13
uploaded_gene_set	LINCS_DN_LJP005_BT20_24H_SB590885_3_33	LINCS_DN_LJP005_BT20_24H_SB590885_3_33	LJP005_BT20_24H-SB590885-3.33	LINCS_down_set	2.89129	8862	288	38	6
uploaded_gene_set	LINCS_DN_LJP006_A549_24H_PD_0325901_0_04	LINCS_DN_LJP006_A549_24H_PD_0325901_0_04	LJP006_A549_24H-PD-0325901-0.04	LINCS_down_set	2.89129	8862	288	38	6
uploaded_gene_set	LINCS_DN_LJP006_MCF7_3H_NVP_TAE684_10	LINCS_DN_LJP006_MCF7_3H_NVP_TAE684_10	LJP006_MCF7_3H-NVP-TAE684-10	LINCS_down_set	2.89129	8862	288	38	6
uploaded_gene_set	LINCS_DN_LJP007_HA1E_24H_BOSUTINIB_3_33	LINCS_DN_LJP007_HA1E_24H_BOSUTINIB_3_33	LJP007_HA1E_24H-bosutinib-3.33	LINCS_down_set	2.89129	8862	288	38	6
uploaded_gene_set	LINCS_DN_LJP009_HA1E_24H_QL_XI_92_0_37	LINCS_DN_LJP009_HA1E_24H_QL_XI_92_0_37	LJP009_HA1E_24H-QL-XI-92-0.37	LINCS_down_set	2.89129	8862	288	38	6
uploaded_gene_set	MSIG_8717C69479670CD22FC8FD4E5FB61616	MSIG_8717C69479670CD22FC8FD4E5FB61616	GSE43955_1H_VS_20H_ACT_CD4_TCELL_WITH_TGFB_IL6_DN	msigdb_c7_all	2.89122	17898	496	198	14
uploaded_gene_set	MSIG_FEDA95E26A3635B41EBBB2AEC91A61EC	MSIG_FEDA95E26A3635B41EBBB2AEC91A61EC	GSE31622_WT_VS_KLF3_KO_BCELL_UP	msigdb_c7_all	2.89122	17898	496	198	14
uploaded_gene_set	LINCS_UP_LJP005_HT29_24H_WZ_3105_1_11	LINCS_UP_LJP005_HT29_24H_WZ_3105_1_11	LJP005_HT29_24H-WZ-3105-1.11	LINCS_up_set	2.89101	8967	301	129	12
uploaded_gene_set	LINCS_UP_LJP005_HT29_24H_AZD_8330_0_37	LINCS_UP_LJP005_HT29_24H_AZD_8330_0_37	LJP005_HT29_24H-AZD-8330-0.37	LINCS_up_set	2.89018	8967	301	165	14
uploaded_gene_set	LINCS_UP_LJP005_MCF10A_24H_LDN_193189_3_33	LINCS_UP_LJP005_MCF10A_24H_LDN_193189_3_33	LJP005_MCF10A_24H-LDN-193189-3.33	LINCS_up_set	2.89018	8967	301	165	14
uploaded_gene_set	LINCS_UP_LJP006_A375_24H_AS_605240_0_12	LINCS_UP_LJP006_A375_24H_AS_605240_0_12	LJP006_A375_24H-AS-605240-0.12	LINCS_up_set	2.89018	8967	301	165	14
uploaded_gene_set	LINCS_UP_LJP006_MCF10A_3H_QL_X_138_3_33	LINCS_UP_LJP006_MCF10A_3H_QL_X_138_3_33	LJP006_MCF10A_3H-QL-X-138-3.33	LINCS_up_set	2.88785	8967	301	50	7
uploaded_gene_set	LINCS_UP_LJP006_SKBR3_3H_PI_103_0_37	LINCS_UP_LJP006_SKBR3_3H_PI_103_0_37	LJP006_SKBR3_3H-PI-103-0.37	LINCS_up_set	2.88785	8967	301	50	7
uploaded_gene_set	MSIG_E418E9172F7A865E2B1444632CBC709C	MSIG_E418E9172F7A865E2B1444632CBC709C	NIELSEN_GIST_VS_SYNOVIAL_SARCOMA_UP	msigdb_c2_cgp	2.88762	18021	498	18	4
uploaded_gene_set	LINCS_UP_LJP006_BT20_24H_ZSTK_474_3_33	LINCS_UP_LJP006_BT20_24H_ZSTK_474_3_33	LJP006_BT20_24H-ZSTK-474-3.33	LINCS_up_set	2.88436	8967	301	112	11
uploaded_gene_set	LINCS_UP_LJP006_HCC515_24H_CELASTROL_3_33	LINCS_UP_LJP006_HCC515_24H_CELASTROL_3_33	LJP006_HCC515_24H-celastrol-3.33	LINCS_up_set	2.88436	8967	301	112	11
uploaded_gene_set	LINCS_UP_LJP006_MCF10A_3H_CELASTROL_3_33	LINCS_UP_LJP006_MCF10A_3H_CELASTROL_3_33	LJP006_MCF10A_3H-celastrol-3.33	LINCS_up_set	2.88436	8967	301	112	11
uploaded_gene_set	LINCS_UP_LJP008_HEPG2_24H_MOCETINOSTAT_1_11	LINCS_UP_LJP008_HEPG2_24H_MOCETINOSTAT_1_11	LJP008_HEPG2_24H-mocetinostat-1.11	LINCS_up_set	2.88436	8967	301	112	11
uploaded_gene_set	LINCS_UP_LJP008_PC3_24H_ENTINOSTAT_0_37	LINCS_UP_LJP008_PC3_24H_ENTINOSTAT_0_37	LJP008_PC3_24H-entinostat-0.37	LINCS_up_set	2.88436	8967	301	112	11
uploaded_gene_set	LINCS_DN_LJP006_HEPG2_24H_QL_XII_47_10	LINCS_DN_LJP006_HEPG2_24H_QL_XII_47_10	LJP006_HEPG2_24H-QL-XII-47-10	LINCS_down_set	2.88394	8862	288	82	9
uploaded_gene_set	LINCS_DN_CPC008_HT29_6H_KUC104131_KUC104131N_10_0	LINCS_DN_CPC008_HT29_6H_KUC104131_KUC104131N_10_0	CPC008_HT29_6H-kuc104131_kuc104131n-10.0	LINCS_down_set	2.88162	8862	288	26	5
uploaded_gene_set	LINCS_DN_LJP005_A549_24H_NERATINIB_1_11	LINCS_DN_LJP005_A549_24H_NERATINIB_1_11	LJP005_A549_24H-neratinib-1.11	LINCS_down_set	2.88162	8862	288	26	5
uploaded_gene_set	LINCS_DN_LJP006_HA1E_24H_LINIFANIB_3_33	LINCS_DN_LJP006_HA1E_24H_LINIFANIB_3_33	LJP006_HA1E_24H-linifanib-3.33	LINCS_down_set	2.88162	8862	288	26	5
uploaded_gene_set	LINCS_DN_LJP009_MCF7_24H_OLAPARIB_0_04	LINCS_DN_LJP009_MCF7_24H_OLAPARIB_0_04	LJP009_MCF7_24H-olaparib-0.04	LINCS_down_set	2.88162	8862	288	26	5
uploaded_gene_set	LINCS_UP_LJP005_BT20_3H_DOVITINIB_1_11	LINCS_UP_LJP005_BT20_3H_DOVITINIB_1_11	LJP005_BT20_3H-dovitinib-1.11	LINCS_up_set	2.88132	8967	301	37	6
uploaded_gene_set	LINCS_UP_LJP005_MDAMB231_24H_WITHAFERIN_A_10	LINCS_UP_LJP005_MDAMB231_24H_WITHAFERIN_A_10	LJP005_MDAMB231_24H-withaferin-a-10	LINCS_up_set	2.88132	8967	301	37	6
uploaded_gene_set	LINCS_UP_LJP006_BT20_3H_MK_2206_3_33	LINCS_UP_LJP006_BT20_3H_MK_2206_3_33	LJP006_BT20_3H-MK-2206-3.33	LINCS_up_set	2.88132	8967	301	37	6
uploaded_gene_set	LINCS_UP_LJP006_HS578T_3H_PI_103_0_04	LINCS_UP_LJP006_HS578T_3H_PI_103_0_04	LJP006_HS578T_3H-PI-103-0.04	LINCS_up_set	2.88132	8967	301	37	6
uploaded_gene_set	LINCS_UP_LJP009_HA1E_24H_JNK_IN_5A_3_33	LINCS_UP_LJP009_HA1E_24H_JNK_IN_5A_3_33	LJP009_HA1E_24H-JNK-IN-5A-3.33	LINCS_up_set	2.88132	8967	301	37	6
uploaded_gene_set	GO_0043395	GO:0043395	heparan sulfate proteoglycan binding	gene_ontology	2.8812	18682	489	19	4
uploaded_gene_set	MSIG_1AA5228405029BC2C6A988BE40DBE937	MSIG_1AA5228405029BC2C6A988BE40DBE937	P53_DN.V1_DN	msigdb_c6_all	2.87766	10652	384	189	16
uploaded_gene_set	GO_0014701	GO:0014701	junctional sarcoplasmic reticulum membrane	gene_ontology	2.87585	18682	489	9	3
uploaded_gene_set	GO_0031301	GO:0031301	integral component of organelle membrane	gene_ontology	2.87585	18682	489	9	3
uploaded_gene_set	LINCS_DN_LJP006_HS578T_24H_QL_XII_47_3_33	LINCS_DN_LJP006_HS578T_24H_QL_XII_47_3_33	LJP006_HS578T_24H-QL-XII-47-3.33	LINCS_down_set	2.87543	8862	288	171	14
uploaded_gene_set	MSIG_FE6A129757844A0245FD19BEA110AAFA	MSIG_FE6A129757844A0245FD19BEA110AAFA	GAVIN_FOXP3_TARGETS_CLUSTER_P3	msigdb_c2_cgp	2.87316	18021	498	156	12
uploaded_gene_set	MSIG_10933E379EDC34757E60A84957FEE1A8	MSIG_10933E379EDC34757E60A84957FEE1A8	GSE19825_NAIVE_VS_IL2RAHIGH_DAY3_EFF_CD8_TCELL_UP	msigdb_c7_all	2.87038	17898	496	199	14
uploaded_gene_set	MSIG_4900C8509917AAB42F69CF2DA4A48E51	MSIG_4900C8509917AAB42F69CF2DA4A48E51	GSE7852_LN_VS_FAT_TCONV_DN	msigdb_c7_all	2.87038	17898	496	199	14
uploaded_gene_set	MSIG_57A9FD073CAF529B9625035F8C82C565	MSIG_57A9FD073CAF529B9625035F8C82C565	GSE6875_TCONV_VS_FOXP3_KO_TREG_DN	msigdb_c7_all	2.87038	17898	496	199	14
uploaded_gene_set	MSIG_6754ACCBF5561B6A2123370EB0DFFF81	MSIG_6754ACCBF5561B6A2123370EB0DFFF81	GSE32533_WT_VS_MIR17_KO_ACT_CD4_TCELL_UP	msigdb_c7_all	2.87038	17898	496	199	14
uploaded_gene_set	MSIG_E23B90588D9B0DD8BEEE58EC27D6E149	MSIG_E23B90588D9B0DD8BEEE58EC27D6E149	GSE17721_LPS_VS_POLYIC_2H_BMDC_UP	msigdb_c7_all	2.87038	17898	496	199	14
uploaded_gene_set	PACO_RGAGGAARY_V_PU1_Q6	RGAGGAARY_V$PU1_Q6	PACO_RGAGGAARY_V_PU1_Q6	pathcom_pathway	2.87029	13402	408	356	22
uploaded_gene_set	GO_0071773	GO:0071773	cellular response to BMP stimulus	gene_ontology	2.86919	18682	489	32	5
uploaded_gene_set	LINCS_DN_LJP007_HCC515_24H_SUTENT_10	LINCS_DN_LJP007_HCC515_24H_SUTENT_10	LJP007_HCC515_24H-sutent-10	LINCS_down_set	2.86833	8862	288	134	12
uploaded_gene_set	LINCS_DN_LJP005_MCF7_3H_TWS_119_10	LINCS_DN_LJP005_MCF7_3H_TWS_119_10	LJP005_MCF7_3H-TWS-119-10	LINCS_down_set	2.86698	8862	288	52	7
uploaded_gene_set	LINCS_DN_LJP006_SKBR3_3H_PI_103_0_04	LINCS_DN_LJP006_SKBR3_3H_PI_103_0_04	LJP006_SKBR3_3H-PI-103-0.04	LINCS_down_set	2.86698	8862	288	52	7
uploaded_gene_set	LINCS_DN_LJP009_HA1E_24H_JNK_IN_5A_1_11	LINCS_DN_LJP009_HA1E_24H_JNK_IN_5A_1_11	LJP009_HA1E_24H-JNK-IN-5A-1.11	LINCS_down_set	2.86698	8862	288	52	7
uploaded_gene_set	LINCS_DN_LJP006_A549_24H_BI_2536_0_12	LINCS_DN_LJP006_A549_24H_BI_2536_0_12	LJP006_A549_24H-BI-2536-0.12	LINCS_down_set	2.86595	8862	288	99	10
uploaded_gene_set	LINCS_UP_LJP006_MCF10A_24H_WZ_4_145_10	LINCS_UP_LJP006_MCF10A_24H_WZ_4_145_10	LJP006_MCF10A_24H-WZ-4-145-10	LINCS_up_set	2.86493	8967	301	166	14
uploaded_gene_set	LINCS_UP_LJP007_HEPG2_24H_SGI_1776_10	LINCS_UP_LJP007_HEPG2_24H_SGI_1776_10	LJP007_HEPG2_24H-SGI-1776-10	LINCS_up_set	2.86254	8967	301	96	10
uploaded_gene_set	LINCS_UP_LJP008_PC3_24H_TANESPIMYCIN_10	LINCS_UP_LJP008_PC3_24H_TANESPIMYCIN_10	LJP008_PC3_24H-tanespimycin-10	LINCS_up_set	2.86234	8967	301	80	9
uploaded_gene_set	LINCS_UP_LJP009_HEPG2_24H_REGORAFENIB_3_33	LINCS_UP_LJP009_HEPG2_24H_REGORAFENIB_3_33	LJP009_HEPG2_24H-regorafenib-3.33	LINCS_up_set	2.86234	8967	301	80	9
uploaded_gene_set	LINCS_UP_LJP006_MCF10A_24H_AZD_8055_0_37	LINCS_UP_LJP006_MCF10A_24H_AZD_8055_0_37	LJP006_MCF10A_24H-AZD-8055-0.37	LINCS_up_set	2.86188	8967	301	130	12
uploaded_gene_set	MSIG_19B341CBA11F8A146C67702BDF509C7B	MSIG_19B341CBA11F8A146C67702BDF509C7B	MCBRYAN_PUBERTAL_BREAST_4_5WK_UP	msigdb_c2_cgp	2.86052	18021	498	269	17
uploaded_gene_set	LINCS_DN_LJP006_BT20_24H_XMD11_85H_10	LINCS_DN_LJP006_BT20_24H_XMD11_85H_10	LJP006_BT20_24H-XMD11-85H-10	LINCS_down_set	2.85613	8862	288	67	8
uploaded_gene_set	PACO_CYSTEINE_AND_METHIONINE_METABOLISM_GLUTATHIONE_METABOLISM_	Cysteine and methionine metabolism;Glutathione metabolism;Glycine, serine and threonine metabolism;Metabolic pathways;Nitrogen metabolism	PACO_CYSTEINE_AND_METHIONINE_METABOLISM_GLUTATHIONE_METABOLISM_	pathcom_pathway	2.85409	13402	408	8	3
uploaded_gene_set	LINCS_UP_LJP006_HCC515_24H_GSK_1059615_10	LINCS_UP_LJP006_HCC515_24H_GSK_1059615_10	LJP006_HCC515_24H-GSK-1059615-10	LINCS_up_set	2.85277	8967	301	65	8
uploaded_gene_set	LINCS_UP_LJP006_HME1_3H_AT_7519_0_37	LINCS_UP_LJP006_HME1_3H_AT_7519_0_37	LJP006_HME1_3H-AT-7519-0.37	LINCS_up_set	2.85277	8967	301	65	8
uploaded_gene_set	LINCS_UP_LJP006_LNCAP_24H_BI_2536_0_37	LINCS_UP_LJP006_LNCAP_24H_BI_2536_0_37	LJP006_LNCAP_24H-BI-2536-0.37	LINCS_up_set	2.85277	8967	301	65	8
uploaded_gene_set	LINCS_UP_CPC013_HEPG2_6H_S1249_10_0	LINCS_UP_CPC013_HEPG2_6H_S1249_10_0	CPC013_HEPG2_6H-s1249-10.0	LINCS_up_set	2.85274	8967	301	113	11
uploaded_gene_set	LINCS_UP_LJP006_HS578T_24H_DASATINIB_1_11	LINCS_UP_LJP006_HS578T_24H_DASATINIB_1_11	LJP006_HS578T_24H-dasatinib-1.11	LINCS_up_set	2.85274	8967	301	113	11
uploaded_gene_set	MSIG_9376BE538FC633A1B14D7DD6EE24136C	MSIG_9376BE538FC633A1B14D7DD6EE24136C	MIKKELSEN_ES_ICP_WITH_H3K4ME3	msigdb_c2_cgp	2.85106	18021	498	711	34
uploaded_gene_set	MSIG_6B179EDDF441FAC61B55329378145823	MSIG_6B179EDDF441FAC61B55329378145823	GSE19923_HEB_KO_VS_HEB_AND_E2A_KO_DP_THYMOCYTE_DN	msigdb_c7_all	2.84971	17898	496	200	14
uploaded_gene_set	MSIG_915F2278E8AEE7B6F0128D163CB61501	MSIG_915F2278E8AEE7B6F0128D163CB61501	GSE17721_0.5H_VS_24H_CPG_BMDC_DN	msigdb_c7_all	2.84971	17898	496	200	14
uploaded_gene_set	MSIG_A97068D681961177BD3EAC6FCD511637	MSIG_A97068D681961177BD3EAC6FCD511637	GSE17721_4_VS_24H_CPG_BMDC_UP	msigdb_c7_all	2.84971	17898	496	200	14
uploaded_gene_set	MSIG_B7420D77899C1E02BD0BFD27F1590FD0	MSIG_B7420D77899C1E02BD0BFD27F1590FD0	GSE2405_S_AUREUS_VS_A_PHAGOCYTOPHILUM_NEUTROPHIL_UP	msigdb_c7_all	2.84971	17898	496	200	14
uploaded_gene_set	MSIG_C9F3F480B873B89489BF1C8FC0339729	MSIG_C9F3F480B873B89489BF1C8FC0339729	GSE39110_UNTREATED_VS_IL2_TREATED_CD8_TCELL_DAY6_POST_IMMUNIZATION_DN	msigdb_c7_all	2.84971	17898	496	200	14
uploaded_gene_set	MSIG_2674C208F4330E3FCA6C65EF72D85BB2	MSIG_2674C208F4330E3FCA6C65EF72D85BB2	GSE37301_MULTIPOTENT_PROGENITOR_VS_LYMPHOID_PRIMED_MPP_DN	msigdb_c7_all	2.84962	17898	496	178	13
uploaded_gene_set	LINCS_DN_LJP005_MCF10A_3H_PD_0325901_0_04	LINCS_DN_LJP005_MCF10A_3H_PD_0325901_0_04	LJP005_MCF10A_3H-PD-0325901-0.04	LINCS_down_set	2.84636	8862	288	83	9
uploaded_gene_set	LINCS_DN_LJP006_HME1_24H_ALVOCIDIB_3_33	LINCS_DN_LJP006_HME1_24H_ALVOCIDIB_3_33	LJP006_HME1_24H-alvocidib-3.33	LINCS_down_set	2.84636	8862	288	83	9
uploaded_gene_set	LINCS_DN_LJP005_HCC515_24H_PELITINIB_10	LINCS_DN_LJP005_HCC515_24H_PELITINIB_10	LJP005_HCC515_24H-pelitinib-10	LINCS_down_set	2.84258	8862	288	117	11
uploaded_gene_set	LINCS_DN_LJP006_MCF10A_3H_ALVOCIDIB_0_04	LINCS_DN_LJP006_MCF10A_3H_ALVOCIDIB_0_04	LJP006_MCF10A_3H-alvocidib-0.04	LINCS_down_set	2.84258	8862	288	117	11
uploaded_gene_set	PACO_V_EVI1_04	V$EVI1_04	PACO_V_EVI1_04	pathcom_pathway	2.8403	13402	408	163	13
uploaded_gene_set	MSIG_8EF08BF5263DDDDD73996E32AD6E7C6F	MSIG_8EF08BF5263DDDDD73996E32AD6E7C6F	GSE4590_PRE_BCELL_VS_LARGE_PRE_BCELL_UP	msigdb_c7_all	2.83918	17898	496	157	12
uploaded_gene_set	MSIG_36CC520C362169C70913D86A4957526D	MSIG_36CC520C362169C70913D86A4957526D	BERENJENO_TRANSFORMED_BY_RHOA_DN	msigdb_c2_cgp	2.83851	18021	498	393	22
uploaded_gene_set	LINCS_DN_LJP006_HME1_24H_SIROLIMUS_10	LINCS_DN_LJP006_HME1_24H_SIROLIMUS_10	LJP006_HME1_24H-sirolimus-10	LINCS_down_set	2.83718	8862	288	192	15
uploaded_gene_set	LINCS_UP_LJP005_MCF10A_3H_NERATINIB_10	LINCS_UP_LJP005_MCF10A_3H_NERATINIB_10	LJP005_MCF10A_3H-neratinib-10	LINCS_up_set	2.83615	8967	301	51	7
uploaded_gene_set	LINCS_UP_LJP006_A549_24H_NVP_TAE684_0_12	LINCS_UP_LJP006_A549_24H_NVP_TAE684_0_12	LJP006_A549_24H-NVP-TAE684-0.12	LINCS_up_set	2.83615	8967	301	51	7
uploaded_gene_set	LINCS_UP_LJP006_HME1_3H_AZD_8055_10	LINCS_UP_LJP006_HME1_3H_AZD_8055_10	LJP006_HME1_3H-AZD-8055-10	LINCS_up_set	2.83615	8967	301	51	7
uploaded_gene_set	LINCS_UP_LJP006_HME1_3H_ZSTK_474_3_33	LINCS_UP_LJP006_HME1_3H_ZSTK_474_3_33	LJP006_HME1_3H-ZSTK-474-3.33	LINCS_up_set	2.83615	8967	301	51	7
uploaded_gene_set	LINCS_UP_LJP006_MCF10A_3H_NVP_TAE684_0_12	LINCS_UP_LJP006_MCF10A_3H_NVP_TAE684_0_12	LJP006_MCF10A_3H-NVP-TAE684-0.12	LINCS_up_set	2.83615	8967	301	51	7
uploaded_gene_set	LINCS_UP_LJP006_MCF7_24H_BMS_387032_3_33	LINCS_UP_LJP006_MCF7_24H_BMS_387032_3_33	LJP006_MCF7_24H-BMS-387032-3.33	LINCS_up_set	2.83615	8967	301	51	7
uploaded_gene_set	LINCS_UP_LJP009_HCC515_24H_PD_0325901_0_12	LINCS_UP_LJP009_HCC515_24H_PD_0325901_0_12	LJP009_HCC515_24H-PD-0325901-0.12	LINCS_up_set	2.83615	8967	301	51	7
uploaded_gene_set	LINCS_DN_CPC012_PC3_24H_MLS_0435555_0001_10_0	LINCS_DN_CPC012_PC3_24H_MLS_0435555_0001_10_0	CPC012_PC3_24H-mls-0435555.0001-10.0	LINCS_down_set	2.83592	8862	288	16	4
uploaded_gene_set	LINCS_DN_LJP008_A375_24H_I_BET_0_12	LINCS_DN_LJP008_A375_24H_I_BET_0_12	LJP008_A375_24H-I-BET-0.12	LINCS_down_set	2.83592	8862	288	16	4
uploaded_gene_set	GO_0001822	GO:0001822	kidney development	gene_ontology	2.83194	18682	489	83	8
uploaded_gene_set	LINCS_DN_LJP005_HS578T_3H_GSK_1059615_1_11	LINCS_DN_LJP005_HS578T_3H_GSK_1059615_1_11	LJP005_HS578T_3H-GSK-1059615-1.11	LINCS_down_set	2.83055	8862	288	39	6
uploaded_gene_set	LINCS_DN_LJP007_A549_24H_PD_0325901_3_33	LINCS_DN_LJP007_A549_24H_PD_0325901_3_33	LJP007_A549_24H-PD-0325901-3.33	LINCS_down_set	2.83055	8862	288	39	6
uploaded_gene_set	LINCS_DN_LJP009_HCC515_24H_SARACATINIB_0_37	LINCS_DN_LJP009_HCC515_24H_SARACATINIB_0_37	LJP009_HCC515_24H-saracatinib-0.37	LINCS_down_set	2.83055	8862	288	39	6
uploaded_gene_set	LINCS_UP_LJP006_HS578T_24H_PHA_793887_10	LINCS_UP_LJP006_HS578T_24H_PHA_793887_10	LJP006_HS578T_24H-PHA-793887-10	LINCS_up_set	2.83044	8967	301	149	13
uploaded_gene_set	LINCS_UP_LJP005_HA1E_24H_NU_7441_10	LINCS_UP_LJP005_HA1E_24H_NU_7441_10	LJP005_HA1E_24H-NU-7441-10	LINCS_up_set	2.82807	8967	301	97	10
uploaded_gene_set	LINCS_UP_LJP005_HA1E_24H_PF_477736_3_33	LINCS_UP_LJP005_HA1E_24H_PF_477736_3_33	LJP005_HA1E_24H-PF-477736-3.33	LINCS_up_set	2.82807	8967	301	97	10
uploaded_gene_set	LINCS_UP_LJP006_BT20_24H_PI_103_0_37	LINCS_UP_LJP006_BT20_24H_PI_103_0_37	LJP006_BT20_24H-PI-103-0.37	LINCS_up_set	2.82807	8967	301	97	10
uploaded_gene_set	MSIG_4A4834B24A6D170663C9AB01309D8772	MSIG_4A4834B24A6D170663C9AB01309D8772	GSE17974_0H_VS_6H_IN_VITRO_ACT_CD4_TCELL_UP	msigdb_c7_all	2.82767	17898	496	179	13
uploaded_gene_set	MSIG_6ABF64B6816CFB357568E775790A1E4F	MSIG_6ABF64B6816CFB357568E775790A1E4F	VART_KSHV_INFECTION_ANGIOGENIC_MARKERS_DN	msigdb_c2_cgp	2.82711	18021	498	137	11
uploaded_gene_set	LINCS_UP_LJP005_HS578T_3H_XMD16_144_10	LINCS_UP_LJP005_HS578T_3H_XMD16_144_10	LJP005_HS578T_3H-XMD16-144-10	LINCS_up_set	2.82388	8967	301	81	9
uploaded_gene_set	LINCS_UP_LJP005_PC3_24H_NVP_AUY922_0_12	LINCS_UP_LJP005_PC3_24H_NVP_AUY922_0_12	LJP005_PC3_24H-NVP-AUY922-0.12	LINCS_up_set	2.82388	8967	301	81	9
uploaded_gene_set	LINCS_UP_LJP006_HA1E_24H_DASATINIB_0_04	LINCS_UP_LJP006_HA1E_24H_DASATINIB_0_04	LJP006_HA1E_24H-dasatinib-0.04	LINCS_up_set	2.82388	8967	301	81	9
uploaded_gene_set	LINCS_UP_LJP006_HS578T_3H_ALVOCIDIB_0_12	LINCS_UP_LJP006_HS578T_3H_ALVOCIDIB_0_12	LJP006_HS578T_3H-alvocidib-0.12	LINCS_up_set	2.82388	8967	301	81	9
uploaded_gene_set	LINCS_UP_LJP006_PC3_24H_AFATINIB_10	LINCS_UP_LJP006_PC3_24H_AFATINIB_10	LJP006_PC3_24H-afatinib-10	LINCS_up_set	2.82388	8967	301	81	9
uploaded_gene_set	LINCS_UP_LJP005_HEPG2_24H_TORIN_2_1_11	LINCS_UP_LJP005_HEPG2_24H_TORIN_2_1_11	LJP005_HEPG2_24H-torin-2-1.11	LINCS_up_set	2.82153	8967	301	114	11
uploaded_gene_set	LINCS_UP_LJP006_LNCAP_24H_ALVOCIDIB_10	LINCS_UP_LJP006_LNCAP_24H_ALVOCIDIB_10	LJP006_LNCAP_24H-alvocidib-10	LINCS_up_set	2.82153	8967	301	114	11
uploaded_gene_set	LINCS_UP_LJP009_PC3_24H_GSK_1059615_3_33	LINCS_UP_LJP009_PC3_24H_GSK_1059615_3_33	LJP009_PC3_24H-GSK-1059615-3.33	LINCS_up_set	2.82153	8967	301	114	11
uploaded_gene_set	LINCS_UP_CPC007_MCF7_24H_STOCK2S_51049_10_0	LINCS_UP_CPC007_MCF7_24H_STOCK2S_51049_10_0	CPC007_MCF7_24H-stock2s-51049-10.0	LINCS_up_set	2.81894	8967	301	26	5
uploaded_gene_set	LINCS_UP_LJP005_SKBR3_3H_BX_912_1_11	LINCS_UP_LJP005_SKBR3_3H_BX_912_1_11	LJP005_SKBR3_3H-BX-912-1.11	LINCS_up_set	2.81894	8967	301	26	5
uploaded_gene_set	LINCS_UP_LJP007_MCF7_24H_AMUVATINIB_3_33	LINCS_UP_LJP007_MCF7_24H_AMUVATINIB_3_33	LJP007_MCF7_24H-amuvatinib-3.33	LINCS_up_set	2.81894	8967	301	26	5
uploaded_gene_set	LINCS_UP_LJP005_MCF10A_3H_LINSITINIB_0_37	LINCS_UP_LJP005_MCF10A_3H_LINSITINIB_0_37	LJP005_MCF10A_3H-linsitinib-0.37	LINCS_up_set	2.8189	8967	301	38	6
uploaded_gene_set	LINCS_UP_LJP005_PC3_24H_NILOTINIB_3_33	LINCS_UP_LJP005_PC3_24H_NILOTINIB_3_33	LJP005_PC3_24H-nilotinib-3.33	LINCS_up_set	2.8189	8967	301	38	6
uploaded_gene_set	LINCS_UP_LJP007_MCF7_24H_HG_14_10_04_0_37	LINCS_UP_LJP007_MCF7_24H_HG_14_10_04_0_37	LJP007_MCF7_24H-HG-14-10-04-0.37	LINCS_up_set	2.8189	8967	301	38	6
uploaded_gene_set	LINCS_DN_LJP006_A549_24H_SARACATINIB_10	LINCS_DN_LJP006_A549_24H_SARACATINIB_10	LJP006_A549_24H-saracatinib-10	LINCS_down_set	2.81747	8862	288	53	7
uploaded_gene_set	LINCS_DN_LJP007_HEPG2_24H_PD_0325901_0_37	LINCS_DN_LJP007_HEPG2_24H_PD_0325901_0_37	LJP007_HEPG2_24H-PD-0325901-0.37	LINCS_down_set	2.81747	8862	288	53	7
uploaded_gene_set	MSIG_E75E26872C79564F1499F00ACC0A5BBD	MSIG_E75E26872C79564F1499F00ACC0A5BBD	OKUMURA_INFLAMMATORY_RESPONSE_LPS	msigdb_c2_cgp	2.81661	18021	498	180	13
uploaded_gene_set	PACO_V_STAT5A_04	V$STAT5A_04	PACO_V_STAT5A_04	pathcom_pathway	2.81627	13402	408	164	13
uploaded_gene_set	LINCS_DN_LJP005_A549_24H_WZ_3105_1_11	LINCS_DN_LJP005_A549_24H_WZ_3105_1_11	LJP005_A549_24H-WZ-3105-1.11	LINCS_down_set	2.81391	8862	288	68	8
uploaded_gene_set	LINCS_DN_LJP006_HCC515_24H_JNK_9L_3_33	LINCS_DN_LJP006_HCC515_24H_JNK_9L_3_33	LJP006_HCC515_24H-JNK-9L-3.33	LINCS_down_set	2.81251	8862	288	118	11
uploaded_gene_set	LINCS_DN_LJP006_HA1E_24H_XMD_1150_3_33	LINCS_DN_LJP006_HA1E_24H_XMD_1150_3_33	LJP006_HA1E_24H-XMD-1150-3.33	LINCS_down_set	2.8094	8862	288	84	9
uploaded_gene_set	LINCS_DN_LJP006_HME1_24H_AZD_5438_0_37	LINCS_DN_LJP006_HME1_24H_AZD_5438_0_37	LJP006_HME1_24H-AZD-5438-0.37	LINCS_down_set	2.8094	8862	288	84	9
uploaded_gene_set	LINCS_DN_LJP008_HCC515_24H_AZACITIDINE_3_33	LINCS_DN_LJP008_HCC515_24H_AZACITIDINE_3_33	LJP008_HCC515_24H-azacitidine-3.33	LINCS_down_set	2.8094	8862	288	84	9
uploaded_gene_set	LINCS_DN_LJP009_A375_24H_ON_01910_0_37	LINCS_DN_LJP009_A375_24H_ON_01910_0_37	LJP009_A375_24H-ON-01910-0.37	LINCS_down_set	2.8094	8862	288	84	9
uploaded_gene_set	LINCS_DN_LJP009_HA1E_24H_SYK_INHIBITOR_1_11	LINCS_DN_LJP009_HA1E_24H_SYK_INHIBITOR_1_11	LJP009_HA1E_24H-SYK-inhibitor-1.11	LINCS_down_set	2.8094	8862	288	84	9
uploaded_gene_set	LINCS_DN_LJP009_PC3_24H_ON_01910_3_33	LINCS_DN_LJP009_PC3_24H_ON_01910_3_33	LJP009_PC3_24H-ON-01910-3.33	LINCS_down_set	2.8094	8862	288	84	9
uploaded_gene_set	LINCS_UP_LJP005_A375_24H_DASATINIB_0_37	LINCS_UP_LJP005_A375_24H_DASATINIB_0_37	LJP005_A375_24H-dasatinib-0.37	LINCS_up_set	2.80922	8967	301	66	8
uploaded_gene_set	LINCS_UP_LJP005_BT20_24H_BUPARLISIB_10	LINCS_UP_LJP005_BT20_24H_BUPARLISIB_10	LJP005_BT20_24H-buparlisib-10	LINCS_up_set	2.80922	8967	301	66	8
uploaded_gene_set	LINCS_UP_LJP005_HA1E_24H_NVP_AUY922_0_12	LINCS_UP_LJP005_HA1E_24H_NVP_AUY922_0_12	LJP005_HA1E_24H-NVP-AUY922-0.12	LINCS_up_set	2.80922	8967	301	66	8
uploaded_gene_set	LINCS_UP_LJP005_HT29_24H_PIK_93_10	LINCS_UP_LJP005_HT29_24H_PIK_93_10	LJP005_HT29_24H-PIK-93-10	LINCS_up_set	2.80922	8967	301	66	8
uploaded_gene_set	LINCS_UP_LJP008_HEPG2_24H_BELINOSTAT_0_12	LINCS_UP_LJP008_HEPG2_24H_BELINOSTAT_0_12	LJP008_HEPG2_24H-belinostat-0.12	LINCS_up_set	2.80922	8967	301	66	8
uploaded_gene_set	HPO_AUTOSOMAL_DOMINANT_INHERITANCE__HP_0000006_	HPO_AUTOSOMAL_DOMINANT_INHERITANCE__HP_0000006_	Autosomal dominant inheritance (HP:0000006)	enrichr_phenotype_signature	2.80799	7452	260	1118	57
uploaded_gene_set	MSIG_1FEAC9D81D425E537BAA44DC1CFFB7CC	MSIG_1FEAC9D81D425E537BAA44DC1CFFB7CC	RAFFEL_VEGFA_TARGETS_UP	msigdb_c2_cgp	2.80798	18021	498	9	3
uploaded_gene_set	MSIG_2257114AE65E8CFDF9F616B287F6C62B	MSIG_2257114AE65E8CFDF9F616B287F6C62B	BURTON_ADIPOGENESIS_PEAK_AT_0HR	msigdb_c2_cgp	2.80668	18021	498	62	7
uploaded_gene_set	LINCS_UP_LJP005_HT29_24H_GELDANAMYCIN_1_11	LINCS_UP_LJP005_HT29_24H_GELDANAMYCIN_1_11	LJP005_HT29_24H-geldanamycin-1.11	LINCS_up_set	2.8046	8967	301	132	12
uploaded_gene_set	LINCS_UP_LJP005_MCF10A_24H_PD_184352_0_37	LINCS_UP_LJP005_MCF10A_24H_PD_184352_0_37	LJP005_MCF10A_24H-PD-184352-0.37	LINCS_up_set	2.8046	8967	301	132	12
uploaded_gene_set	LINCS_DN_LJP006_LNCAP_3H_PHA_793887_0_37	LINCS_DN_LJP006_LNCAP_3H_PHA_793887_0_37	LJP006_LNCAP_3H-PHA-793887-0.37	LINCS_down_set	2.80422	8862	288	27	5
uploaded_gene_set	LINCS_DN_LJP006_MCF7_3H_SIROLIMUS_10	LINCS_DN_LJP006_MCF7_3H_SIROLIMUS_10	LJP006_MCF7_3H-sirolimus-10	LINCS_down_set	2.80422	8862	288	27	5
uploaded_gene_set	LINCS_DN_LJP007_HA1E_24H_HG_9_91_01_1_11	LINCS_DN_LJP007_HA1E_24H_HG_9_91_01_1_11	LJP007_HA1E_24H-HG-9-91-01-1.11	LINCS_down_set	2.80422	8862	288	27	5
uploaded_gene_set	LINCS_DN_LJP007_HEPG2_24H_QUIZARTINIB_10	LINCS_DN_LJP007_HEPG2_24H_QUIZARTINIB_10	LJP007_HEPG2_24H-quizartinib-10	LINCS_down_set	2.80422	8862	288	27	5
uploaded_gene_set	LINCS_UP_LJP006_BT20_24H_PI_103_10	LINCS_UP_LJP006_BT20_24H_PI_103_10	LJP006_BT20_24H-PI-103-10	LINCS_up_set	2.80404	8967	301	150	13
uploaded_gene_set	LINCS_UP_LJP006_HME1_24H_GEFITINIB_10	LINCS_UP_LJP006_HME1_24H_GEFITINIB_10	LJP006_HME1_24H-gefitinib-10	LINCS_up_set	2.80404	8967	301	150	13
uploaded_gene_set	LINCS_UP_LJP008_HA1E_24H_BELINOSTAT_1_11	LINCS_UP_LJP008_HA1E_24H_BELINOSTAT_1_11	LJP008_HA1E_24H-belinostat-1.11	LINCS_up_set	2.80404	8967	301	150	13
uploaded_gene_set	LINCS_DN_LJP006_A549_24H_AZD_5438_3_33	LINCS_DN_LJP006_A549_24H_AZD_5438_3_33	LJP006_A549_24H-AZD-5438-3.33	LINCS_down_set	2.80321	8862	288	174	14
uploaded_gene_set	MSIG_6C214865D225AED9FACA68BDC7371CA6	MSIG_6C214865D225AED9FACA68BDC7371CA6	ZHAN_MULTIPLE_MYELOMA_MF_UP	msigdb_c2_cgp	2.80005	18021	498	46	6
uploaded_gene_set	LINCS_DN_LJP006_PC3_24H_CELASTROL_3_33	LINCS_DN_LJP006_PC3_24H_CELASTROL_3_33	LJP006_PC3_24H-celastrol-3.33	LINCS_down_set	2.79962	8862	288	101	10
uploaded_gene_set	LINCS_UP_LJP005_HA1E_24H_PD_0325901_1_11	LINCS_UP_LJP005_HA1E_24H_PD_0325901_1_11	LJP005_HA1E_24H-PD-0325901-1.11	LINCS_up_set	2.7941	8967	301	98	10
uploaded_gene_set	LINCS_UP_LJP005_MCF10A_24H_BX_912_10	LINCS_UP_LJP005_MCF10A_24H_BX_912_10	LJP005_MCF10A_24H-BX-912-10	LINCS_up_set	2.7941	8967	301	98	10
uploaded_gene_set	LINCS_UP_LJP006_HME1_3H_JW_7_24_1_10	LINCS_UP_LJP006_HME1_3H_JW_7_24_1_10	LJP006_HME1_3H-JW-7-24-1-10	LINCS_up_set	2.7941	8967	301	98	10
uploaded_gene_set	LINCS_UP_LJP007_HT29_24H_INK_128_0_12	LINCS_UP_LJP007_HT29_24H_INK_128_0_12	LJP007_HT29_24H-INK-128-0.12	LINCS_up_set	2.7941	8967	301	98	10
uploaded_gene_set	LINCS_UP_LJP008_MCF7_24H_PFI_1_3_33	LINCS_UP_LJP008_MCF7_24H_PFI_1_3_33	LJP008_MCF7_24H-PFI-1-3.33	LINCS_up_set	2.7941	8967	301	98	10
uploaded_gene_set	PACO_V_AR_Q6	V$AR_Q6	PACO_V_AR_Q6	pathcom_pathway	2.79221	13402	408	206	15
uploaded_gene_set	MSIG_F483CE83692AFF5314A2DE6240CFDA9C	MSIG_F483CE83692AFF5314A2DE6240CFDA9C	GSE37605_C57BL6_VS_NOD_FOXP3_IRES_GFP_TCONV_UP	msigdb_c7_all	2.79216	17898	496	138	11
uploaded_gene_set	LINCS_DN_LJP008_A549_24H_PRACINOSTAT_10	LINCS_DN_LJP008_A549_24H_PRACINOSTAT_10	LJP008_A549_24H-pracinostat-10	LINCS_down_set	2.79107	8862	288	214	16
uploaded_gene_set	LINCS_UP_LJP005_MCF10A_24H_GELDANAMYCIN_10	LINCS_UP_LJP005_MCF10A_24H_GELDANAMYCIN_10	LJP005_MCF10A_24H-geldanamycin-10	LINCS_up_set	2.79072	8967	301	115	11
uploaded_gene_set	LINCS_UP_LJP005_HT29_24H_GDC_0980_10	LINCS_UP_LJP005_HT29_24H_GDC_0980_10	LJP005_HT29_24H-GDC-0980-10	LINCS_up_set	2.79062	8967	301	169	14
uploaded_gene_set	LINCS_UP_LJP008_A375_24H_PD_0325901_1_11	LINCS_UP_LJP008_A375_24H_PD_0325901_1_11	LJP008_A375_24H-PD-0325901-1.11	LINCS_up_set	2.7886	8967	301	188	15
uploaded_gene_set	MSIG_D11AE617433EE45B58665E6633E59443	MSIG_D11AE617433EE45B58665E6633E59443	BASSO_HAIRY_CELL_LEUKEMIA_UP	msigdb_c2_cgp	2.78738	18021	498	80	8
uploaded_gene_set	LINCS_UP_LJP006_HME1_3H_PI_103_10	LINCS_UP_LJP006_HME1_3H_PI_103_10	LJP006_HME1_3H-PI-103-10	LINCS_up_set	2.78607	8967	301	82	9
uploaded_gene_set	LINCS_UP_LJP007_HT29_24H_DASATINIB_0_37	LINCS_UP_LJP007_HT29_24H_DASATINIB_0_37	LJP007_HT29_24H-dasatinib-0.37	LINCS_up_set	2.78607	8967	301	82	9
uploaded_gene_set	LINCS_UP_LJP007_PC3_24H_DASATINIB_0_04	LINCS_UP_LJP007_PC3_24H_DASATINIB_0_04	LJP007_PC3_24H-dasatinib-0.04	LINCS_up_set	2.78607	8967	301	82	9
uploaded_gene_set	LINCS_UP_LJP005_BT20_3H_GDC_0980_1_11	LINCS_UP_LJP005_BT20_3H_GDC_0980_1_11	LJP005_BT20_3H-GDC-0980-1.11	LINCS_up_set	2.78577	8967	301	52	7
uploaded_gene_set	LINCS_UP_LJP006_HME1_3H_PI_103_1_11	LINCS_UP_LJP006_HME1_3H_PI_103_1_11	LJP006_HME1_3H-PI-103-1.11	LINCS_up_set	2.78577	8967	301	52	7
uploaded_gene_set	LINCS_UP_LJP006_MCF7_24H_GSK_1904529A_1_11	LINCS_UP_LJP006_MCF7_24H_GSK_1904529A_1_11	LJP006_MCF7_24H-GSK-1904529A-1.11	LINCS_up_set	2.78577	8967	301	52	7
uploaded_gene_set	LINCS_UP_LJP006_MDAMB231_24H_AS_605240_1_11	LINCS_UP_LJP006_MDAMB231_24H_AS_605240_1_11	LJP006_MDAMB231_24H-AS-605240-1.11	LINCS_up_set	2.78577	8967	301	52	7
uploaded_gene_set	LINCS_UP_LJP009_PC3_24H_KIN001_260__10	LINCS_UP_LJP009_PC3_24H_KIN001_260__10	LJP009_PC3_24H-KIN001-260;-10	LINCS_up_set	2.78577	8967	301	52	7
uploaded_gene_set	MSIG_1174E37CFB1757BC87809FC48D7FB1F7	MSIG_1174E37CFB1757BC87809FC48D7FB1F7	GSE41867_NAIVE_VS_DAY30_LCMV_CLONE13_EXHAUSTED_CD8_TCELL_UP	msigdb_c7_all	2.78435	17898	496	181	13
uploaded_gene_set	MSIG_5500F6EA3247A51172E853FA1CD86510	MSIG_5500F6EA3247A51172E853FA1CD86510	GSE25088_CTRL_VS_IL4_STIM_MACROPHAGE_UP	msigdb_c7_all	2.78435	17898	496	181	13
uploaded_gene_set	LINCS_UP_LJP006_LNCAP_3H_WYE_125132_1_11	LINCS_UP_LJP006_LNCAP_3H_WYE_125132_1_11	LJP006_LNCAP_3H-WYE-125132-1.11	LINCS_up_set	2.78384	8967	301	16	4
uploaded_gene_set	LINCS_DN_CPC014_MCF7_6H_BRD_K69852452_10_0	LINCS_DN_CPC014_MCF7_6H_BRD_K69852452_10_0	CPC014_MCF7_6H-BRD-K69852452-10.0	LINCS_down_set	2.78281	8862	288	119	11
uploaded_gene_set	LINCS_DN_LJP005_A549_24H_AZD_8330_10	LINCS_DN_LJP005_A549_24H_AZD_8330_10	LJP005_A549_24H-AZD-8330-10	LINCS_down_set	2.78281	8862	288	119	11
uploaded_gene_set	MSIG_E7466A2E7AAD773022FA3DE21B5A0269	MSIG_E7466A2E7AAD773022FA3DE21B5A0269	MANALO_HYPOXIA_UP	msigdb_c2_cgp	2.7798	18021	498	204	14
uploaded_gene_set	MSIG_B4528BAD9ACA1B3F2F62C17A46068668	MSIG_B4528BAD9ACA1B3F2F62C17A46068668	MEISSNER_NPC_HCP_WITH_H3K4ME2_AND_H3K27ME3	msigdb_c2_cgp	2.77823	18021	498	347	20
uploaded_gene_set	LINCS_UP_LJP005_MCF10A_24H_PD_184352_3_33	LINCS_UP_LJP005_MCF10A_24H_PD_184352_3_33	LJP005_MCF10A_24H-PD-184352-3.33	LINCS_up_set	2.77791	8967	301	151	13
uploaded_gene_set	MSIG_590E8F1188260CA20BAF5A1F1A1C891B	MSIG_590E8F1188260CA20BAF5A1F1A1C891B	WU_CELL_MIGRATION	msigdb_c2_cgp	2.77359	18021	498	182	13
uploaded_gene_set	LINCS_DN_LJP007_A549_24H_AZ_628_3_33	LINCS_DN_LJP007_A549_24H_AZ_628_3_33	LJP007_A549_24H-AZ-628-3.33	LINCS_down_set	2.77349	8862	288	8	3
uploaded_gene_set	LINCS_DN_LJP009_A549_24H_KIN001_055_0_37	LINCS_DN_LJP009_A549_24H_KIN001_055_0_37	LJP009_A549_24H-KIN001-055-0.37	LINCS_down_set	2.77349	8862	288	8	3
uploaded_gene_set	LINCS_DN_LJP005_HS578T_24H_XMD16_144_3_33	LINCS_DN_LJP005_HS578T_24H_XMD16_144_3_33	LJP005_HS578T_24H-XMD16-144-3.33	LINCS_down_set	2.77305	8862	288	85	9
uploaded_gene_set	LINCS_DN_LJP006_HME1_3H_RADICICOL_10	LINCS_DN_LJP006_HME1_3H_RADICICOL_10	LJP006_HME1_3H-radicicol-10	LINCS_down_set	2.77305	8862	288	85	9
uploaded_gene_set	LINCS_DN_LJP005_MDAMB231_3H_PD_184352_1_11	LINCS_DN_LJP005_MDAMB231_3H_PD_184352_1_11	LJP005_MDAMB231_3H-PD-184352-1.11	LINCS_down_set	2.77254	8862	288	69	8
uploaded_gene_set	LINCS_DN_LJP006_HME1_24H_SORAFENIB_1_11	LINCS_DN_LJP006_HME1_24H_SORAFENIB_1_11	LJP006_HME1_24H-sorafenib-1.11	LINCS_down_set	2.77254	8862	288	69	8
uploaded_gene_set	LINCS_DN_LJP006_HME1_3H_GSK_2126458_10	LINCS_DN_LJP006_HME1_3H_GSK_2126458_10	LJP006_HME1_3H-GSK-2126458-10	LINCS_down_set	2.77254	8862	288	69	8
uploaded_gene_set	LINCS_DN_LJP007_HCC515_24H_BOSUTINIB_10	LINCS_DN_LJP007_HCC515_24H_BOSUTINIB_10	LJP007_HCC515_24H-bosutinib-10	LINCS_down_set	2.77254	8862	288	69	8
uploaded_gene_set	LINCS_DN_LJP005_SKBR3_24H_DASATINIB_0_37	LINCS_DN_LJP005_SKBR3_24H_DASATINIB_0_37	LJP005_SKBR3_24H-dasatinib-0.37	LINCS_down_set	2.77177	8862	288	40	6
uploaded_gene_set	LINCS_DN_LJP007_HT29_24H_HG_9_91_01_10	LINCS_DN_LJP007_HT29_24H_HG_9_91_01_10	LJP007_HT29_24H-HG-9-91-01-10	LINCS_down_set	2.77177	8862	288	40	6
uploaded_gene_set	LINCS_DN_LJP008_PC3_24H_GARCINOL_10	LINCS_DN_LJP008_PC3_24H_GARCINOL_10	LJP008_PC3_24H-garcinol-10	LINCS_down_set	2.77177	8862	288	40	6
uploaded_gene_set	LINCS_DN_LJP005_A375_24H_NERATINIB_3_33	LINCS_DN_LJP005_A375_24H_NERATINIB_3_33	LJP005_A375_24H-neratinib-3.33	LINCS_down_set	2.76916	8862	288	54	7
uploaded_gene_set	LINCS_DN_LJP005_A549_24H_FORETINIB_0_37	LINCS_DN_LJP005_A549_24H_FORETINIB_0_37	LJP005_A549_24H-foretinib-0.37	LINCS_down_set	2.76916	8862	288	54	7
uploaded_gene_set	LINCS_DN_LJP005_MCF7_3H_DOVITINIB_10	LINCS_DN_LJP005_MCF7_3H_DOVITINIB_10	LJP005_MCF7_3H-dovitinib-10	LINCS_down_set	2.76916	8862	288	54	7
uploaded_gene_set	LINCS_DN_LJP005_MCF7_3H_PLX_4720_0_12	LINCS_DN_LJP005_MCF7_3H_PLX_4720_0_12	LJP005_MCF7_3H-PLX-4720-0.12	LINCS_down_set	2.76916	8862	288	54	7
uploaded_gene_set	LINCS_DN_LJP006_SKBR3_24H_AZD_5438_0_37	LINCS_DN_LJP006_SKBR3_24H_AZD_5438_0_37	LJP006_SKBR3_24H-AZD-5438-0.37	LINCS_down_set	2.76916	8862	288	54	7
uploaded_gene_set	LINCS_DN_LJP007_HA1E_24H_EVEROLIMUS_0_37	LINCS_DN_LJP007_HA1E_24H_EVEROLIMUS_0_37	LJP007_HA1E_24H-everolimus-0.37	LINCS_down_set	2.76916	8862	288	54	7
uploaded_gene_set	LINCS_DN_LJP007_HA1E_24H_HG_9_91_01_3_33	LINCS_DN_LJP007_HA1E_24H_HG_9_91_01_3_33	LJP007_HA1E_24H-HG-9-91-01-3.33	LINCS_down_set	2.76916	8862	288	54	7
uploaded_gene_set	LINCS_DN_LJP009_HEPG2_24H_SARACATINIB_0_37	LINCS_DN_LJP009_HEPG2_24H_SARACATINIB_0_37	LJP009_HEPG2_24H-saracatinib-0.37	LINCS_down_set	2.76916	8862	288	54	7
uploaded_gene_set	LINCS_DN_LJP006_A549_24H_CHIR_99021_10	LINCS_DN_LJP006_A549_24H_CHIR_99021_10	LJP006_A549_24H-CHIR-99021-10	LINCS_down_set	2.76715	8862	288	102	10
uploaded_gene_set	LINCS_UP_LJP005_A375_24H_ROSCOVITINE_1_11	LINCS_UP_LJP005_A375_24H_ROSCOVITINE_1_11	LJP005_A375_24H-roscovitine-1.11	LINCS_up_set	2.76656	8967	301	67	8
uploaded_gene_set	LINCS_UP_LJP005_MCF7_3H_WZ_3105_1_11	LINCS_UP_LJP005_MCF7_3H_WZ_3105_1_11	LJP005_MCF7_3H-WZ-3105-1.11	LINCS_up_set	2.76656	8967	301	67	8
uploaded_gene_set	LINCS_UP_LJP006_BT20_24H_GDC_0941_0_37	LINCS_UP_LJP006_BT20_24H_GDC_0941_0_37	LJP006_BT20_24H-GDC-0941-0.37	LINCS_up_set	2.76656	8967	301	67	8
uploaded_gene_set	LINCS_UP_LJP005_A375_24H_PD_0325901_0_12	LINCS_UP_LJP005_A375_24H_PD_0325901_0_12	LJP005_A375_24H-PD-0325901-0.12	LINCS_up_set	2.76631	8967	301	170	14
uploaded_gene_set	LINCS_UP_LJP006_MCF10A_24H_AZD_7762_10	LINCS_UP_LJP006_MCF10A_24H_AZD_7762_10	LJP006_MCF10A_24H-AZD-7762-10	LINCS_up_set	2.76631	8967	301	170	14
uploaded_gene_set	LINCS_UP_LJP006_MCF10A_24H_RADICICOL_3_33	LINCS_UP_LJP006_MCF10A_24H_RADICICOL_3_33	LJP006_MCF10A_24H-radicicol-3.33	LINCS_up_set	2.76631	8967	301	170	14
uploaded_gene_set	MSIG_C55656605F2DCF464C02419F28F8E95C	MSIG_C55656605F2DCF464C02419F28F8E95C	TSAI_RESPONSE_TO_RADIATION_THERAPY	msigdb_c2_cgp	2.76544	18021	498	32	5
uploaded_gene_set	MSIG_4DD94CBE0F386B62599E32CE70946E6B	MSIG_4DD94CBE0F386B62599E32CE70946E6B	SCHAEFFER_PROSTATE_DEVELOPMENT_48HR_DN	msigdb_c2_cgp	2.76432	18021	498	424	23
uploaded_gene_set	LINCS_UP_LJP005_HS578T_24H_NU_7441_10	LINCS_UP_LJP005_HS578T_24H_NU_7441_10	LJP005_HS578T_24H-NU-7441-10	LINCS_up_set	2.76063	8967	301	99	10
uploaded_gene_set	LINCS_UP_LJP006_BT20_24H_GSK_1059615_10	LINCS_UP_LJP006_BT20_24H_GSK_1059615_10	LJP006_BT20_24H-GSK-1059615-10	LINCS_up_set	2.76063	8967	301	99	10
uploaded_gene_set	LINCS_UP_LJP006_HS578T_24H_AZD_8055_3_33	LINCS_UP_LJP006_HS578T_24H_AZD_8055_3_33	LJP006_HS578T_24H-AZD-8055-3.33	LINCS_up_set	2.76063	8967	301	99	10
uploaded_gene_set	LINCS_UP_LJP005_SKBR3_24H_RADICICOL_0_37	LINCS_UP_LJP005_SKBR3_24H_RADICICOL_0_37	LJP005_SKBR3_24H-radicicol-0.37	LINCS_up_set	2.7603	8967	301	116	11
uploaded_gene_set	LINCS_UP_LJP006_HA1E_24H_WZ_4_145_1_11	LINCS_UP_LJP006_HA1E_24H_WZ_4_145_1_11	LJP006_HA1E_24H-WZ-4-145-1.11	LINCS_up_set	2.7603	8967	301	116	11
uploaded_gene_set	LINCS_UP_LJP006_HEPG2_24H_AT_7519_1_11	LINCS_UP_LJP006_HEPG2_24H_AT_7519_1_11	LJP006_HEPG2_24H-AT-7519-1.11	LINCS_up_set	2.7603	8967	301	116	11
uploaded_gene_set	LINCS_UP_LJP006_LNCAP_24H_TORIN_1_1_11	LINCS_UP_LJP006_LNCAP_24H_TORIN_1_1_11	LJP006_LNCAP_24H-torin-1-1.11	LINCS_up_set	2.7603	8967	301	116	11
uploaded_gene_set	LINCS_UP_LJP006_MCF7_24H_ALVOCIDIB_10	LINCS_UP_LJP006_MCF7_24H_ALVOCIDIB_10	LJP006_MCF7_24H-alvocidib-10	LINCS_up_set	2.7603	8967	301	116	11
[truncated: 114,684 more rows]

## Sheet: DE-stages-down-q0.05-GSE-msigDB
user_gene_set	property_gene_set_id	property_gene_set_alias	property_gene_set_description	collection	negative_log10_pvalue	universe_count	user_count	property_count	overlap_count
[truncated: 116,360 more rows]
