# Supplementary material for: An integrated multi-omics approach to identify regulatory mechanisms in cancer metastatic processes
Source: Genome Biol. 2021 Jan 7;22:19. doi: 10.1186/s13059-020-02213-x (PMC7789593; doi:10.1186/s13059-020-02213-x)
Supplement: Supplementary file 3 — Additional file 3. Annotated list of genes with SNVs that exhibited significant shifts in alternative allele frequency between M0 and M6. [file 13059_2020_2213_MOESM3_ESM.xlsx]

## Sheet: Annotated
AC118553.2	novel protein - UDP-N-Acetylglucosamine Transporter, MFS Domain-containing protein
ACADM	Medium-chain specific fatty acity acetylCoA Dehydrogenase - Defects cause dehydrogenase deficiency characterized by hepatic dysfunction, fasting hypoglycemia, and encephalopathy which can result in infantile death.
ADPRHL2	Catalyzes removal of ADP-ribose from ADP-ribosylated proteins. May be associated with neurodegeneration, variable ataxia and seizures, and Hypercholesterolemia. Also able to degrade protein free poly(ADP-ribose) synthesized in response to DNA damage: free poly(ADP-ribose) acts as a potent cell death signal and its degradation by this gene protects cells from this type of dependent cell death (pro…
AGO1	role in RNA interference and silencing - represses translation of mRNAs that are complementary to them. Also involved in transcriptional gene silencing of promoter regions complementary to bound short antigene RNAs. Many isoforms. Authentic stop codon readthrough target. Associated with Cervical Non-Keratinizing Squamous Cell Carcinoma and the Keratinizing form.
AGRN	Critical in development of neuromuscular junction. Also has epidermal growth factor domains, which may be relevant. Associated with Myasthenic syndromes, related to pathways that signal by GPCR and degrade the ECM.
AGTRAP	Induces a degrease in cell proliferation. Among associated diseases are Astrocytoma, Hypertension, and it is related to oncogenic MAPK signaling and the HIV life cycle.
AHCYL1	Intestinal Impaction and Spinocerebellar ataxia - related to NAD binding and ketol-acid reductoisomerase activity
AL020996.2	see SELENON
AL136376.1	-
AL391650.1	-
AL449266.1	-
AL592284.1	-
AL603832.3	-
ALG14	Catalyzes the first two steps in ER n-linked glycosylation. Linked to congenital myasthenic syndrome.
AMPD2	converts AMP to IMP, one of three AMP deaminases found in mammals. Related to pontocerebellar hypoplasia, spastic paraplegia.
AP4B1	Targeting proteins from the transGolgi network to the endosomal-lysosomal system. Related to cerebral palsy, as well as spastic paraplegia.
ATAD3A	Motochondirial membrane protein that allows for nucleoid organization, translation, cell growth, and cholesterol metabolism. ATPase family. Associated with distinct neurological symptoms (i.e. Harel-Yoon syndrome). High level of expression associated with LOW survival in Breast Cancer patients. Homozygous KO results in embryologic failure in mice. May also participate in Mitochondrial DNA replica…
ATAD3B	like 3A ^^^, associated with Bardet-Beidl syndrome, as well as branchiootic syndrome. Related to pathways of the innate immune system.
ATP13A2	ATPase subfamily that transports inorganic cations as well as other sybstrates. Related to parkinsons as well as Spastic Paraplegia. Related to sugar transport families, bile salts and organic acids, metal cations and amine compounds. Ontology links to nucleotide binding and cation transporting
ATP1A1	P-Type cation transport. Works on sodium potassium channels. Is an integral membrane protein maintaining electrochemical gradients of NA and K across the plasma membrane.
ATP5F1	Encodes a subunit of mitochondrial ATP synthase. Rel. Huntington, Alzheimer. Related to pathways for Respiratory electron transport, ATP synthesis, and heat production. Rel. Parkinsons.
ATPIF1	Related to Fallopian Tube Adenocarcinoma and Lymphocytic Choriomeningitis. Related pathways are glucose metabolism and respiratory electron transport. Paralog is MTHFS
B4GALT2	beta galactosyltransferase - exclusivity for donor substrate UDP-galactose. Type II membrane proteins. Ehlers-Danlos. Related to Keratan metabolism, and Galactose metabolism.
BCAS2	Related to breast cancer. It is an mRNA pre-processing factor. Related to Gene Expression and mRNA splicing. May play a role in damaged dna response
BSDC1	Protein coding gene
C1orf109	Thought to promote cancer cell proliferation by controlling the G1 to S phase transition.
C1orf122	related to Crouzon syndrome with Acanthosis Nigricans
C1orf159	protein coding gene
C1orf174	Related to deafness
CAMTA1	Thought to be a TF, may be a tumor suppressor? SOMETIMES translocation between this and WWTR1 results in oncoprotein which causes hemangioendothelioma, malignant vascular cancer.
CAPZB	Blocks actin filament assembly and disassembly at the fast growing end, functions in regulating actin filament dynamics. Diseases include arthritis, and cleft palate. Related to actin and beta tubulin binding. Role in morphology and cytoskeletal organization.
CD58	Related to oral lichen planus and whipple disease. Related to cell surface interactions at the vascular wall and responds to elevated platelet calcium. Related to signal receptor binding. Human immune system implicated.
CDC42	Cell division cycle 42, regulates signalling pathways that control diverse cellular functions including morphology, MIGRATION, endocytosis, and the cell cycle progression. Takenouchi-Kosaki syndrome, Wiskott-Aldrich Syndrome, and the NGF pathway, and Integrin pathway. paralog is RAC1
CDCA8	Cell division cycle 8, chromosomal passenger compled. Essential regulator of mitosis and cell division. Related to Cholestasis, intrahepatic, polyposis syndrome, and related to signaling by GPCR and mitotic prophase.
CDK11A	Essential for eukaryotic cell cycle control. Frequently deleted genetic segmental duplication common to neuroblastoma. May play a role in cell apoptosis. Related to endodermal sinus tumor and neuroblastoma.
CDK11B	^^
CEP104	Centrosomal protein 104 Kda, related to Joubert syndrome and Aceruloplasinemia. Encodes a centrosomal protein required for ciliogenesis and for ciliary tip structural integrity. Encoded protein transolcates from tips of centrioles to the tip of the elongating cilium.
CERS2	Role in regulation of cell growth. Related to Myoclonic epilepsy, sensory and autonomic neuropathy. Related to sphingolipid signaling and metabolism.
CFAP57	Van Der Woude Syndrome, function in craniofacial development, possibly in the fusion of the lip and palate.
CLCC1	Ion channel, related to retinitis pigmentosa and chudley McCullough syndrome.
CLSPN	Required for checkpoint mediated cell cycle arrest in response to inhibition of DNA replication or to DNA damage induced by both ionizing and UV radiation. Related to xeroderma pigmentosum.
CMPK1	CMP kinase 1, cellular nucleic acid biosynthesis. Related to spotted fever, nemaline myopathy, and realted to pathways for several pharmacokinetics.
CNKSR1	involved in protein protein interactions. Related pathways are RET signaling and paradoxical activation of RAF signaling by Kinase inactive BRAF.
COA7	Cytochrome C Oxidase Assembly factor 7, realted to neuropathies and ataxias. Also related to respiratory electron transport and ATP synthesis.
CROCC	Contributes to centrosome cohesion before mitosis.
CRYZ	Crystallins, related to REDOXase and mRNA 3'-UTR binding
DDOST	catalyzes the transfer of high mannose oligosaccharides to asparagine residues on nascent polypeptised in the lumen of the rough endoplasmic reticulum. Related to congenital disorders of glycosylation.
DFFA	Related to apoptosis -- DFF is substrate for caspase-3 and triggers DNA fragmentation during Apoptosis.
DHCR24	Related to FAD oxidoreductases. Associated with desomsterolosis and alzheimer Disease.
DNAJC11	Heat Shock Protein Family -- Required for mitochondrial inner membrane organization.
DPH2	synthesis of dipathmide
DR1	Down Regulator of Transcription 1 - represses basal and activated levels of transcription by encoding TATA binding proteins. Implicated in Oesophagostomiasis, and Trichostrongylosis. Related to chromatin organization and regulation / acetylateion.
DRAM2	DNA regulated autophagy modulator, defects here are cause of retinal dystrophy. INDUCES apoptotic cell death when coexpressed with DRAM1
EBNA1BP2	processing 27S pre-rRNA
ECE1	Endothelin converting enzyme. Proteolytic processing of endothelin precursors. Mutations associated with Hirschsprung, cardiac defects, and autonomic dysfunction.
ENO1	Enolase 1 - enolase isoenzyme. Functions as a structural lens protein. Otherwise, can function as a tumor suppressor. Related to encephalopathy and cancer-associated retinopathy. Pathways are glucose metabolism and transcriptional activation C-MYC
ENSA	Conserved cAMP regulated phosphoprotein, located on the plasma membrane of pancreatic beta cells. Plays key role in the control of insulin release. Candidate gene for type II diabetes. Related to mitotic prophase, cell cycle, and mitotic cells. Related to signaling receptor binding.
EXOSC10	Diseases: Diffuse Scleroderma and systemic scleroderma. Related to rRNA processing in the nucleus and the cytosol as well as ATP metabolism.
FAM69A	divergent protein kinase domain - cysteine rich type II transmembrane protein. Localize to the ER but f(x) is u/k. Ass w/ anemia
FBXO44	F-box protein, do phosphorylation dependent ubiquitination. Innate immune system and Class I MHC mediated antigen processing and presentation.
FMO5	Fish odor syndrome ?? Hmm
GALE	UDP-Galactose-4-epimerase. * interesting. Mutations in this gene cause epimerase deficiency galactosemia aka galactosemia III. Charac. By liver damage, early cataracts, and deafness or cognitive disability.
GNG12	G protein subunit gamma 12 -- sweet taste signaling, awa adrenergic receptors.
GPN2	Protein coding gene that is related to nt binding and hydrolase activity. GTPase.
GPR153	G protein coupled receptor 153. related to class A rhodopsin superfamily. Expressed PRIMARILY in the CNS. KD of the gene is implicated in low food intake and impaired decision making. Schizophrenia, autism, and other neuropsychiatric disorders.
GPR89A	G protein coupled receptor 89, voltage dependent anion channel rq for the acidification and f(x)s of the golgi apparatus that may fx in counter-ion conductance. Related to hemochromatosis
GPSM2	G Protein signaling modulator. Related to neuroblast division and development of normal hearing.
GSTM4	Detoxification of electrophilic compounds including carcinogens, therapeutic drugs, environmental toxins, and the products of oxidative stress, by conjugation with glutathione. Polymorphic. Related to Ewing Sarcoma, awa drug related pathways.
H6PD	Bifunctional enzyme located in lumen of ER, cats the 1st 2 steps of oxidative pentose phosphate pathway (alt. to glycolysis). Related diseases from improper carbon metabolism.
HDAC1	key role in regulation of eukaryotic gene expression. Component of histone deacetylase complex. Also interacts with retinoblastoma tumor-suppressor protein and this complex is a key element in the control of cell proliferation and differentiation. Together with metastasis associated protein 2 it deacetylates p53 and modulates its effect on cell growth and apoptosis.
HIST2H2AA3	Intronless and encodes replication dependent histone. Lack polyA tails but have palindromic termination element at the end. Found in a histone cluster on chr1. Assoc. w/ riddle syndrome and parasitic protozoa infectious disease.
HIST2H2AA4	Clustered histone 19. ^^ related to above. Pathway contains chromatin organization and GPCR signaling.
HIST2H2AB	^^ part of cluster
HIST2H2AC	clustered histone 20. Part of H2A like above.
HIST2H2BE	^^
HIST2H2BF	^^
HMGN2	protein binds nucleosomal DNA and is associated with transcriptionally ACTIVE chromatin. Helps maintain an open chromatin configuration around transcribable genes. Has antimicrobial activity against bacteria, viruses, and fungi. Hmm.
HNRNPCL1	Heterogeneous nuclear ribonuclearprotein C like 1. Hypoplastic right heart syndrome. Plays a role in nucleosome assembly.
HNRNPCL2	^^
HNRNPCL4	^^
HSPG2	perlecan protein, which is a large multidomain proteoglycan that binds to and cross-links ECM components and cell-surface molecules. Key component of VASCULAR ecm, where it helps to maintain the endothelial barrier function. Stimulates endothelial growth and re-generation. Major component of basement membranes. Schwartz-Jampel syndrome, dysplasia, silverman-handmaker type. paralog LAMA1
INTS11	Integrator complex -- assoc with meningitis and has gene expression and hiv transcription elongation in its steps.
ISG15	ISG15 (ISG15 Ubiquitin Like Modifier) is a Protein Coding gene. Diseases associated with ISG15 include Immunodeficiency 38 With Basal Ganglia Calcification and Influenza. Among its related pathways are Interferon gamma signaling and RIG-I/MDA5 mediated induction of IFN-alpha/beta pathways. Gene Ontology (GO) annotations related to this gene include protein tag. An important paralog of this gene i…
KLF17	kruppel like factor 17. Transcriptional repressor binds to promoter of target genes and prevents expression.. Acts as negative regulator of epithelial mesynchymal transition and metastasis in breast cancer.
KLHL21	Substrate specific adapter of BCR - retuired for chromosome alignment and cytokinesis.
KPNA6	nucleocytoplasmic transport. Spindle assembly and chromosome separation. Also measles.
KYAT3	aminotransferase, downstream from tryptophan.
LAMTOR5	Hepatitis B and hepatitis, negatively regulate HBx activity and alter replication life cycle of virus.
LDLRAD2	related to cell surface recognition proteins.
LRP8	encodes for low density lipoprotein receptor. Helps with signal transduction and receptor-mediated endocytosis of specific ligands for lysosomal degradation. May be mark for depression. Related to heart attack, lissencephaly, and pathways are GPCR and growth cone motility.. paralog is VLDLR
LRRC42	?
LRRC47	phenylalanine tRNA ligase activity
MACF1	Lissencephaly with brainstem malformation, and simply Former. Related to mesodermal commitment pathway and oncogenic MAPK signaling.
MAP7D1	structural molecular activity
MARCKSL1	cytoskeletal regulation and protein kinase C signaling and calmodulin signaling. Affects formation of adherin junctions. Neural tube defects and anencephaly.
MAST2	associated with breast mucinous carcinoma and mega-corpus-callosum syndrome with cerebellar hypoplasia and cortical malformations. Indicates impact on spermatid maturation.
MCL1	anti-apoptotic protein - member of bcl2 family. Enhances cell survival by inhibiting apoptosis. Related to myeloid leukemia and chlamydia.
MCOLN3	mucolipin - channel protein. Hearing loss and balance problems. Mucolipidosis.
MEAF6	Nuclear protein for transcriptional activation. Associated with ossifying fibromyxoid tumor, and ohdo syndrome. Regulation of TP53 is among associated pathways.
MED18	mediator complex - coactivation involved in the regulated transcription of nearly all RNA polymerase II dependent genes. Osteoporosis, niemann-pick disease, regulates lipid metabolism.
MFSD14A	Associatged with speramatogenic failure.
MIB2	MindBomb Homolog - E3 ubiquitin protein ligase that associated with left ventricular noncompaction and akinetopsia.
MINOS1	Associated with optic atrophy, maintains mitochondrial crista junctions.
MINOS1-NBL1	^
MROH7-TTC4	Represents naturally occurring read-through transcription between neighboring MROH7 transcripts. Binding is assoc.
MRPL37	Mammalian mitochondrial ribosomal proteins are encoded by nuclear genes help with protein synthesis inside the mitochondria. Organelle biogenesis.
NADK	NAD kinase. Related to tuberculosis and the metabolism of water soluble vitamins/cofactors and also NAD metabolism.
NBPF11	Related to neuroblastoma and hydrolethalus syndrome.
NBPF12	found in segmental duplications on chr1. Evolutionary component. Microsephaly, macrocephaly, autism, schizophrenia, cognitive disability, congenital heart disease, neuroblastoma, and kidney/urinary tract anomalies. Associated with several types of cancer.
NBPF14	^^
NBPF15	^^
NBPF16	^^
NBPF20	^^
NBPF24	^^
NDUFS5	REDOXase for NADH.
NOC2L	transcriptional repressor. Associated with Hyperpigmentation, griscelli syndrome, and regulates TP53 gene expression.
NOL9	nucleolar protein 9 has atrial septal defects. Related to rRNA processing in the cytosol.
NRAS	protooncogene. Mutations in the RAS family have been detected across cancer types. CRC linked, but the change makes sense.
PABPC4	unclear relevance
PADI1	peptidyl deaminase - have substrate specificity and different tissue expression patterns. This type is implicated in late stages of epidermal differentiation.
PARK7	Parkinsonism associated deglycase 0 positive regulator if androgen receptor-dependent transcription. Functions as redox sentive chaperone, and that it protects neurons against oxidative stress and cell death. Defects cause early onset parkinson disease.
PCSK9	expressed in liver, intestine, and kidney tissues and escorts specific receptors for lysosomal degradation. It plays a role in cholesterol and FA metabolism. Assoc. w/ familial hypercholesterolemia.
PEX10	Peroxisome genesis - peroxisome specific disorders
PGD	phosphogluconate dehydrogenase. Follows in the pentose phosphate pathway. Can cause Hemolysis.
PGM1	phosphoglucomutase 1- disorders of glycosylation. Related to ~90% of PGM activity
PHACTR4	Phosphatase and Actin Regulator 4 -- Hischprung disease and coloboma of macula (another rare eye disease with a neural link)
PHF13	Survival time-associated PHD protein in Ovarian Cancer - Finger protein.
PHGDH	Phosphoglycerate dehydrogenase - Neu-Laxova syndrome. Related pathways folate one carbon pool, and viral mRNA translation.
PIGK	Phosphatidylinositol Glycan Anchor Biosynthesis - makes member of cysteine protease family. Neuodevelopmental Hypotonia and Cerebellar atrophy w or w/o seizures. Multiple congenital anomalies. Associated with pathways for post-translational modification and synthesis of GPI anchored proteins and metabolism of proteins.
PINK1	Encodes serine/threonine kinase that localizes to mitochondria. Protect cells from stress induced mitochondrial dysfunction. Associated with parkinson, and mitophagy.
PKN2	protein kinase N2, related to pyriform sinus cancer and autosomal dominant non syndromic intellectual disability.
PLEKHM2	binds the + end of kinesin to the lysosomal GTPase, required for lysosomes to distribute away from the microtubule organizing center. Related to Left Ventricular Noncompaction and dilated cardiomyopathy. Also related are salmonella infection.
PLK3	polo like kinase - highly conserved. Important to cell cycle progression. Implicated in stress response and DSB repair. Associates with centrosomes in a microtubule dependent manner. During mitosis it becomes localized to the mitotic apparatus. Associated with Breast Cancer, and pathways are tuberculosis and TP53 pathways.
POMGNT1	lives in golgi. Does glycosylation and is specific to alpha linked terminal mannose. Muscle-eye-brain diseases and several congenital muscular dystrophies.
PPCS	phosphopantothenoylcysteine synthetase -- makes CoA from pantothenic acid (B5). Problems include cardiomyopathy.
PPIE	peptidylprolyl isomerase E -- accelerates folding of proteins. Has conserved domains for cyclophilin and RNA-binding. Pathways are transcription coupled nucleotide excision repair and the innate immune system
PRDX1	peroxiredoxin 1 - associated with Homocystinuria and acidemia. Also implicated with folate metabolism and neurodegenerative disease.
PRKACB	Another member of the serine/threonine kinase family. Mediates signaling through cAMP. Associated with cell proliferation and differentiation. Linked to pigmented nodular adrenocortical disease and cervical non-keratinizing squamous cell carcinoma
PSMA5	Proteasome subunit - cleave peptides in an ATP/ubiquitin dependent process. Associated with Down syndrome and Wolfram syndrome.
PSMB2	^^ related to cystic fibrosis instead.
PSRC1	protein and serine rich coiled coil - target for regulation by the tumor suppressor protein p53. Plays an important role in mitosis by recruiting and regulating microtubule depolymerases that destabilize microtubules.
PTP4A2	protein tyrosine phosphatase - o/e of this gene in mammals is linked to tumorigenesis.
PUM1	pumilio RNA binding - human version is probs involved in embryogenesis, cell differentiation and development. Linked to Spinocerebellar Ataxia and Cerebellar Ataxia. Related are Clathrin derived vesicle budding.
RBBP4	retinoblastoma binding protein - Related pathways are regulation of TP53 activity through acetylation and the E2F TF network. Is used to regulate cell proliferation. Seems to be part of transcriptional silencing.
RBM8A	RNA binding motive protein - conserved binding domain. Can cause thrombocytopenia-absent radius syndrom (TAR),
RBMXL1	RNA binding motif protein - retrogene of binding motif protein. It is x-linked. Linked to deafness.
RCC1	regulator of chromosome condensation. Related to Raynaud disease and Microcystic meningioma. Related pathways are spindle assembly and chromosome separation.
RCC2	Regulator of chromosome condensation - GTPase. Associated with spermatogenic failure and renal cell carcinoma. Related to signaling by GPCR and the mitotic prophase.
RER1	Retention in ER sorting receptor. Lives in the golgi. Keeps ER membrane proteins and retrieves ER proteins from early compartments to complete assemblies. Associated with peroxisome-biogenesis disorder 6A and Charcot-Marie-Tooth Disease and Deafness
RERE	Arginine Glutamic Acid Dipeptide Repeats 0 localises with TFs in the nucleus and o/e triggers apoptosis. Related to Neuodevelopmental disorder w or w/o anomolies of the brain. Also related to CHARGE syndrome.
RFX5	Regulatory factor X5 -- lack of MHCII results in severe immunodeficiency syndrome.
RHCE	Rh blood group indicator -- second most important after ABO. Retinohepatoendocrinologic syndrome.
RHD	^^
RHOC	Ras Homolog Family Member C -- related to breast disease and inflammatory breast carcinoma. Related are Guidance cues and growth cone motility awa signaling by GPCR
RNF19B	ring finger protein -- related to innate immune system and Class I MHC mediate antigen processing/presentation
RNF207	plays a role in cardiac repolarization -- heat shock dependent manner
RNF220	ring finger protein -- associated with Cerebellum Cancer and Papillorenal syndrome.
RPA2	Replication protein -- involved in DNA replication, repair, recomination, telomere maintenance, and coordinating cellular response to DNA damage from nucleases, stops formation of secondary structures that would interfere with repair, and coordinates recruitment of genome maintenance factors. Xeroderma Pigmentosum and Ataxia are implicated.
RPF1	Ribosome Production Factor -- associated with Shwachman-Diamond Syndrome
RPL11	Ribosomal protein -- associated with diamond-blackfan anemia, related to rRNA processing and viral mRNA translation.
RPL22	Related to colon sarcoma and lymphoepithelioma like carcinoma. Binds to heparin U/k purpose. Related to rRNA processing in the nucleus and cytosol and viral mRNA translation.
RPL5	Ribosomal protein L -- see 160
RPRD2	regulation of nuclear pre-mRNA domain containing -- related to retinal condition and Gene expression/ HIV transcription elongation
RPS6KA1	yet another serine/threonine kinase, acc MAPK signaling pathway. Associated with Coffin-Lowry syndrome and Tuberous Sclerosis.
RRAGC	Ras Related GTP binding C -- associated with familial renal oncocytoma, and Birt-Hogg-Dube syndrome. Pathways are signaling by GPCR and RET signaling.
RSRP1	Arginine and serine rich protein -- u/k purpose
S100PBP	S100 Binding Protein -- Protein expression associated with pancreatic ductal adenocarcinoma. Related to Adenocarcinoma and Charcot-Marie-Tooth Disease.
SCMH1	Scm polycomb Group Protein Homolog -- maintain transcriptionally repressive state of some genes.
SDC3	Syndecan 3 plays a role in organizing cell shape by affecting the actin cytoskeleton. Associated with obesity. Also assoc. with Bardet-Biedl syndrome. Pathways are Signaling by GPCR and Degrading the ecm
SDHB	succinate dehydrogenase complex iron sulfur -- carries e- from FADH to CoQ. Related to Paragangliomas, gastric Stromal Sarcomas, and pathways are related to Respiratory e- transport, ATP synthesis, and Parkinson disease
SEC22B	Vescicle trafficking protein -- associated with SNARE complex and is thought to interact with golgi/ER. Diseases include Legionellosis and Legionnaire disease.
SELENON	selenoprotein N, encodes ER glycoprotein helps against oxidative stress. Mutations assoc. with early onset muscle disorders like SEPN1-related myopathy.
SERBP1	SERPINE 1 MRNA Binding Protein, associated with ovarian cancer and it is related to Apoptosis related netrowking with Notch3. Paralog is HABP4
SERINC2	Serine Incorporator 2 "AKA tumor differentially expressed protein 2" associated with alcohol dependence and Rapp-Hodgkin syndrome. Related pathways are viral mRNA translation and metabolism
SF3A3	Splicing Factor 3a - performs pre-mRNA splicing.
SKI	SKI proto-oncogene, functions as a repressor of TGF-beta signaling and may play a role in neural tube development and muscle differentiation. Related to Shprintzen-Goldberg Craniosynostosis Syndrome.
SLC16A1	Solute Carrier, proton-linked monocarboxylate transporter -- moves stuff across PM. Mutations are associated with erythrocyte (rbc) lactate transporter defect. Also, linked to Hyperglycemia. Related pathways are pyruvate metabolism and TCA cycle also cell surface interactions at the vascular wall.
SLC2A1	Solute Carrier for glucose in the blood-brain barrier. Diseases are Dystonia, Glut1 Deficiency syndrome, and pathways are metabolism of Water-soluble vitamins and cofactors and the HIF1Alpha pathway.
SLC35E2	Solute Carrier .. See 180
SLC35E2B	putative transporter -- u/k importance
SLC6A9	inhibitory neurotransmitter in the CNS. Assoc. w/ glycine encephalopathy with normal serum glycine and atypical glycine encephalopathy.
SORT1	Sortilin1 - expression may increase risk of heart attack, associated with LDL Cholesterol Quantitative Trait Locus 6. Related to Clathrin derived vesicle budding.
SRRM1	Serine and Arginine repetitve matrix. Related to Cortical Thymoma and Epithelial Malignant Thymoma. Related pathways are cleavage of growing transcript in the termination region and transport of mature transcript to cytoplasm.
TACSTD2	Carcinoma associated antigen - cell surface receptor that transduces calcium signals. Also associated with Corneal Dystrophy.
TAF13	TATA-box binding protein associated factor, ahah great name, Serve as coactivators for RNA polymerase II to function. Helpts with transcription initiation. Related to mental retardation, and microencephaly. Regulates TP53 activity.
THAP3	THAP Domain Containing -- diseases assoicated are brain malformations with or without urinary tract defects and dystonia.
THRAP3	Thyroid Hormone Receptor Associated Protein -- related to telangiectatic osteogenic sarcoma and pseudosarcomatous fibramatosis. Related pathways are lipid metabolism by peroxisome control, and PEDF induced signaling.
TINAGL1	Tubulointerstitial Nephritis Antigen Like 1 - similar to the antigen mentioned.
TMED5	transmembrane p24 trafficking protein -- signaling by GPCR and signaling by Wnt. U/k disease association
TMEM222	transmembrane protein 222 Associated with brachial plexus neuritis and myeloma.
TMEM51	transmembrane protein 51 u/k significance
TMEM53	transmembrane protein 53 u/k significance
TSPAN1	tetraspanin 1 - cell surface protein that mediate signal transduction events in the activities of cell development, activation, growth and motility. Associated with Retinitis Pigmentosa and Muscle Eye Brain Disease.
TTC4	tetratricopeptide repeat domain 4 associated with sporadic breast cancer and CNS leukemia.
TXLNA	taxilin alpha is associated with B-Cell growth factor and inclusion conjunctivitis. Among related pathways are innate immune system and cytokine signaling in immune system.
UBR4	Ubiquitin Protein Ligase E3 Component N-Recognin - interacts with retinoblastoma-associated protein in the nucleus and with calcium bound calmodulin in the cytoplasm. Related to retinoblastoma and cerebellar ataxia
VAMP3	Vesicle Associated Membrane Protein -- diseases are tetanus. Related pathways are Neuroscience and Antigen processing-Cross presentation. May also be associated with SNARE binding.
VANGL1	Neural tube defects and sacral defect with anterior meningocele -- tetraspanin member, induces wound healing under normal circumstances.
WDR47	WD repeat domain - Lissencephaly
WDR63	Hemometra and Occipital Encephalocele, whatever those are
YRDC	Galloway-Mowat syndrome and Ischemia. Also related pathways are for double-stranded RNA binding.
ZMPSTE24	Zinc Metallopeptidase STE24. Diseases are Mandibuloacral Dysplasia with Type B Lipodystrophy and Restrictive Dermopathy, Lethal. Pathways are terpenoid backbone synthesis and adipogenesis.
ZMYM4	Plays role in regulation of cell morphology and cytoskeletal organization. Diseases may include parkinson early onset and non-syndromic x-linked intellectual disability.
ZNF593	Central nervous system germ cell tumor, nucleic acid binding and transcription co repressor activity
ZNF644	eye related dysfunction - myopia
	Annotations paraphrased from genecards.org
