# Supplementary material for: An integrated multi-omics approach to identify regulatory mechanisms in cancer metastatic processes
Source: Genome Biol. 2021 Jan 7;22:19. doi: 10.1186/s13059-020-02213-x (PMC7789593; doi:10.1186/s13059-020-02213-x)
Supplement: Supplementary file 4 — Additional file 4: Table S1. List of HCT116 TFs and their corresponding files obtained from ENCODE portal (https://www.encodeproject.org/). Table S2. Interpretations of the different combinations of signs of TF and histone mark change weights. Table S3. Expression changes in AP1-complex components upon JunD Knockdown. Table S4. Survival analysis on TCGA COAD cohort. Survival analysis of 374 patients was performed using different gene sets for clustering of omics profiles. Each row indicates the criterion used to pick the gene set (gene set type) and the setting used in the best clustering of patients in terms of survival analysis p-value (pval). The gene set was chosen to be of one of the following: 1. Using the data of all genes provided (Unfiltered). 2. Genes with the highest RPOR value in down-analysis (RPOR_down). 3. Genes with the highest RPOR value in up-analysis (RPOR_up). 4. Significantly differentially expressed genes (DE Genes). For all types of gene sets except “Unfiltered” sizes of 50, 70, and 100 were tested. To find the best clustering for the patients using each gene set, two types of networks, viz., protein-protein interaction network (PPI) and Enrichr pathway network were tested using the knowledge-guided clustering pipeline in KnowEnG; two different settings of smoothing (0.3 and 0.8), representing different levels of network-guidance, were explored. (Knowledge-guided clustering was applied only to the sparse somatic mutation data, while other types of omics profiles were clustered in the default mode.). Cluster sizes of 3 and 4 were tested. The total number of clusterings explored and followed by survival analysis, for RPOR-down and RPOR-up combined, DE Genes, and Unfiltered, are 48, 24, and 8 respectively, which were used to adjust the p-values by Bonferroni Correction (adj. p-val). Table S5. List of K562 TFs and their corresponding files obtained from ENCODE portal (https://www.encodeproject.org/). [file 13059_2020_2213_MOESM4_ESM.xlsx]

## Sheet: Table S1
Table S1. List of HCT116 TFs and their corresponding files obtained from ENCODE portal (https://www.encodeproject.org/)
Experiment accession	File accession	File format	Experiment target
ENCSR000BSD	ENCFF001UDO	bed broadPeak	CEBPB
ENCSR000BSD	ENCFF001UDP	bed broadPeak	CEBPB
ENCSR000BSF	ENCFF001UEK	bed broadPeak	SP1
ENCSR000BSF	ENCFF001UEL	bed broadPeak	SP1
ENCSR000BSB	ENCFF001UEG	bed broadPeak	RAD21
ENCSR000BSB	ENCFF001UEH	bed broadPeak	RAD21
ENCSR046HGP	ENCFF769NCM	bed narrowPeak	EZH2
ENCSR000BSA	ENCFF088WYS	bed narrowPeak	JUND
ENCSR000BTE	ENCFF001UDW	bed broadPeak	FOSL1
ENCSR000BTE	ENCFF001UDX	bed broadPeak	FOSL1
ENCSR000BSE	ENCFF917ZPO	bed narrowPeak	CTCF
ENCSR429CLV	ENCFF947SUP	bed narrowPeak	EZH2phosphoT487
ENCSR000BSC	ENCFF001UEM	bed broadPeak	SRF
ENCSR000BSC	ENCFF001UEN	bed broadPeak	SRF
ENCSR000BSH	ENCFF001UEA	bed broadPeak	MAX
ENCSR000BSH	ENCFF001UEB	bed broadPeak	MAX
ENCSR000BVK	ENCFF001UEQ	bed broadPeak	USF1
ENCSR000BVK	ENCFF001UER	bed broadPeak	USF1
ENCSR000BSG	ENCFF001UEI	bed broadPeak	SIN3A
ENCSR000BSG	ENCFF001UEJ	bed broadPeak	SIN3A
ENCSR000BVI	ENCFF001UEC	bed broadPeak	REST
ENCSR000BVI	ENCFF001UED	bed broadPeak	REST
ENCSR000DTO	ENCFF364QXM	bed narrowPeak	CTCF
ENCSR000BML	ENCFF617QEN	bed narrowPeak	POLR2AphosphoS5
ENCSR000BVH	ENCFF001UDU	bed broadPeak	ELF1
ENCSR000BVH	ENCFF001UDV	bed broadPeak	ELF1
ENCSR503GVO	ENCFF144BSH	bed narrowPeak	ZFX
ENCSR000BRZ	ENCFF001UDS	bed broadPeak	EGR1
ENCSR000BRZ	ENCFF001UDT	bed broadPeak	EGR1
ENCSR000BUH	ENCFF001UDM	bed broadPeak	CBX3
ENCSR000BUH	ENCFF001UDN	bed broadPeak	CBX3
ENCSR000BVJ	ENCFF001UEO	bed broadPeak	TEAD4
ENCSR000BVJ	ENCFF001UEP	bed broadPeak	TEAD4
ENCSR240PRQ	ENCFF418WAW	bed narrowPeak	CTCF
ENCSR000BUG	ENCFF001UDK	bed broadPeak	ATF3
ENCSR000BUG	ENCFF001UDL	bed broadPeak	ATF3

## Sheet: Table S2
Table S2. Interpretations of the different combinations of signs of TF and histone mark change weights.
DE	W_t	W_m	interpretations
up	+	+	TF is activator, M indicates activation
up	+	-	TF is activator, M indicates repression
up	-	+	TF is repressor, M indicates activation
up	-	-	TF is repressor, M indicates repression
down	+	+	TF is activator, M indicates repression
down	+	-	TF is activator, M indicates activation
down	-	+	TF is repressor, M indicates repression
down	-	-	TF is repressor, M indicates activation

## Sheet: Table S3
Table S3. Expression changes in AP1-complex components upon JunD Knockdown.
Gene	FC	p-value	q-value
ATF6B	1.003	0.5	1
FOSL1	0.64	4e-05	0.002
ATF7	1.6	0.1	0.5
FOS	1.05	0.3	0.8
BATF	0.84	0.07	0.3
JUN	0.95	0.2	0.6
MAFG	0.99	0.4	0.9
JUNB	0.98	0.3	0.8
JUND	0.78	0.02	0.1
ATF5	1.2	0.07	0.3

## Sheet: Table S4
Table S4. Survival analysis on TCGA COAD cohort. Survival analysis of 374 patients was performed using different gene sets for clustering of omics profiles. Each row indicates the criterion used to pick the gene set (gene set type) and the setting used in the best clustering of patients in terms of survival analysis p-value (pval). The gene set was chosen to be of one of the following: 1. Using t…
Gene set type	set size	cluster_no	smoothing	nw_type	pval	adj pval
Unfiltered	60000	3	0.3	PPI	0.0006	0.005
RPOR_down	70	4	0.3	P/W	0.0007	0.03
RPOR_down	100	4	0.3	P/W	0.02	0.8
DE Genes	100	3	0.8	PPI	0.03	0.7
RPOR_down	70	3	0.3	P/W	0.04	1
RPOR_up	100	3	0.3	PPI	0.1	1
DE Genes	50	4	0.8	PPI	0.2	1
DE Genes	70	3	0.3	PPI	0.2	1
RPOR_up	50	3	0.8	P/W	0.5	1
RPOR_up	50	4	0.8	PPI	0.5	1

## Sheet: Table S5
Table S5. List of K562 TFs and their corresponding files obtained from ENCODE portal (https://www.encodeproject.org/)
Experiment accession	File accession	File format	Experiment target
ENCSR000FCE	ENCFF545VNY	bed narrowPeak	ETV6-human
ENCSR000FAU	ENCFF254MPF	bed narrowPeak	STAT1-human
ENCSR077DKV	ENCFF948TXN	bed narrowPeak	CREM-human
ENCSR000EGP	ENCFF114IWY	bed narrowPeak	ZNF143-human
ENCSR286PCG	ENCFF253FON	bed narrowPeak	ZBED1-human
ENCSR000EGJ	ENCFF465JKF	bed narrowPeak	MYC-human
ENCSR000BNN	ENCFF641LJY	bed narrowPeak	THAP1-human
ENCSR331GDC	ENCFF434QZL	bed narrowPeak	ZBTB11-human
ENCSR000EWN	ENCFF891MVM	bed narrowPeak	ZNF263-human
ENCSR949NVY	ENCFF708BTH	bed narrowPeak	ZNF639-human
ENCSR598TIR	ENCFF834WGJ	bed narrowPeak	eGFP-ZNF507-human
ENCSR737LTZ	ENCFF583DZD	bed narrowPeak	MYNN-human
ENCSR847LBF	ENCFF452SPE	bed narrowPeak	eGFP-FOXJ2-human
ENCSR000DOE	ENCFF002CWR	bed narrowPeak	GTF2B-human
ENCSR532EMP	ENCFF545RHH	bed narrowPeak	eGFP-ZNF740-human
ENCSR290MUH	ENCFF685KAG	bed narrowPeak	eGFP-GABPA-human
ENCSR757IIU	ENCFF558DSF	bed narrowPeak	HMBOX1-human
ENCSR000EVX	ENCFF344QKL	bed narrowPeak	ZNF274-human
ENCSR143CEO	ENCFF211XFR	bed narrowPeak	ZC3H8-human
ENCSR674SCQ	ENCFF744SVC	bed narrowPeak	eGFP-ZNF354B-human
ENCSR109YGM	ENCFF582YPB	bed narrowPeak	CREB3L1-human
ENCSR000EFT	ENCFF632NQI	bed narrowPeak	GATA1-human
ENCSR000FCC	ENCFF495MHZ	bed narrowPeak	NFE2-human
ENCSR149ZBI	ENCFF815TTY	bed narrowPeak	eGFP-ZNF584-human
ENCSR189PYJ	ENCFF011KRN	bed narrowPeak	SMAD2-human
ENCSR907JPB	ENCFF597DIY	bed narrowPeak	ZMIZ1-human
ENCSR038DJJ	ENCFF315YAF	bed narrowPeak	SMAD1-human
ENCSR018MSO	ENCFF116DIO	bed narrowPeak	eGFP-ZNF148-human
ENCSR975SSR	ENCFF526EEI	bed narrowPeak	eGFP-ELF1-human
ENCSR845BCL	ENCFF120WOF	bed narrowPeak	eGFP-ZNF639-human
ENCSR376WCJ	ENCFF384YDT	bed narrowPeak	IRF2-human
ENCSR815ZDS	ENCFF985TSH	bed narrowPeak	SREBF1-human
ENCSR364SNE	ENCFF990CFV	bed narrowPeak	POU5F1-human
ENCSR782WRO	ENCFF048OIZ	bed narrowPeak	BMI1-human
ENCSR004GKA	ENCFF076IFG	bed narrowPeak	ZEB2-human
ENCSR462QZZ	ENCFF388YOB	bed narrowPeak	eGFP-ZNF395-human
ENCSR000EHG	ENCFF150VTD	bed narrowPeak	USF2-human
ENCSR729HVR	ENCFF173NRW	bed narrowPeak	eGFP-ZNF644-human
ENCSR000EWE	ENCFF836LBG	bed narrowPeak	ZNF274-human
ENCSR137ZMQ	ENCFF895QLA	bed narrowPeak	REST-human
ENCSR557RVF	ENCFF195ODE	bed narrowPeak	ZHX1-human
ENCSR490LWA	ENCFF272ULO	bed narrowPeak	eGFP-CEBPG-human
ENCSR000EGN	ENCFF337DKJ	bed narrowPeak	JUND-human
ENCSR618GDK	ENCFF925MHB	bed narrowPeak	CEBPZ-human
ENCSR000FBC	ENCFF841YFF	bed narrowPeak	STAT2-human
ENCSR986CDX	ENCFF581YKY	bed narrowPeak	NEUROD1-human
ENCSR580IAO	ENCFF853TZC	bed narrowPeak	eGFP-ZNF197-human
ENCSR257XVY	ENCFF654BMD	bed narrowPeak	eGFP-ZNF83-human
ENCSR882ERE	ENCFF163VUK	bed narrowPeak	ZKSCAN1-human
ENCSR158RYZ	ENCFF995IAC	bed narrowPeak	eGFP-ZBTB40-human
ENCSR000EGO	ENCFF716LRI	bed narrowPeak	RFX5-human
ENCSR000BNW	ENCFF033EBX	bed narrowPeak	SIX5-human
ENCSR000BRK	ENCFF209MQX	bed narrowPeak	TEAD4-human
ENCSR621ATC	ENCFF728NEV	bed narrowPeak	ZNF184-human
ENCSR744WOO	ENCFF493TZM	bed narrowPeak	TCF12-human
ENCSR000FCD	ENCFF178MOP	bed narrowPeak	SMAD5-human
ENCSR000EHE	ENCFF429XKT	bed narrowPeak	CEBPB-human
ENCSR124BJR	ENCFF660VPM	bed narrowPeak	ETV6-human
ENCSR000EGE	ENCFF549TYR	bed narrowPeak	EP300-human
ENCSR091JXL	ENCFF676NPW	bed narrowPeak	HES1-human
ENCSR359NFW	ENCFF417TXD	bed narrowPeak	eGFP-USF2-human
ENCSR888XZK	ENCFF312RFN	bed narrowPeak	TCF7L2-human
ENCSR797SWM	ENCFF497XOD	bed narrowPeak	MITF-human
ENCSR200JYP	ENCFF442ZUF	bed narrowPeak	ZNF316-human
ENCSR336DXE	ENCFF481WGW	bed narrowPeak	SKIL-human
ENCSR635EXI	ENCFF303PMJ	bed narrowPeak	ZSCAN29-human
ENCSR000BNK	ENCFF962FQM	bed narrowPeak	CTCFL-human
ENCSR194IJN	ENCFF248AOD	bed narrowPeak	eGFP-ZNF766-human
ENCSR638QHV	ENCFF502KHR	bed narrowPeak	ELF4-human
ENCSR000EFO	ENCFF517YCC	bed narrowPeak	CUX1-human
ENCSR953DVM	ENCFF925DJG	bed narrowPeak	E2F8-human
ENCSR439OCL	ENCFF932UEC	bed narrowPeak	ZNF407-human
ENCSR440VKE	ENCFF396GUH	bed narrowPeak	eGFP-ADNP-human
ENCSR675LRO	ENCFF197OGH	bed narrowPeak	MLLT1-human
ENCSR851BNE	ENCFF613RNG	bed narrowPeak	MEIS2-human
ENCSR991ELG	ENCFF300XUA	bed narrowPeak	SP1-human
ENCSR497VFH	ENCFF284PKK	bed narrowPeak	ZNF639-human
ENCSR819LHG	ENCFF809YFY	bed narrowPeak	FOXA1-human
ENCSR695EQB	ENCFF340PPI	bed narrowPeak	ZNF24-human
ENCSR389PWB	ENCFF394IKH	bed narrowPeak	ZBTB5-human
ENCSR000EFZ	ENCFF671DOL	bed narrowPeak	UBTF-human
ENCSR731LHZ	ENCFF083YCQ	bed narrowPeak	E4F1-human
ENCSR603XLW	ENCFF602AXP	bed narrowPeak	eGFP-ZNF589-human
ENCSR239ZLZ	ENCFF692PVV	bed narrowPeak	eGFP-FOSL1-human
ENCSR750LYM	ENCFF254YOX	bed narrowPeak	eGFP-NR2C2-human
ENCSR000FAI	ENCFF002CVW	bed narrowPeak	FOS-human
ENCSR387SYS	ENCFF786WZD	bed narrowPeak	DEAF1-human
ENCSR000EWH	ENCFF594LCH	bed narrowPeak	NR2C2-human
ENCSR000FAT	ENCFF714VIT	bed narrowPeak	STAT2-human
ENCSR000EWF	ENCFF557DSM	bed narrowPeak	YY1-human
ENCSR107GRP	ENCFF440JJW	bed narrowPeak	MLLT1-human
ENCSR000EGK	ENCFF908UIY	bed narrowPeak	IRF1-human
ENCSR000EGQ	ENCFF113PMT	bed narrowPeak	NFYB-human
ENCSR115SMW	ENCFF544XKC	bed narrowPeak	PKNOX1-human
ENCSR322CFO	ENCFF407AOX	bed narrowPeak	ZEB2-human
ENCSR608XTF	ENCFF644WLI	bed narrowPeak	RNF2-human
ENCSR237VLT	ENCFF417LEJ	bed narrowPeak	ZBTB40-human
ENCSR000EFU	ENCFF019PEL	bed narrowPeak	ELK1-human
ENCSR000EHJ	ENCFF648NYF	bed narrowPeak	STAT1-human
ENCSR000BMV	ENCFF473GCH	bed narrowPeak	FOSL1-human
ENCSR000DOD	ENCFF002CYL	bed narrowPeak	GTF3C2-human
ENCSR159OCC	ENCFF030HWZ	bed narrowPeak	3xFLAG-ATF1-human
ENCSR178NTX	ENCFF695CPH	bed narrowPeak	eGFP-CUX1-human
ENCSR014RCS	ENCFF777CWV	bed narrowPeak	HNRNPK-human
ENCSR863KUB	ENCFF249EZR	bed narrowPeak	TCF7-human
ENCSR011PEI	ENCFF721LDD	bed narrowPeak	eGFP-ZNF175-human
ENCSR740NPG	ENCFF319BCP	bed narrowPeak	eGFP-BACH1-human
ENCSR000EHA	ENCFF380FJL	bed narrowPeak	TBP-human
ENCSR189YMA	ENCFF186QUP	bed narrowPeak	eGFP-VEZF1-human
ENCSR591CCL	ENCFF447QUG	bed narrowPeak	eGFP-ZNF512-human
ENCSR869IUD	ENCFF968KBN	bed narrowPeak	ATF2-human
ENCSR121PFY	ENCFF643TEZ	bed narrowPeak	CDC5L-human
ENCSR277DMR	ENCFF404YMX	bed narrowPeak	eGFP-ETV1-human
ENCSR928KOR	ENCFF126BCK	bed narrowPeak	GMEB1-human
ENCSR968GIB	ENCFF010UHD	bed narrowPeak	RFX1-human
ENCSR632DCH	ENCFF228PSB	bed narrowPeak	eGFP-ATF3-human
ENCSR742IDN	ENCFF664ZGR	bed narrowPeak	NR2C1-human
ENCSR017GBO	ENCFF701MXF	bed narrowPeak	eGFP-TFDP1-human
ENCSR706BJO	ENCFF462JFW	bed narrowPeak	eGFP-ZBTB11-human
ENCSR000EWG	ENCFF732HOE	bed narrowPeak	GATA2-human
ENCSR051OUX	ENCFF723RSX	bed narrowPeak	NFATC3-human
ENCSR000FAV	ENCFF290HTJ	bed narrowPeak	STAT1-human
ENCSR792IYC	ENCFF398TWC	bed narrowPeak	BCLAF1-human
ENCSR957LDM	ENCFF049CRW	bed narrowPeak	TRIM24-human
ENCSR230PTV	ENCFF561USY	bed narrowPeak	ZBTB2-human
ENCSR211LTF	ENCFF004WYV	bed narrowPeak	EGR1-human
ENCSR000EGD	ENCFF423EMU	bed narrowPeak	BACH1-human
ENCSR000EGR	ENCFF012VES	bed narrowPeak	NFYA-human
ENCSR970NKQ	ENCFF175IIE	bed narrowPeak	NR2F1-human
ENCSR506KWJ	ENCFF998KKJ	bed narrowPeak	XRCC5-human
ENCSR000EGC	ENCFF484CKD	bed narrowPeak	RCOR1-human
ENCSR000EGI	ENCFF308IXJ	bed narrowPeak	MAFF-human
ENCSR596IKD	ENCFF772HOY	bed narrowPeak	eGFP-ETS2-human
ENCSR000EFS	ENCFF629BFI	bed narrowPeak	JUN-human
ENCSR647PJW	ENCFF757ODD	bed narrowPeak	SFPQ-human
ENCSR145TSJ	ENCFF710IEF	bed narrowPeak	ATF4-human
ENCSR107RHZ	ENCFF706LIT	bed narrowPeak	YBX1-human
ENCSR780BBJ	ENCFF588OLK	bed narrowPeak	ZZZ3-human
ENCSR760UVO	ENCFF844HBQ	bed narrowPeak	KLF16-human
ENCSR669NFS	ENCFF944GZI	bed narrowPeak	ARNT-human
ENCSR571BUF	ENCFF010MMQ	bed narrowPeak	ARHGAP35-human
ENCSR000BRS	ENCFF255EOB	bed narrowPeak	NR2F2-human
ENCSR000BNV	ENCFF577UJR	bed narrowPeak	MEF2A-human
ENCSR263DFP	ENCFF168HAG	bed narrowPeak	eGFP-PBX2-human
ENCSR093FKD	ENCFF665FHC	bed narrowPeak	eGFP-CREB3-human
ENCSR837EYC	ENCFF144PPR	bed narrowPeak	NRF1-human
ENCSR608HVP	ENCFF802XZN	bed narrowPeak	eGFP-KLF13-human
ENCSR000BGX	ENCFF002CMM	bed narrowPeak	SIX5-human
ENCSR709DRM	ENCFF356ASJ	bed narrowPeak	eGFP-E2F5-human
ENCSR588AKU	ENCFF422BXE	bed narrowPeak	RUNX1-human
ENCSR552YGL	ENCFF911VSD	bed narrowPeak	eGFP-NFE2-human
ENCSR000EGX	ENCFF812QPN	bed narrowPeak	MAFK-human
ENCSR948QLZ	ENCFF484DKT	bed narrowPeak	CBX1-human
ENCSR302AWT	ENCFF248VHN	bed narrowPeak	FOXK2-human
ENCSR000BLI	ENCFF917COW	bed narrowPeak	E2F6-human
ENCSR178DEG	ENCFF320THV	bed narrowPeak	eGFP-NR2C1-human
ENCSR486IFJ	ENCFF213EPU	bed narrowPeak	ESRRA-human
ENCSR898XMH	ENCFF396DNK	bed narrowPeak	ZFP91-human
ENCSR000EHK	ENCFF498DOQ	bed narrowPeak	STAT1-human
ENCSR832OGB	ENCFF043YZF	bed narrowPeak	LEF1-human
ENCSR030TJP	ENCFF526HLP	bed narrowPeak	DACH1-human
ENCSR171CAY	ENCFF310AGG	bed narrowPeak	E2F7-human
ENCSR120MPG	ENCFF294HEI	bed narrowPeak	PRDM10-human
ENCSR718SDE	ENCFF209HKW	bed narrowPeak	RLF-human
ENCSR787RVK	ENCFF036YVI	bed narrowPeak	eGFP-TSC22D4-human
ENCSR635GTR	ENCFF619BDC	bed narrowPeak	eGFP-TEAD2-human
ENCSR024CNP	ENCFF558JBX	bed narrowPeak	EGR1-human
ENCSR710WLO	ENCFF670ZCR	bed narrowPeak	MGA-human
ENCSR000EGZ	ENCFF970LCB	bed narrowPeak	MXI1-human
ENCSR742TMU	ENCFF581ZZT	bed narrowPeak	ZNF282-human
ENCSR647ZXA	ENCFF257RYT	bed narrowPeak	eGFP-MEF2D-human
ENCSR117WTM	ENCFF545DAF	bed narrowPeak	eGFP-ZNF24-human
ENCSR448UKK	ENCFF529FWJ	bed narrowPeak	eGFP-ZKSCAN8-human
ENCSR370NFS	ENCFF386WKY	bed narrowPeak	ZNF280A-human
ENCSR028UIU	ENCFF958KNK	bed narrowPeak	ATF3-human
ENCSR772EEN	ENCFF580QGA	bed narrowPeak	eGFP-RELA-human
ENCSR550HCT	ENCFF717TWA	bed narrowPeak	eGFP-KLF1-human
ENCSR720HUL	ENCFF106DAY	bed narrowPeak	E2F1-human
ENCSR926KTP	ENCFF196DHR	bed narrowPeak	eGFP-IRF9-human
ENCSR924GXX	ENCFF462FRU	bed narrowPeak	PHB2-human
ENCSR314BBS	ENCFF332DRG	bed narrowPeak	eGFP-PTTG1-human
ENCSR788RSW	ENCFF241TBP	bed narrowPeak	SOX6-human
ENCSR000DMA	ENCFF002DBD	bed narrowPeak	CTCF-human
ENCSR633EIC	ENCFF269EMM	bed narrowPeak	3xFLAG-PBX2-human
ENCSR474CVP	ENCFF164HLQ	bed narrowPeak	TRIM28-human
ENCSR000DKA	ENCFF929YBC	bed narrowPeak	eGFP-GATA2-human
ENCSR000DNZ	ENCFF002CVM	bed narrowPeak	ATF1-human
ENCSR091GVJ	ENCFF232KAH	bed narrowPeak	eGFP-ATF1-human
ENCSR707QWA	ENCFF712AXK	bed narrowPeak	NR2F6-human
ENCSR325DER	ENCFF784FIE	bed narrowPeak	NR3C1-human
ENCSR854MCV	ENCFF388AJH	bed narrowPeak	eGFP-IRF1-human
ENCSR102KIN	ENCFF511QHY	bed narrowPeak	ZMYM3-human
ENCSR619GFP	ENCFF265LKN	bed narrowPeak	eGFP-HINFP-human
ENCSR130PDE	ENCFF859NPS	bed narrowPeak	eGFP-NR4A1-human
ENCSR664AOA	ENCFF682WUJ	bed narrowPeak	TRIM25-human
ENCSR000EGL	ENCFF909LKK	bed narrowPeak	IRF1-human
ENCSR000DOC	ENCFF002CVS	bed narrowPeak	BRF2-human
ENCSR138YYY	ENCFF517KRT	bed narrowPeak	GABPB1-human
ENCSR876GXA	ENCFF408FQC	bed narrowPeak	ZBTB33-human
ENCSR000EFP	ENCFF706SJZ	bed narrowPeak	ZNF384-human
ENCSR547LKC	ENCFF549KOD	bed narrowPeak	GATAD2B-human
ENCSR249BHQ	ENCFF273TYA	bed narrowPeak	ZNF592-human
ENCSR818DQV	ENCFF927JBT	bed narrowPeak	eGFP-MAFG-human
ENCSR162IEM	ENCFF877ANE	bed narrowPeak	MYBL2-human
ENCSR416QLJ	ENCFF828JWK	bed narrowPeak	eGFP-CEBPB-human
ENCSR000BKT	ENCFF334FMW	bed narrowPeak	USF1-human
ENCSR764YDL	ENCFF954NAJ	bed narrowPeak	NR0B1-human
ENCSR648INT	ENCFF176NOI	bed narrowPeak	eGFP-ILK-human
ENCSR000BRR	ENCFF696KPD	bed narrowPeak	STAT5A-human
ENCSR000EFY	ENCFF835KAT	bed narrowPeak	ARID3A-human
ENCSR000EFV	ENCFF799HIG	bed narrowPeak	MAX-human
ENCSR502OEK	ENCFF392MUM	bed narrowPeak	ELF1-human
ENCSR005NMT	ENCFF835YLR	bed narrowPeak	eGFP-ID3-human
ENCSR822CCM	ENCFF225MPC	bed narrowPeak	ARID1B-human
ENCSR315NNL	ENCFF602FRL	bed narrowPeak	CHAMP1-human
ENCSR343IFJ	ENCFF874QUM	bed narrowPeak	CC2D1A-human
ENCSR000BLO	ENCFF833FCO	bed narrowPeak	GABPA-human
ENCSR426URK	ENCFF360BTO	bed narrowPeak	AFF1-human
ENCSR796ITY	ENCFF370ENX	bed narrowPeak	NFIC-human
ENCSR264CZJ	ENCFF671BFH	bed narrowPeak	THRA-human
ENCSR283ZNI	ENCFF589EVD	bed narrowPeak	ZBTB8A-human
ENCSR334HSW	ENCFF698MLW	bed narrowPeak	ZNF318-human
ENCSR948VFL	ENCFF886VSU	bed narrowPeak	IKZF1-human
ENCSR512NLO	ENCFF567GSX	bed narrowPeak	MNT-human
ENCSR331BDJ	ENCFF906PGD	bed narrowPeak	NKRF-human
ENCSR494UQJ	ENCFF583CIY	bed narrowPeak	NR3C1-human
ENCSR241LIH	ENCFF076MSV	bed narrowPeak	AFF1-human
ENCSR085DDI	ENCFF986MHU	bed narrowPeak	NFXL1-human
ENCSR000EFW	ENCFF938IOJ	bed narrowPeak	UBTF-human
ENCSR000EGV	ENCFF179NDS	bed narrowPeak	BHLHE40-human
ENCSR000BKQ	ENCFF076YZO	bed narrowPeak	ETS1-human
