# Supplementary material for: An integrated multi-omics approach to identify regulatory mechanisms in cancer metastatic processes
Source: Genome Biol. 2021 Jan 7;22:19. doi: 10.1186/s13059-020-02213-x (PMC7789593; doi:10.1186/s13059-020-02213-x)
Supplement: Supplementary file 5 — Additional file 5. Predicted mediators of JunD influence on CRC progression. Table 1. contains the model-predicted targets of JunD (top 500 RPOR scores in down-analysis) that were differentially expressed upon knock-down of JunD (p-value < 0.05), and were differentially expressed between stages (p-value < 0.05). Table 2. genes have the same characteristics as Table 1 genes except for being predicted as JunD targets in up-analysis. [file 13059_2020_2213_MOESM5_ESM.xlsx]

## Sheet: Table 1
Table 1. Genes computationally predicted to be mediators of JunD influence on CRC progression in down-analysis set.
Gene Symbol	Log2FC progression	pval progression	pval JunD_KD	JUND cis-Evidence	Functional evidence linking gene to cancer progression
FGF3	-2.56892	6.18808e-08	0.00343904	0.376663	FGF and FGFR family members typically overexpressed in cancers to activate downstream RAS-RAF-MAPK, STAT, and PI3K-AKT signaling.
SMCO2	-2.41837	3.45198e-07	0.00661717	0.448142	Little data available. Possible positive prognostic marker based on TCGA data.
KALRN	-1.41943	9.97511e-06	0.0492718	0.376663	Little data available. KALRN suggested to regulate Rho GTPases, which in turn regulate DNA repair pathways.
ELF3	-1.5745	2.1647e-05	0.00144068	0.523797	ELF3 has been suggested to paradoxically have strong effects as as both a promoter and inhibitor of colorectal tumor progression and survival.
SH3RF1	-1.12863	9.2583e-05	0.00590999	0.523797	Has been suggested to block apoptosis and promote migration, cancer formation, and tumor growth by activation of the JNK pathway.
SERINC2	-1.03575	0.000312981	0.0433086	0.322259	Implicated with metastatic tumor plasticity in lung cancer. TCGA data suggests possible positive prognostic marker in colon cancer.
COBL	-1.32784	0.000400587	0.00284271	0.322259	Little data available. COBL is an actin regulatory protein involved in growth and assembly of brush border microvilli and maintenance of intestinal homeostasis.
FAM234B	-0.71149	0.00353438	2.09674e-06	0.533508	Little data available. TCGA data suggests FAM234B might be a negative prognostic marker in colon cancer.
ACSL1	-0.613445	0.00583	0.00693423	0.604039	Mechanstic data linking ACSL1 to colon cancer progression, potentially via metabolic reprogramming. High Expression is correlated with poor clinical outcome in colon cancer.
GDF15	-0.638404	0.00665954	0.0212617	0.533508	GDF15 is a TGF-beta superfamily member that promotes CRC metastasis via activation of downstream TGF-beta targets. High expression is a robust negative prognostic marker for survival.
ITGA6	-0.647564	0.00768436	0.0317317	0.51846	Suggested to be involved in WNT signaling and possibly part of a feed-forward loop with MYC.
PDGFA	-0.632409	0.0113722	0.000986179	0.523797	Angiogenesis factor. PDGF signaling has been shown to promote metastasis in colon cancer.
TEX2	-0.475618	0.0197059	0.0021238	0.604039	Little data available. Has been implicated with metastasis in breast cancer and in a pan-cancer analysis. TCGA data suggests TEX2 might be a positive prognostic marker.
ERC1	-0.475693	0.0216809	0.0387376	0.523797	Has been implicated in carcinogenesis through fusions with RET and ROS1
EHF	-0.204824	0.0266943	0.00224422	0.376663	Potential regulator of cell differentiation and p53 in colon cancer. Prognostic in TCGA-COAD data.
DLG3	-0.445164	0.0279891	0.000471933	0.376663	Involvedin beta-catenin regulation, cell migration, and cell invasion in colon cancer cells.
EMP1	-0.421168	0.0423338	0.0341733	0.533508	Linked to metastasis and advanced tumor grade in colon cancer.
AK4	-0.398009	0.0434245	0.00177177	0.523797	Potential oncogene upregulated in metastatic cells, lung cancer, and potentially colon cancer.
ABLIM1	-0.391382	0.0496033	0.0149535	0.448142	Cytoskeleton signalling protein shown to be a metastatic suppressor in melanoma
MGAT5	-0.398916	0.0499448	0.00916416	0.523797	High expression linked to tumor growth, metastasis, and cancer stem cell functions in colon caner
PMEPA1	-0.357909	0.0555514	0.00944748	0.604039
EIF5	-0.322454	0.0693357	0.0343637	0.523797
CKAP2L	-0.319118	0.0767737	0.000627311	0.523797
SMG7	-0.301657	0.0816916	0.00929938	0.533508
MARK3	-0.294445	0.0848636	0.0170789	0.523797
PDLIM3	-0.298185	0.0884329	0.00132113	0.523797
C3orf52	-0.266335	0.101844	0.0460515	0.533508
ANLN	-0.263322	0.111032	0.000455021	0.604039
ACTN4	-0.22553	0.142414	0.000599397	0.51846
CAB39	-0.21004	0.156323	0.00938732	0.523797
RCAN1	-0.190466	0.181302	0.0404033	0.523797
U2SURP	-0.154038	0.215325	0.000786903	0.604039
GPRC5A	-0.0874941	0.219568	0.00273408	0.523797
CFAP97	-0.151156	0.232045	0.0259951	0.523797
RAPGEF1	-0.148465	0.235967	8.79037e-05	0.523797
EZH2	-0.149326	0.239524	0.0159957	0.523797
DPP9	-0.129245	0.25968	4.83944e-05	0.604039
FNDC3B	-0.131546	0.263512	0.00799286	0.376663
FAM133B	-0.118524	0.275713	0.000384514	0.604039
SETD5	-0.106228	0.293311	0.0355985	0.523797
TBC1D20	-0.106208	0.295228	0.0417364	0.376663
PRDM4	-0.0967352	0.311429	0.0128516	0.523797
PGS1	-0.0907621	0.321159	0.0112431	0.376663
CLDN4	-0.0913846	0.321548	2.23265e-05	0.323298
CDC42BPA	-0.0872497	0.330082	0.0230099	0.523797
KRT23	-0.0876175	0.336865	0.0332172	0.523797
LIMS1	-0.083603	0.341145	6.50716e-07	0.449586
YAP1	-0.0776938	0.346649	8.42671e-05	0.523797
RBCK1	-0.0841769	0.350157	0.00124767	0.376663
SRSF1	-0.0771306	0.355827	0.0119834	0.533508
B4GALT5	-0.0728494	0.384509	0.00783747	0.449586
CDYL	-0.049591	0.400865	0.00028192	0.448142
MRPS2	-0.0393097	0.419804	0.0179194	0.523797
PPP2CA	-0.0448641	0.421666	2.77255e-05	0.535227
FOXO3	-0.034388	0.429261	0.00321948	0.604039
TERF2	-0.0286586	0.440206	0.000103968	0.51846
MT1A	-0.0253635	0.447759	0.0119832	0.376663
ITGB1	-0.0233576	0.459975	0.00701939	0.523797
HMGCL	-0.017769	0.462085	0.026327	0.535227
NFYC	0.0103857	0.478806	0.0485715	0.604039
MTURN	0.0148455	0.471661	0.00109602	0.523797
GPR161	0.017316	0.467362	0.0266158	0.535227
UMPS	0.0235467	0.44803	0.0209166	0.604039
MBNL2	0.0283255	0.445982	0.0232679	0.523797
TMSB4X	0.0308758	0.440811	0.00152194	0.376663
DENR	0.0462862	0.403945	0.0206243	0.523797
SNX25	0.0701375	0.360099	8.13814e-05	0.523797
RRP12	0.078812	0.351912	0.0126053	0.523797
KLHL12	0.0993457	0.310874	0.0253027	0.448142
TPM4	0.101705	0.305671	0.0191552	0.516794
UBA3	0.1087	0.29705	0.0273623	0.604039
ABCB6	0.133891	0.252496	0.035716	0.516794
PHB	0.134503	0.248961	0.0311715	0.523797
CBX1	0.136701	0.242531	0.00879203	0.523797
UBE2R2	0.147991	0.225466	0.000534714	0.523797
PYGO2	0.148287	0.223223	0.0107457	0.533508
MED15	0.19138	0.176794	0.0128202	0.523797
NME1	0.198264	0.167715	0.0179092	0.604039
STAMBPL1	0.209365	0.153896	0.00534595	0.523797
SMIM20	0.249773	0.116926	0.0134784	0.376663
NME1-NME2	0.261523	0.108138	0.0179092	0.604039
BCL2L1	0.32361	0.0676396	0.00407421	0.535227
ATP6V0E1	0.397758	0.036489	6.13315e-07	0.523797	Potentially reglated by hedgehog signaling in colon cancer
NRP1	0.538276	0.0248454	0.0199326	0.523797	Linked to colon cancer migration, invasion, and metastasis, potentially through isoform-specific effects and/or KRAS status. Significant negative prognostic marker in TCGA-COAD.
RTN4	0.600645	0.00683342	0.00380136	0.523797	Expression is linked to colon cancer cell viabiliy, proliferation, and growth as xenografts.
GBP3	0.786217	0.00279016	0.0276882	0.604039	Potentially involved in metabolic inflammtory response; expressed in developing colon cells. Close homolog of GBP1, which is a colon tumor suppressor.
TPBG	1.39973	5.94397e-07	3.13708e-06	0.523797	Negative prognostic marker in colon cancer. Possibly acts through WNT signaling.

## Sheet: Table 2
Table 2. Genes computationally predicted to be mediators of JunD influence on CRC progression in up-analysis set.
Gene Symbol	Log2FC progression	pval progression	pval JunD_KD	JUND cis-Evidence	Functional evidence linking gene to cancer progression
KRTAP2-3	2.45622	6.32298e-13	0.000600573	0.487046	Little functional evidence. Upregulation associated with tumorsphere formation in CRC cells, and potential effector of micro-RNA regulated metastatic processes.
DNMBP	1.43583	6.04549e-06	0.000747568	0.476363	Little data. Potential downstream effector of Snail, an EMT activator gene.
PLTP	0.962141	0.000564032	0.0257893	0.677207	Limited literature information pertaining to colon cancer and/or metastasis.
RASSF3	0.599041	0.0154286	0.000184494	0.487046	Tumor suppressor that can induce apoptosis in a p53-dependent manner.
CCDC34	0.535323	0.0205523	0.00495071	0.476363	Shown to be up-regulated in CRC, with increased expression associated with more aggressive tumors. Potentially acts via PI3K/ATK signaling pathway.
RIPOR1	0.420594	0.0354719	0.00088731	0.476363	AKA FAM65A. Involved in cell migration. Negative prognostic value (p=0.0017) in TCGA COAD data.
BACH1	0.363773	0.0631854	0.0269433	0.476363
MAP4	0.305817	0.0761303	0.000337895	0.505433
BBC3	0.278572	0.101554	0.000376481	0.476363
BET1	0.267028	0.102505	0.000447455	0.476363
ATG5	0.265345	0.104424	0.026926	0.476363
MORF4L2	0.209974	0.155513	0.00895421	0.476363
TNFRSF21	0.19531	0.178277	0.00156731	0.476363
ZDHHC7	0.178229	0.183969	0.00223553	0.476363
LAMC1	0.1661	0.209165	0.0077014	0.476363
SMIM3	0.163412	0.211846	1.7615e-05	0.476363
CDC123	0.150337	0.223288	0.0184841	0.476363
ACVR1	0.120966	0.276231	5.0967e-05	0.476363
AUH	0.1141	0.283371	0.00246233	0.476363
TSN	0.110703	0.293878	0.0372125	0.476363
AVL9	0.104677	0.304021	0.023547	0.476363
MCAT	0.100671	0.306466	0.00598726	0.476363
PDIA4	0.0934039	0.315357	0.029692	0.342599
BABAM2	0.0851604	0.331344	0.000233915	0.476363
SLC37A3	0.0760089	0.358406	0.0178747	0.476363
CAV2	0.0475595	0.392877	0.0226838	0.476363
NSMCE2	0.0394616	0.421693	0.000111306	0.476363
MTERF1	0.0317251	0.438005	0.0120034	0.476363
LUZP1	0.0186168	0.465744	6.49084e-05	0.476363
POMT2	0.0144152	0.466741	0.0470007	0.476363
TMOD3	-0.00957569	0.482695	0.0239204	0.487046
ADAM17	-0.0435325	0.412004	0.00677346	0.476363
RAI14	-0.0500292	0.39567	4.15199e-05	0.476363
CPSF6	-0.0625347	0.373672	0.00249338	0.487046
EHBP1	-0.0799747	0.34233	0.0349303	0.476363
PJA2	-0.0829199	0.336862	0.0251887	0.476363
PACS1	-0.117267	0.278598	0.000284282	0.476363
TOM1L2	-0.123287	0.26881	9.41465e-06	0.476363
ADAM9	-0.130552	0.259102	0.023032	0.476363
CTCF	-0.129882	0.255411	0.00174554	0.476363
SRPK2	-0.137449	0.243177	3.3759e-05	0.476363
ERRFI1	-0.164415	0.203402	0.00330172	0.476363
TES	-0.188312	0.178009	0.000725227	0.476363
SH3BP4	-0.207058	0.163804	0.0319545	0.476363
THBS1	-0.219656	0.152335	0.0300931	0.5059
VCL	-0.247163	0.11641	1.68701e-06	0.476363
STAG1	-0.272444	0.106679	0.037158	0.5059
SULT2B1	-0.308114	0.0861158	0.018259	0.476363
KRTAP3-1	-0.37044	0.0565022	0.00339489	0.487046
LRP11	-0.538448	0.0118371	0.00923971	0.476363	Has been shown to activate beta-catenin in prostate cancer. Negative prognostic marker in many cancer types.
POU2F1	-0.680897	0.00360815	0.034316	0.476363	Encodes Oct1. Highly expressed in intestinal stem cell; high expression and activation of target motifs associated with aggressive cancers. Negative prognostic marker (p=0.014 in TCGA COAD.
CTR9	-0.931421	0.000311905	0.00565224	0.487046	Modulates estrogen signaling in breast cancer and is potentially involved in estrogen receptor signaling in CRC.
LAMC2	-2.53761	3.48399e-12	2.99839e-07	0.476363	High expression is a negative prognostic marker in CRC. Overexpression promotes proliferation, migration, and invasion in CRC cell lines.
